# Supplementary material for: Comparing Force Field Treatments in QM/MM Studies of the SARS-CoV‑2 RNA-Dependent RNA Polymerase (RdRp) Mechanism
Source: J Chem Theory Comput. 2025 Nov 24;21(23):12342–55. doi: 10.1021/acs.jctc.5c01399 (PMC12874388; doi:10.1021/acs.jctc.5c01399)
Supplement: Supplementary file 2 [file ct5c01399_si_002.zip]

Archive with 17 entries (14 files):
- optimized_coordinates/
- optimized_coordinates/QMMMcFF/
- optimized_coordinates/QMMMcFF/I5.xyz
- optimized_coordinates/QMMMcFF/P5.xyz
- optimized_coordinates/QMMMcFF/R0.xyz
- optimized_coordinates/QMMMcFF/R1.xyz
- optimized_coordinates/QMMMcFF/TS_I5-P5.xyz
- optimized_coordinates/QMMMcFF/TS_R0-R1.xyz
- optimized_coordinates/QMMMcFF/TS_R1-I5.xyz
- optimized_coordinates/QMMMpFF/
- optimized_coordinates/QMMMpFF/I5.xyz
- optimized_coordinates/QMMMpFF/P5.xyz
- optimized_coordinates/QMMMpFF/R0.xyz
- optimized_coordinates/QMMMpFF/R1.xyz
- optimized_coordinates/QMMMpFF/TS_I5-P5.xyz
- optimized_coordinates/QMMMpFF/TS_R0-R1.xyz
- optimized_coordinates/QMMMpFF/TS_R1-I5.xyz
