# Supplementary material for: Comparing Force Field Treatments in QM/MM Studies of the SARS-CoV‑2 RNA-Dependent RNA Polymerase (RdRp) Mechanism
Source: J Chem Theory Comput. 2025 Nov 24;21(23):12342–55. doi: 10.1021/acs.jctc.5c01399 (PMC12874388; doi:10.1021/acs.jctc.5c01399)
Supplement: Supplementary file 2 [file ct5c01399_si_002.zip › optimized_coordinates/QMMMcFF/R0.xyz]

45681

N 26.580000 64.175000 13.841000
H 26.985000 63.267000 14.016000
H 27.032000 64.892000 14.390000
H 26.603000 64.443000 12.867000
C 25.159000 64.077000 14.273000
H 25.199000 63.910000 15.349000
C 24.371000 65.346000 14.107000
H 23.373000 65.060000 14.437000
H 24.740000 66.044000 14.859000
H 24.317000 65.692000 13.074000
C 24.673000 62.904000 13.480000
O 24.618000 62.963000 12.277000
N 24.087000 61.874000 14.182000
H 24.113000 61.943000 15.190000
C 23.329000 60.743000 13.587000
H 23.936000 60.200000 12.861000
C 22.971000 59.816000 14.791000
H 22.238000 59.064000 14.500000
H 22.455000 60.350000 15.589000
C 24.178000 59.076000 15.220000
H 24.107000 58.658000 16.224000
H 24.989000 59.797000 15.317000
C 24.643000 57.922000 14.406000
O 24.098000 57.639000 13.349000
N 25.485000 57.015000 14.903000
H 25.846000 56.385000 14.200000
H 25.888000 57.158000 15.818000
C 22.046000 61.242000 12.994000
O 21.133000 61.764000 13.595000
N 21.919000 61.234000 11.668000
H 22.696000 60.802000 11.188000
C 20.950000 61.820000 10.741000
H 21.251000 62.863000 10.643000
C 20.936000 61.172000 9.328000
H 20.348000 61.847000 8.705000
H 20.598000 60.137000 9.384000
O 22.272000 61.140000 8.853000
H 22.458000 61.872000 8.259000
C 19.548000 61.872000 11.198000
O 18.819000 62.880000 11.117000
N 18.983000 60.843000 11.823000
H 19.579000 60.041000 11.968000
C 17.595000 60.761000 12.247000
H 17.139000 61.707000 11.955000
C 17.010000 59.588000 11.494000
H 15.960000 59.469000 11.762000
H 17.610000 58.691000 11.650000
C 17.067000 59.833000 9.995000
C 17.928000 59.029000 9.207000
H 18.596000 58.330000 9.687000
C 17.924000 59.211000 7.772000
H 18.612000 58.699000 7.115000
C 17.023000 60.089000 7.212000
H 16.986000 60.189000 6.137000
C 16.181000 60.853000 8.019000
H 15.571000 61.585000 7.511000
C 16.194000 60.695000 9.418000
H 15.579000 61.338000 10.031000
C 17.500000 60.719000 13.818000
O 16.380000 60.734000 14.310000
N 18.636000 60.620000 14.559000
H 19.540000 60.596000 14.110000
C 18.598000 60.404000 16.019000
H 18.058000 59.471000 16.184000
C 19.985000 60.264000 16.705000
H 20.474000 61.171000 16.347000
H 20.382000 59.370000 16.224000
C 20.242000 60.200000 18.220000
H 19.770000 61.103000 18.608000
C 19.563000 58.945000 18.754000
H 18.483000 58.963000 18.609000
H 19.985000 58.051000 18.293000
H 19.645000 58.784000 19.829000
C 21.746000 60.126000 18.512000
H 21.768000 60.349000 19.579000
H 22.278000 59.182000 18.395000
H 22.282000 60.908000 17.975000
C 17.692000 61.425000 16.752000
O 16.815000 60.956000 17.479000
N 17.852000 62.699000 16.438000
H 18.652000 62.874000 15.846000
C 17.134000 63.818000 16.986000
H 17.385000 63.807000 18.047000
C 17.579000 65.170000 16.371000
H 17.353000 65.140000 15.305000
H 18.663000 65.245000 16.466000
C 16.917000 66.275000 17.170000
O 17.226000 66.588000 18.298000
N 16.009000 66.967000 16.545000
H 15.712000 67.818000 17.001000
H 15.762000 66.762000 15.588000
C 15.632000 63.580000 16.745000
O 14.843000 63.789000 17.695000
N 15.191000 63.118000 15.524000
H 15.932000 62.993000 14.849000
C 13.757000 62.798000 15.170000
H 13.282000 63.764000 15.339000
C 13.532000 62.457000 13.692000
H 13.976000 61.491000 13.452000
H 14.062000 63.277000 13.207000
C 12.060000 62.406000 13.392000
H 11.484000 61.846000 14.129000
H 11.882000 61.971000 12.408000
C 11.485000 63.843000 13.404000
H 11.840000 64.358000 12.511000
H 11.975000 64.465000 14.153000
N 10.092000 63.999000 13.640000
H 9.592000 63.132000 13.775000
C 9.490000 65.200000 13.683000
N 8.175000 65.329000 13.742000
H 7.612000 64.491000 13.763000
H 7.805000 66.265000 13.818000
N 10.148000 66.270000 13.783000
H 11.136000 66.191000 13.586000
H 9.798000 67.158000 14.115000
C 13.237000 61.748000 16.124000
O 12.277000 62.038000 16.795000
N 13.873000 60.570000 16.185000
H 14.583000 60.302000 15.519000
C 13.445000 59.480000 17.142000
H 12.359000 59.392000 17.135000
C 13.971000 58.096000 16.694000
H 13.741000 57.438000 17.532000
C 13.536000 57.591000 15.332000
H 13.828000 58.220000 14.491000
H 13.918000 56.584000 15.165000
H 12.448000 57.537000 15.347000
C 15.455000 58.122000 16.746000
H 15.886000 57.121000 16.707000
H 15.862000 58.808000 16.004000
H 15.754000 58.261000 17.785000
C 13.667000 59.761000 18.683000
O 12.990000 59.186000 19.466000
N 14.424000 60.830000 19.113000
H 15.036000 61.225000 18.413000
C 14.503000 61.376000 20.483000
H 14.315000 60.506000 21.112000
C 15.832000 62.065000 20.662000
H 15.825000 62.478000 21.670000
H 15.884000 62.950000 20.028000
S 17.215000 60.850000 20.507000
H 17.072000 60.223000 19.336000
C 13.226000 62.224000 20.830000
O 12.707000 62.142000 21.926000
N 12.691000 62.974000 19.830000
H 13.212000 62.901000 18.968000
C 11.444000 63.642000 19.884000
H 11.287000 64.273000 19.009000
H 11.351000 64.373000 20.687000
C 10.194000 62.706000 20.015000
O 9.082000 63.164000 20.218000
N 10.349000 61.376000 20.010000
H 11.202000 61.020000 19.602000
C 9.262000 60.374000 20.247000
H 8.481000 60.886000 20.808000
C 8.510000 59.941000 18.929000
H 7.890000 59.083000 19.189000
C 7.462000 60.960000 18.390000
H 6.697000 60.448000 17.806000
H 7.044000 61.456000 19.266000
H 8.019000 61.663000 17.770000
C 9.521000 59.547000 17.771000
H 10.016000 58.596000 17.970000
H 8.954000 59.370000 16.857000
H 10.354000 60.218000 17.559000
C 9.712000 59.114000 21.003000
O 8.915000 58.190000 21.088000
N 10.861000 59.124000 21.700000
H 11.478000 59.914000 21.576000
C 11.357000 58.083000 22.634000
H 10.527000 57.419000 22.875000
C 12.480000 57.277000 21.954000
H 12.131000 56.917000 20.986000
H 12.680000 56.283000 22.354000
O 13.574000 58.083000 21.755000
H 13.337000 58.627000 21.000000
C 11.910000 58.767000 23.896000
O 11.942000 59.968000 23.991000
N 12.501000 57.984000 24.765000
H 12.563000 57.004000 24.529000
C 13.218000 58.397000 25.984000
H 12.655000 59.203000 26.454000
C 13.175000 57.091000 26.895000
H 12.148000 56.810000 27.131000
H 13.701000 56.267000 26.412000
H 13.529000 57.316000 27.901000
C 14.694000 58.808000 25.595000
O 15.541000 59.025000 26.471000
N 15.062000 58.944000 24.307000
H 14.510000 58.624000 23.524000
C 16.473000 59.204000 23.868000
H 16.460000 59.046000 22.790000
C 16.820000 60.634000 24.035000
H 17.013000 60.905000 25.073000
H 17.678000 60.876000 23.407000
H 16.059000 61.342000 23.707000
C 17.598000 58.264000 24.313000
O 18.807000 58.607000 24.201000
N 17.317000 57.066000 24.756000
H 16.340000 56.868000 24.916000
C 18.270000 56.122000 25.227000
H 19.195000 56.625000 25.511000
C 17.780000 55.552000 26.605000
H 16.995000 54.804000 26.501000
H 17.418000 56.421000 27.153000
C 18.896000 54.860000 27.330000
H 19.813000 55.425000 27.500000
H 19.227000 53.971000 26.793000
C 18.445000 54.295000 28.636000
H 17.592000 53.629000 28.504000
H 18.242000 55.146000 29.287000
N 19.544000 53.500000 29.267000
H 20.342000 53.302000 28.681000
C 19.710000 53.256000 30.575000
N 20.695000 52.724000 31.058000
H 21.483000 52.456000 30.485000
H 20.738000 52.588000 32.057000
N 18.877000 53.625000 31.463000
H 18.171000 54.285000 31.168000
H 18.959000 53.238000 32.392000
C 18.583000 55.031000 24.167000
O 19.682000 54.431000 24.165000
N 17.728000 54.889000 23.163000
H 16.898000 55.464000 23.179000
C 17.913000 53.924000 22.114000
H 17.949000 52.924000 22.546000
C 16.598000 53.957000 21.204000
H 15.862000 53.744000 21.980000
H 16.503000 53.130000 20.500000
C 16.359000 55.167000 20.251000
H 17.163000 55.304000 19.528000
C 14.977000 54.934000 19.629000
H 14.881000 54.175000 18.853000
H 14.369000 54.383000 20.346000
H 14.522000 55.878000 19.331000
C 16.350000 56.511000 20.997000
H 15.585000 56.540000 21.773000
H 17.327000 56.745000 21.420000
H 16.131000 57.348000 20.335000
C 19.182000 54.064000 21.311000
O 19.624000 55.185000 21.115000
N 19.837000 52.991000 20.881000
H 19.499000 52.084000 21.169000
C 21.059000 53.027000 20.095000
H 21.659000 53.921000 20.267000
C 21.962000 51.854000 20.491000
H 21.980000 51.889000 21.580000
C 21.490000 50.476000 20.209000
H 22.323000 49.830000 20.487000
H 20.644000 50.095000 20.782000
H 21.249000 50.404000 19.149000
O 23.245000 52.000000 19.800000
H 23.558000 52.792000 20.243000
C 20.733000 53.068000 18.562000
O 19.781000 52.472000 18.112000
N 21.527000 53.794000 17.770000
C 22.561000 54.797000 18.051000
H 22.337000 55.330000 18.975000
H 23.536000 54.354000 18.254000
C 22.577000 55.615000 16.777000
H 21.623000 56.143000 16.773000
H 23.492000 56.205000 16.824000
C 22.491000 54.645000 15.750000
H 21.969000 55.112000 14.915000
H 23.452000 54.210000 15.476000
C 21.573000 53.551000 16.332000
H 20.558000 53.660000 15.950000
C 22.204000 52.180000 15.967000
O 23.202000 51.766000 16.584000
N 21.642000 51.562000 14.926000
H 20.759000 51.986000 14.679000
C 21.974000 50.229000 14.399000
H 22.283000 49.559000 15.201000
C 20.708000 49.713000 13.749000
H 20.963000 48.748000 13.312000
H 20.411000 50.333000 12.904000
S 19.369000 49.359000 14.926000
H 19.634000 48.165000 15.465000
C 23.081000 50.351000 13.234000
O 23.476000 49.364000 12.686000
N 23.641000 51.575000 12.918000
H 23.351000 52.410000 13.408000
C 24.843000 51.915000 12.111000
H 24.746000 51.530000 11.096000
H 25.759000 51.485000 12.516000
C 25.027000 53.438000 12.067000
O 24.622000 54.204000 12.969000
N 25.592000 53.941000 10.993000
H 26.051000 53.281000 10.382000
C 25.810000 55.437000 10.705000
H 24.932000 55.995000 11.029000
C 27.155000 56.012000 11.334000
H 27.997000 55.637000 10.751000
C 27.283000 57.549000 11.415000
H 26.544000 57.996000 12.079000
H 28.302000 57.830000 11.684000
H 27.129000 57.905000 10.396000
O 27.309000 55.518000 12.670000
H 27.141000 54.573000 12.688000
C 26.057000 55.797000 9.183000
O 26.770000 55.106000 8.500000
N 25.483000 56.892000 8.710000
H 24.877000 57.413000 9.327000
C 25.794000 57.342000 7.355000
H 26.820000 56.997000 7.222000
H 25.779000 58.431000 7.398000
C 25.125000 56.871000 6.053000
O 25.066000 57.671000 5.132000
N 24.486000 55.755000 6.103000
H 24.667000 55.198000 6.925000
C 23.611000 55.164000 5.055000
H 23.024000 56.037000 4.768000
C 24.296000 54.619000 3.824000
H 24.829000 55.443000 3.351000
C 25.159000 53.367000 3.988000
H 25.505000 52.943000 3.045000
H 26.065000 53.772000 4.438000
H 24.713000 52.699000 4.725000
O 23.273000 54.297000 2.887000
H 22.801000 55.100000 2.653000
C 22.654000 54.214000 5.825000
O 22.722000 54.060000 7.041000
N 21.755000 53.605000 5.189000
H 21.859000 53.570000 4.185000
C 20.705000 52.746000 5.751000
H 19.963000 53.346000 6.278000
C 19.789000 52.199000 4.640000
H 18.903000 51.713000 5.048000
H 20.360000 51.461000 4.077000
O 19.426000 53.247000 3.762000
H 20.035000 53.045000 3.048000
C 21.192000 51.541000 6.530000
O 22.242000 50.951000 6.133000
N 20.361000 51.107000 7.510000
H 19.452000 51.531000 7.624000
C 20.868000 50.242000 8.602000
H 21.677000 49.607000 8.241000
C 21.318000 51.054000 9.843000
H 21.874000 50.363000 10.477000
C 22.158000 52.347000 9.665000
H 21.652000 53.222000 9.258000
H 22.684000 52.522000 10.603000
H 22.921000 52.161000 8.909000
O 20.190000 51.553000 10.541000
H 20.540000 52.142000 11.213000
C 19.978000 49.140000 9.027000
O 20.206000 48.428000 9.969000
N 18.904000 48.903000 8.222000
H 18.796000 49.448000 7.379000
C 18.120000 47.625000 8.225000
H 18.084000 47.278000 9.258000
C 16.637000 47.806000 7.906000
H 16.286000 48.611000 8.551000
H 16.186000 46.858000 8.198000
C 16.147000 48.087000 6.468000
O 16.914000 48.580000 5.590000
O 14.883000 47.856000 6.241000
C 18.833000 46.491000 7.536000
O 18.145000 45.742000 6.805000
N 20.139000 46.223000 7.787000
H 20.610000 46.766000 8.498000
C 20.906000 45.051000 7.409000
H 20.664000 44.702000 6.405000
C 22.375000 45.428000 7.309000
H 22.852000 45.422000 8.289000
C 23.157000 44.370000 6.520000
H 23.075000 44.472000 5.438000
H 24.192000 44.520000 6.826000
H 22.906000 43.341000 6.779000
C 22.727000 46.786000 6.663000
H 22.276000 47.555000 7.290000
H 23.805000 46.943000 6.633000
H 22.267000 46.834000 5.676000
C 20.578000 43.756000 8.190000
O 21.373000 43.208000 8.942000
N 19.331000 43.436000 7.974000
H 18.784000 43.985000 7.325000
C 18.725000 42.167000 8.490000
H 19.426000 41.565000 9.069000
C 17.641000 42.547000 9.550000
H 16.869000 43.227000 9.188000
C 16.895000 41.374000 10.123000
H 16.195000 41.609000 10.925000
H 16.405000 40.785000 9.347000
H 17.676000 40.757000 10.568000
C 18.325000 43.173000 10.806000
H 19.085000 42.474000 11.155000
H 18.729000 44.141000 10.511000
H 17.693000 43.377000 11.671000
C 18.099000 41.369000 7.329000
O 17.548000 41.977000 6.444000
N 18.330000 40.061000 7.149000
H 18.730000 39.590000 7.947000
C 17.940000 39.259000 6.027000
H 18.171000 39.819000 5.120000
C 18.887000 38.059000 5.942000
H 18.463000 37.213000 6.482000
H 19.788000 38.351000 6.481000
C 19.268000 37.621000 4.555000
C 18.315000 37.422000 3.553000
H 17.275000 37.619000 3.769000
C 18.678000 37.007000 2.246000
H 17.961000 36.977000 1.439000
C 20.082000 36.800000 1.991000
O 20.495000 36.685000 0.695000
H 19.682000 36.715000 0.185000
C 21.037000 36.892000 2.980000
H 22.097000 36.898000 2.773000
C 20.631000 37.288000 4.334000
H 21.366000 37.556000 5.078000
C 16.411000 38.960000 5.948000
O 15.977000 37.784000 6.149000
N 15.633000 39.969000 5.798000
H 16.044000 40.891000 5.754000
C 14.171000 39.777000 5.924000
H 13.986000 39.076000 6.738000
C 13.399000 41.095000 6.274000
H 12.332000 40.874000 6.236000
H 13.639000 41.911000 5.593000
C 13.753000 41.488000 7.706000
H 14.828000 41.539000 7.882000
H 13.333000 40.787000 8.426000
C 13.049000 42.794000 8.005000
H 13.372000 43.218000 8.955000
H 11.978000 42.632000 8.134000
N 13.314000 43.794000 7.064000
H 14.279000 43.970000 6.824000
C 12.460000 44.670000 6.455000
N 11.150000 44.496000 6.506000
H 10.786000 43.606000 6.816000
H 10.525000 45.217000 6.175000
N 12.898000 45.673000 5.770000
H 13.842000 46.022000 5.856000
H 12.198000 46.244000 5.318000
C 13.506000 39.136000 4.674000
O 14.120000 39.254000 3.617000
N 12.313000 38.553000 4.829000
H 11.970000 38.475000 5.776000
C 11.470000 38.172000 3.772000
H 12.030000 37.965000 2.860000
C 10.869000 36.791000 4.121000
H 9.973000 36.735000 3.502000
H 11.557000 35.976000 3.894000
H 10.612000 36.720000 5.177000
C 10.351000 39.155000 3.347000
O 9.894000 39.870000 4.207000
N 9.921000 39.139000 2.096000
H 10.397000 38.470000 1.508000
C 8.998000 40.077000 1.481000
H 8.440000 40.588000 2.265000
C 9.882000 41.115000 0.702000
H 9.253000 41.862000 0.219000
H 10.245000 40.631000 -0.204000
C 10.965000 41.839000 1.476000
C 10.750000 42.992000 2.293000
H 9.775000 43.456000 2.317000
C 11.822000 43.530000 2.997000
H 11.570000 44.373000 3.624000
C 13.067000 42.934000 3.057000
H 13.803000 43.373000 3.714000
C 13.258000 41.789000 2.279000
H 14.172000 41.215000 2.319000
C 12.242000 41.246000 1.405000
H 12.457000 40.357000 0.830000
C 7.988000 39.467000 0.468000
O 8.291000 38.458000 -0.176000
N 6.808000 40.047000 0.336000
H 6.813000 40.872000 0.919000
C 5.805000 39.735000 -0.734000
H 5.869000 38.723000 -1.134000
C 4.408000 39.993000 -0.296000
H 3.658000 39.776000 -1.057000
H 4.260000 41.054000 -0.098000
C 3.902000 39.127000 0.882000
O 3.772000 39.592000 1.962000
O 3.565000 37.837000 0.567000
H 3.543000 37.720000 -0.386000
C 6.090000 40.645000 -1.931000
O 6.130000 41.865000 -1.776000
N 6.343000 40.085000 -3.131000
H 6.181000 39.120000 -3.381000
C 6.667000 40.896000 -4.328000
H 6.713000 41.970000 -4.144000
C 8.144000 40.645000 -4.855000
H 8.191000 39.589000 -5.121000
C 8.491000 41.448000 -6.148000
H 7.873000 41.226000 -7.017000
H 8.355000 42.488000 -5.852000
H 9.500000 41.235000 -6.500000
C 9.191000 40.881000 -3.704000
H 10.108000 40.512000 -4.165000
H 8.970000 40.219000 -2.867000
C 9.353000 42.405000 -3.302000
H 9.452000 43.081000 -4.151000
H 8.376000 42.699000 -2.918000
H 10.054000 42.533000 -2.477000
C 5.712000 40.654000 -5.474000
O 5.427000 39.506000 -5.815000
N 5.016000 41.685000 -5.878000
H 5.204000 42.568000 -5.425000
C 4.282000 41.690000 -7.142000
H 4.797000 41.008000 -7.819000
C 2.849000 41.325000 -6.870000
H 2.524000 42.109000 -6.186000
H 2.796000 40.439000 -6.237000
C 2.029000 41.255000 -8.108000
C 2.006000 40.016000 -8.757000
H 2.432000 39.147000 -8.278000
C 1.290000 39.884000 -9.939000
H 1.327000 38.972000 -10.515000
C 0.602000 40.995000 -10.538000
O -0.186000 40.869000 -11.626000
H -0.113000 40.056000 -12.131000
C 0.633000 42.195000 -9.867000
H 0.157000 43.092000 -10.234000
C 1.370000 42.359000 -8.649000
H 1.519000 43.296000 -8.134000
C 4.396000 43.065000 -7.829000
O 3.765000 44.053000 -7.442000
N 5.247000 43.128000 -8.866000
H 5.706000 42.270000 -9.137000
C 5.249000 44.179000 -9.897000
H 4.281000 44.672000 -9.804000
C 6.282000 45.159000 -9.515000
H 6.010000 45.629000 -8.570000
H 6.395000 45.885000 -10.320000
C 7.679000 44.592000 -9.345000
O 8.523000 44.400000 -10.241000
N 8.040000 44.236000 -8.139000
H 9.023000 44.102000 -7.953000
H 7.357000 44.329000 -7.400000
C 5.378000 43.593000 -11.304000
O 5.464000 42.380000 -11.452000
N 5.283000 44.436000 -12.299000
H 5.604000 45.387000 -12.190000
C 5.072000 43.992000 -13.689000
H 4.384000 43.148000 -13.732000
C 4.297000 45.166000 -14.496000
H 3.342000 45.331000 -13.996000
H 4.154000 44.770000 -15.501000
C 5.050000 46.536000 -14.526000
O 6.015000 46.762000 -13.805000
O 4.624000 47.457000 -15.322000
C 6.429000 43.551000 -14.371000
O 6.397000 43.035000 -15.463000
N 7.557000 43.652000 -13.619000
H 7.432000 44.047000 -12.697000
C 8.907000 43.086000 -13.875000
H 8.786000 42.550000 -14.816000
C 10.018000 44.216000 -14.047000
H 9.776000 44.995000 -13.324000
H 9.973000 44.571000 -15.077000
C 11.455000 43.788000 -13.802000
H 11.726000 42.989000 -14.492000
H 11.663000 43.428000 -12.794000
C 12.357000 44.994000 -14.041000
H 12.156000 45.751000 -13.283000
H 12.250000 45.357000 -15.063000
C 13.761000 44.561000 -13.829000
H 13.915000 43.683000 -14.456000
H 13.878000 44.185000 -12.813000
N 14.725000 45.668000 -14.198000
H 14.720000 46.447000 -13.555000
H 15.595000 45.157000 -14.163000
H 14.493000 45.959000 -15.138000
C 9.221000 41.939000 -12.922000
O 9.904000 41.031000 -13.478000
N 8.671000 41.779000 -11.726000
H 8.182000 42.539000 -11.273000
C 8.972000 40.636000 -10.876000
H 9.033000 39.733000 -11.483000
C 10.386000 40.786000 -10.233000
H 11.141000 40.723000 -11.016000
C 10.615000 42.083000 -9.462000
H 9.781000 42.304000 -8.796000
H 11.478000 41.891000 -8.825000
H 10.683000 42.961000 -10.104000
C 10.678000 39.613000 -9.299000
H 10.295000 38.643000 -9.616000
H 11.757000 39.554000 -9.159000
H 10.340000 39.768000 -8.274000
C 7.922000 40.419000 -9.834000
O 7.360000 41.337000 -9.362000
N 7.688000 39.097000 -9.446000
H 7.975000 38.321000 -10.025000
C 6.763000 38.721000 -8.415000
H 6.603000 39.614000 -7.811000
C 5.395000 38.440000 -9.052000
H 4.644000 38.250000 -8.285000
H 5.119000 39.351000 -9.583000
H 5.389000 37.607000 -9.756000
C 7.305000 37.480000 -7.640000
O 8.174000 36.758000 -8.213000
N 6.879000 37.264000 -6.447000
H 6.230000 37.908000 -6.017000
C 7.383000 36.119000 -5.628000
H 8.472000 36.097000 -5.674000
H 6.962000 35.212000 -6.061000
C 6.948000 36.226000 -4.177000
O 6.293000 37.184000 -3.685000
N 7.327000 35.219000 -3.354000
H 7.857000 34.467000 -3.773000
C 7.558000 35.350000 -1.867000
H 7.349000 36.389000 -1.611000
C 6.670000 34.380000 -1.078000
H 6.941000 33.347000 -1.294000
H 5.683000 34.386000 -1.540000
C 6.650000 34.616000 0.391000
C 6.613000 33.508000 1.188000
H 6.611000 32.488000 0.832000
C 6.532000 33.659000 2.552000
H 6.565000 32.803000 3.209000
C 6.448000 34.892000 3.166000
H 6.307000 35.007000 4.231000
C 6.484000 36.002000 2.318000
H 6.469000 36.967000 2.803000
C 6.525000 35.891000 0.931000
H 6.634000 36.752000 0.287000
C 9.084000 35.187000 -1.631000
O 9.590000 34.080000 -1.884000
N 9.840000 36.216000 -1.317000
H 9.412000 37.048000 -0.936000
C 11.325000 36.178000 -1.379000
H 11.702000 35.168000 -1.214000
C 11.719000 36.669000 -2.744000
H 11.443000 37.702000 -2.954000
H 12.782000 36.454000 -2.854000
H 11.319000 36.011000 -3.516000
C 12.029000 37.141000 -0.352000
O 11.435000 38.063000 0.185000
N 13.365000 36.955000 -0.043000
H 13.911000 36.281000 -0.560000
C 14.164000 37.459000 0.989000
H 13.652000 38.295000 1.465000
C 14.349000 36.356000 2.081000
H 13.355000 36.214000 2.504000
H 14.885000 36.793000 2.923000
C 14.974000 35.011000 1.618000
H 15.878000 35.325000 1.097000
H 14.217000 34.521000 1.005000
C 15.234000 34.166000 2.809000
H 15.443000 33.204000 2.342000
H 14.418000 33.959000 3.502000
C 16.422000 34.673000 3.696000
H 16.329000 35.710000 4.018000
H 17.382000 34.565000 3.192000
N 16.644000 33.755000 4.854000
H 17.611000 33.775000 5.145000
H 16.294000 34.126000 5.726000
H 16.438000 32.779000 4.697000
C 15.547000 38.023000 0.601000
O 16.155000 37.587000 -0.350000
N 16.099000 39.013000 1.362000
H 15.472000 39.424000 2.038000
C 17.381000 39.769000 1.111000
H 18.212000 39.130000 0.812000
C 17.151000 40.852000 0.011000
H 18.126000 41.304000 -0.174000
H 16.581000 41.639000 0.503000
C 16.427000 40.428000 -1.254000
C 15.056000 40.666000 -1.314000
H 14.475000 41.088000 -0.507000
C 14.314000 40.174000 -2.414000
H 13.265000 40.413000 -2.503000
C 15.047000 39.484000 -3.380000
H 14.537000 39.200000 -4.288000
C 16.374000 39.154000 -3.303000
H 16.847000 38.595000 -4.097000
C 17.109000 39.660000 -2.228000
H 18.186000 39.600000 -2.166000
C 17.948000 40.555000 2.367000
O 17.197000 40.975000 3.213000
N 19.270000 40.814000 2.366000
H 19.848000 40.429000 1.633000
C 19.909000 41.512000 3.529000
H 19.438000 41.255000 4.478000
C 21.334000 40.904000 3.636000
H 21.933000 41.182000 2.769000
H 21.243000 39.818000 3.640000
C 22.288000 41.085000 4.840000
H 22.810000 42.041000 4.858000
C 21.720000 40.917000 6.209000
H 20.998000 41.701000 6.437000
H 21.526000 39.862000 6.402000
H 22.525000 41.267000 6.856000
C 23.452000 40.076000 4.636000
H 24.102000 40.123000 5.509000
H 23.098000 39.054000 4.777000
H 23.974000 40.189000 3.685000
C 19.890000 43.078000 3.545000
O 20.912000 43.700000 3.823000
N 18.679000 43.589000 3.277000
H 17.926000 42.942000 3.088000
C 18.332000 44.962000 3.128000
H 18.389000 45.345000 4.147000
C 16.865000 45.174000 2.639000
H 16.755000 46.202000 2.295000
H 16.227000 45.030000 3.511000
C 16.424000 44.225000 1.518000
H 16.106000 43.277000 1.954000
H 17.226000 44.047000 0.802000
C 15.156000 44.700000 0.737000
H 14.376000 45.032000 1.422000
H 14.764000 43.852000 0.175000
C 15.433000 45.869000 -0.173000
H 15.690000 45.396000 -1.120000
H 16.300000 46.445000 0.152000
N 14.219000 46.719000 -0.372000
H 14.287000 47.374000 0.394000
H 14.255000 47.381000 -1.134000
H 13.346000 46.217000 -0.451000
C 19.215000 45.799000 2.139000
O 19.894000 45.166000 1.287000
N 19.319000 47.082000 2.164000
H 19.840000 47.550000 1.437000
C 18.785000 48.023000 3.240000
H 17.948000 47.541000 3.746000
C 19.889000 48.194000 4.297000
H 20.010000 47.198000 4.722000
C 21.297000 48.564000 3.799000
H 21.736000 47.618000 3.481000
H 21.220000 49.292000 2.992000
H 21.853000 49.000000 4.630000
O 19.485000 49.239000 5.197000
H 18.588000 49.011000 5.452000
C 18.422000 49.411000 2.692000
O 19.038000 49.903000 1.773000
N 17.276000 49.898000 3.086000
H 16.914000 49.372000 3.869000
C 16.591000 51.149000 2.638000
H 17.244000 51.672000 1.939000
C 15.227000 50.884000 1.909000
H 14.878000 51.803000 1.438000
H 14.508000 50.572000 2.667000
C 15.299000 49.790000 0.849000
O 15.286000 48.541000 1.254000
N 15.492000 50.095000 -0.402000
H 15.292000 49.453000 -1.156000
H 15.548000 51.077000 -0.632000
C 16.180000 52.090000 3.829000
O 16.062000 53.262000 3.661000
N 16.060000 51.474000 5.039000
H 16.197000 50.473000 5.036000
C 15.556000 52.100000 6.224000
H 15.052000 53.026000 5.950000
C 14.414000 51.325000 6.908000
H 14.015000 52.038000 7.629000
H 14.850000 50.449000 7.388000
S 13.117000 50.819000 5.825000
H 13.639000 49.705000 5.304000
C 16.676000 52.341000 7.275000
O 17.643000 51.539000 7.196000
N 16.510000 53.245000 8.142000
H 15.700000 53.830000 7.998000
C 17.533000 53.490000 9.218000
H 18.444000 52.902000 9.107000
C 17.979000 54.950000 9.064000
H 17.086000 55.569000 8.986000
H 18.481000 55.002000 8.098000
S 18.927000 55.450000 10.497000
H 20.185000 55.350000 10.057000
C 16.796000 53.065000 10.538000
O 15.587000 53.433000 10.723000
N 17.459000 52.267000 11.361000
H 18.420000 52.053000 11.139000
C 16.837000 51.648000 12.579000
H 15.795000 51.964000 12.618000
C 16.915000 50.097000 12.508000
H 16.584000 49.791000 13.501000
H 17.933000 49.780000 12.279000
C 16.084000 49.428000 11.391000
H 16.513000 49.470000 10.390000
H 15.049000 49.769000 11.439000
C 16.067000 47.923000 11.738000
H 15.822000 47.818000 12.795000
H 17.045000 47.552000 11.432000
N 15.029000 47.221000 10.926000
H 14.653000 47.651000 10.093000
C 14.390000 46.095000 11.170000
N 14.786000 45.245000 12.063000
H 15.434000 45.584000 12.759000
H 14.352000 44.333000 12.065000
N 13.478000 45.691000 10.409000
H 13.241000 46.310000 9.648000
H 12.806000 45.001000 10.713000
C 17.447000 52.104000 13.898000
O 18.622000 52.442000 13.922000
N 16.610000 52.217000 14.960000
H 15.647000 51.966000 14.786000
C 16.989000 52.594000 16.331000
H 18.073000 52.660000 16.429000
C 16.479000 54.054000 16.588000
H 16.804000 54.298000 17.599000
H 15.391000 54.038000 16.511000
C 17.090000 55.115000 15.592000
C 18.295000 55.638000 16.000000
H 18.808000 55.423000 16.925000
C 19.000000 56.511000 15.104000
H 19.921000 56.985000 15.410000
C 18.444000 56.762000 13.827000
H 19.043000 57.383000 13.177000
C 17.246000 56.169000 13.406000
H 16.878000 56.454000 12.432000
C 16.461000 55.467000 14.367000
H 15.461000 55.185000 14.070000
C 16.460000 51.634000 17.413000
O 15.255000 51.470000 17.474000
N 17.308000 51.069000 18.288000
H 18.233000 51.473000 18.322000
C 17.036000 49.977000 19.203000
H 16.028000 49.668000 18.923000
C 17.920000 48.733000 18.894000
H 18.974000 48.923000 19.094000
H 17.880000 48.544000 17.821000
C 17.581000 47.453000 19.689000
H 16.503000 47.306000 19.759000
H 18.009000 47.567000 20.686000
C 18.137000 46.128000 19.139000
O 19.128000 46.098000 18.383000
N 17.592000 45.018000 19.599000
H 17.854000 44.153000 19.147000
H 16.856000 45.101000 20.286000
C 16.965000 50.313000 20.670000
O 17.890000 50.870000 21.272000
N 15.892000 49.910000 21.329000
H 15.103000 49.615000 20.772000
C 15.725000 50.264000 22.777000
H 15.950000 51.316000 22.951000
C 14.252000 50.068000 23.168000
H 14.211000 50.285000 24.236000
H 13.972000 49.026000 23.012000
C 13.363000 51.089000 22.406000
H 12.991000 50.640000 21.485000
H 13.945000 51.986000 22.195000
C 12.150000 51.457000 23.156000
O 11.205000 50.621000 23.226000
O 12.146000 52.514000 23.840000
C 16.711000 49.507000 23.746000
O 16.931000 48.334000 23.687000
N 17.438000 50.277000 24.542000
H 17.390000 51.277000 24.411000
C 18.426000 49.805000 25.513000
H 18.775000 48.815000 25.219000
C 19.568000 50.722000 25.468000
H 20.112000 50.786000 26.410000
H 19.222000 51.730000 25.243000
C 20.635000 50.517000 24.425000
H 20.363000 50.860000 23.427000
H 20.857000 49.456000 24.311000
C 22.037000 51.114000 24.744000
H 22.758000 50.932000 23.947000
H 22.355000 50.777000 25.731000
C 21.914000 52.583000 24.890000
H 21.258000 52.858000 25.716000
H 21.386000 52.933000 24.003000
N 23.285000 53.152000 25.030000
H 23.330000 54.161000 25.016000
H 23.734000 52.883000 25.894000
H 23.911000 52.909000 24.276000
C 17.870000 49.710000 26.856000
O 17.001000 50.576000 27.238000
N 18.325000 48.801000 27.633000
H 18.985000 48.243000 27.109000
C 18.202000 48.572000 29.010000
H 17.435000 49.209000 29.453000
C 17.812000 47.153000 29.237000
H 18.558000 46.435000 28.896000
H 16.916000 46.987000 28.638000
C 17.319000 46.780000 30.585000
O 17.047000 47.590000 31.487000
O 17.167000 45.563000 30.800000
C 19.527000 48.966000 29.647000
O 20.492000 49.577000 29.079000
N 19.708000 48.739000 30.950000
H 18.898000 48.508000 31.507000
C 20.932000 48.860000 31.768000
H 21.274000 49.894000 31.808000
C 20.638000 48.454000 33.271000
H 21.560000 48.659000 33.816000
H 20.355000 47.402000 33.313000
C 19.601000 49.342000 33.905000
H 19.657000 49.196000 34.984000
H 18.577000 49.114000 33.610000
C 19.795000 50.850000 33.691000
O 18.841000 51.619000 33.918000
O 20.957000 51.333000 33.498000
C 22.155000 48.045000 31.216000
O 21.968000 47.181000 30.388000
N 23.349000 48.260000 31.695000
H 23.441000 48.899000 32.472000
C 24.563000 47.682000 31.101000
H 25.377000 48.257000 31.544000
C 24.733000 46.251000 31.625000
H 25.585000 45.820000 31.099000
H 23.885000 45.666000 31.270000
C 24.935000 45.985000 33.128000
O 24.624000 44.920000 33.596000
O 25.359000 46.907000 33.867000
C 24.581000 47.778000 29.534000
O 25.163000 46.901000 28.932000
N 23.998000 48.806000 28.976000
H 23.538000 49.501000 29.545000
C 23.666000 48.944000 27.558000
H 22.831000 49.643000 27.615000
C 24.785000 49.761000 26.797000
H 24.421000 49.982000 25.794000
H 25.668000 49.121000 26.791000
C 25.148000 51.116000 27.415000
O 24.228000 52.037000 27.300000
O 26.276000 51.284000 27.908000
C 23.062000 47.739000 26.783000
O 23.373000 47.496000 25.602000
N 22.273000 46.925000 27.466000
H 22.111000 47.284000 28.396000
C 21.630000 45.696000 26.908000
H 22.383000 45.127000 26.364000
C 21.181000 44.699000 27.977000
H 20.285000 44.167000 27.658000
H 20.758000 45.319000 28.768000
C 22.270000 43.782000 28.488000
O 21.941000 42.597000 28.832000
N 23.485000 44.186000 28.498000
H 24.255000 43.546000 28.629000
H 23.574000 45.185000 28.611000
C 20.512000 46.122000 25.928000
O 20.085000 47.279000 25.934000
N 19.945000 45.152000 25.238000
H 20.305000 44.226000 25.422000
C 19.039000 45.353000 24.104000
H 18.871000 46.419000 23.954000
C 19.820000 44.865000 22.858000
H 19.250000 44.761000 21.935000
H 20.198000 43.878000 23.123000
C 21.040000 45.670000 22.551000
H 21.622000 45.930000 23.436000
C 22.006000 44.824000 21.633000
H 22.197000 43.851000 22.086000
H 21.591000 44.585000 20.654000
H 22.898000 45.437000 21.508000
C 20.819000 46.941000 21.765000
H 21.776000 47.346000 21.437000
H 20.284000 46.705000 20.844000
H 20.208000 47.666000 22.302000
C 17.635000 44.635000 24.214000
O 17.519000 43.614000 24.875000
N 16.638000 45.200000 23.503000
H 16.934000 46.103000 23.160000
C 15.259000 44.757000 23.428000
H 15.143000 43.805000 23.945000
C 14.430000 45.806000 24.162000
H 14.659000 46.732000 23.634000
C 12.923000 45.517000 24.106000
H 12.464000 45.469000 23.119000
H 12.805000 44.616000 24.708000
H 12.302000 46.249000 24.623000
C 14.812000 46.054000 25.695000
H 15.890000 46.071000 25.859000
H 14.394000 45.290000 26.349000
C 14.442000 47.491000 26.219000
H 15.291000 47.649000 26.884000
H 14.492000 48.207000 25.398000
H 13.477000 47.319000 26.694000
C 14.812000 44.501000 21.949000
O 15.330000 45.162000 21.084000
N 13.810000 43.600000 21.698000
H 13.516000 43.011000 22.464000
C 13.114000 43.482000 20.427000
H 13.812000 43.529000 19.591000
C 12.515000 42.047000 20.407000
H 11.761000 41.881000 21.177000
H 13.356000 41.396000 20.646000
C 12.038000 41.592000 19.049000
O 10.914000 41.062000 19.055000
O 12.746000 41.612000 17.966000
C 12.135000 44.632000 20.224000
O 10.973000 44.410000 20.128000
N 12.552000 45.889000 20.314000
H 13.523000 46.005000 20.569000
C 11.750000 47.095000 20.142000
H 10.754000 46.844000 19.777000
C 11.526000 47.745000 21.476000
H 12.567000 47.907000 21.758000
H 11.010000 47.115000 22.199000
O 10.906000 48.997000 21.219000
H 11.129000 49.532000 21.984000
C 12.509000 48.059000 19.239000
O 13.715000 48.300000 19.471000
N 11.930000 48.590000 18.125000
H 11.032000 48.188000 17.895000
C 12.661000 49.369000 17.116000
H 13.612000 49.729000 17.510000
C 13.055000 48.452000 15.953000
H 13.576000 49.049000 15.205000
H 12.154000 47.915000 15.655000
C 13.999000 47.337000 16.268000
C 13.447000 46.051000 16.513000
H 12.381000 45.895000 16.584000
C 14.238000 44.943000 16.709000
H 13.739000 44.015000 16.945000
C 15.669000 45.148000 16.735000
O 16.447000 44.003000 16.894000
H 16.014000 43.303000 17.388000
C 16.245000 46.381000 16.419000
H 17.312000 46.511000 16.316000
C 15.371000 47.464000 16.204000
H 15.798000 48.425000 15.958000
C 11.787000 50.530000 16.623000
O 10.659000 50.399000 16.218000
N 12.440000 51.657000 16.456000
H 13.413000 51.732000 16.719000
C 11.937000 52.851000 15.674000
H 10.858000 52.734000 15.575000
C 12.159000 54.155000 16.454000
H 12.067000 54.941000 15.703000
H 13.227000 54.127000 16.671000
C 11.368000 54.480000 17.716000
C 10.608000 55.665000 17.747000
H 10.598000 56.305000 16.877000
C 9.788000 55.937000 18.907000
H 9.168000 56.821000 18.901000
C 9.734000 55.013000 19.904000
H 9.036000 55.232000 20.698000
C 10.396000 53.804000 19.838000
H 10.166000 53.079000 20.604000
C 11.207000 53.480000 18.718000
H 11.583000 52.468000 18.708000
C 12.574000 52.864000 14.295000
O 13.825000 52.746000 14.199000
N 11.757000 53.004000 13.324000
H 10.808000 53.132000 13.646000
C 12.146000 52.725000 11.954000
H 13.227000 52.587000 11.972000
C 11.646000 51.344000 11.488000
H 10.558000 51.387000 11.436000
C 12.274000 50.954000 10.152000
H 13.363000 50.958000 10.192000
H 11.907000 49.987000 9.808000
H 11.963000 51.645000 9.369000
C 12.089000 50.194000 12.454000
H 13.106000 50.300000 12.832000
H 11.368000 50.135000 13.270000
H 11.997000 49.210000 11.995000
C 11.894000 53.869000 10.984000
O 10.816000 54.308000 10.880000
N 12.909000 54.320000 10.224000
H 13.841000 53.959000 10.369000
C 12.844000 55.643000 9.478000
H 11.868000 56.126000 9.531000
C 13.861000 56.649000 9.994000
H 14.854000 56.238000 9.814000
C 13.685000 58.054000 9.463000
H 13.779000 58.100000 8.378000
H 12.745000 58.502000 9.787000
H 14.426000 58.700000 9.933000
C 13.854000 56.661000 11.549000
H 14.052000 55.729000 12.078000
H 14.717000 57.254000 11.852000
H 12.985000 57.105000 12.035000
C 13.180000 55.418000 8.005000
O 14.028000 54.538000 7.661000
N 12.429000 56.104000 7.145000
H 11.775000 56.736000 7.584000
C 12.332000 55.878000 5.742000
H 13.359000 55.614000 5.489000
C 11.405000 54.665000 5.430000
H 10.371000 54.924000 5.658000
H 11.735000 53.836000 6.055000
C 11.362000 54.198000 3.949000
H 12.303000 53.740000 3.645000
H 11.126000 55.043000 3.302000
C 10.313000 53.132000 3.797000
H 9.410000 53.200000 4.403000
H 10.730000 52.179000 4.121000
C 10.056000 52.875000 2.291000
H 11.065000 52.738000 1.903000
H 9.580000 53.702000 1.764000
N 9.276000 51.641000 1.999000
H 9.725000 50.823000 2.384000
H 8.362000 51.709000 2.424000
H 9.134000 51.481000 1.012000
C 11.851000 57.077000 4.939000
O 10.844000 57.715000 5.248000
N 12.547000 57.341000 3.848000
H 13.271000 56.677000 3.614000
C 12.194000 58.420000 2.867000
H 11.959000 59.364000 3.358000
C 13.369000 58.571000 1.907000
H 13.520000 57.677000 1.301000
H 14.241000 58.743000 2.538000
C 13.291000 59.743000 0.970000
H 13.481000 60.700000 1.456000
H 12.320000 59.923000 0.508000
C 14.210000 59.595000 -0.235000
H 13.925000 60.450000 -0.849000
H 14.061000 58.719000 -0.866000
N 15.640000 59.689000 0.129000
H 15.959000 59.259000 0.985000
C 16.604000 60.307000 -0.484000
N 16.518000 60.910000 -1.703000
H 15.672000 61.076000 -2.229000
H 17.297000 61.495000 -1.969000
N 17.795000 60.409000 0.123000
H 17.982000 60.010000 1.032000
H 18.441000 61.132000 -0.160000
C 10.931000 58.150000 2.071000
O 10.711000 56.950000 1.706000
N 10.077000 59.145000 1.835000
H 10.338000 60.112000 1.966000
C 8.857000 58.833000 1.037000
H 8.998000 57.936000 0.434000
C 7.603000 58.638000 1.907000
H 6.714000 58.612000 1.277000
H 7.543000 59.468000 2.611000
C 7.678000 57.296000 2.591000
N 7.318000 56.069000 2.135000
H 6.942000 55.800000 1.237000
C 7.359000 55.249000 3.165000
H 6.919000 54.262000 3.156000
N 7.865000 55.837000 4.287000
C 8.034000 57.189000 3.906000
H 8.348000 58.035000 4.500000
C 8.600000 59.988000 0.071000
O 8.791000 61.156000 0.374000
N 8.282000 59.589000 -1.160000
H 8.187000 58.611000 -1.394000
C 8.077000 60.570000 -2.234000
H 8.839000 61.315000 -2.461000
C 7.852000 59.927000 -3.610000
H 8.667000 59.224000 -3.785000
C 6.546000 59.249000 -3.867000
H 6.382000 58.336000 -3.296000
H 5.811000 59.960000 -3.490000
H 6.319000 59.073000 -4.919000
O 8.044000 60.932000 -4.532000
H 8.964000 60.926000 -4.807000
C 6.801000 61.442000 -1.865000
O 5.852000 60.861000 -1.303000
N 6.756000 62.720000 -2.203000
H 7.571000 63.009000 -2.724000
C 5.814000 63.790000 -1.798000
H 6.094000 64.168000 -0.814000
C 6.053000 65.010000 -2.710000
H 5.577000 65.909000 -2.319000
H 5.500000 64.910000 -3.644000
C 7.481000 65.299000 -3.038000
C 8.281000 66.011000 -2.092000
H 7.868000 66.245000 -1.122000
C 9.629000 66.316000 -2.488000
H 10.190000 66.911000 -1.783000
C 10.136000 66.025000 -3.722000
H 11.138000 66.280000 -4.032000
C 9.324000 65.356000 -4.629000
H 9.648000 64.978000 -5.587000
C 7.980000 64.989000 -4.274000
H 7.390000 64.405000 -4.964000
C 4.341000 63.451000 -1.665000
O 3.740000 63.708000 -0.640000
N 3.787000 62.883000 -2.723000
H 4.274000 62.776000 -3.601000
C 2.473000 62.244000 -2.662000
H 1.813000 63.045000 -2.328000
C 2.041000 61.790000 -4.068000
H 1.084000 61.278000 -3.972000
H 2.768000 61.052000 -4.406000
O 2.035000 62.989000 -4.897000
H 1.170000 63.122000 -5.293000
C 2.271000 60.953000 -1.797000
O 1.261000 60.836000 -1.080000
N 3.176000 59.942000 -1.832000
H 4.008000 60.021000 -2.399000
C 3.066000 58.783000 -0.981000
H 2.068000 58.392000 -1.182000
C 4.043000 57.622000 -1.378000
H 4.094000 56.871000 -0.590000
H 5.024000 58.074000 -1.526000
C 3.762000 56.802000 -2.629000
O 2.741000 56.803000 -3.256000
N 4.767000 56.229000 -3.257000
H 4.610000 55.774000 -4.145000
H 5.704000 56.398000 -2.920000
C 3.205000 59.241000 0.474000
O 2.502000 58.631000 1.293000
N 4.039000 60.208000 0.784000
H 4.839000 60.485000 0.234000
C 4.058000 60.847000 2.053000
H 4.418000 60.110000 2.771000
C 5.195000 61.872000 2.074000
H 5.117000 62.396000 1.121000
H 6.123000 61.310000 1.971000
C 5.322000 62.751000 3.270000
C 6.015000 62.369000 4.417000
H 6.476000 61.403000 4.563000
C 6.113000 63.281000 5.450000
H 6.652000 62.923000 6.315000
C 5.563000 64.598000 5.379000
O 5.499000 65.371000 6.454000
H 4.847000 66.065000 6.328000
C 5.070000 65.051000 4.122000
H 4.787000 66.062000 3.870000
C 4.844000 64.076000 3.105000
H 4.425000 64.338000 2.145000
C 2.710000 61.360000 2.527000
O 2.109000 60.860000 3.491000
N 2.081000 62.288000 1.778000
H 2.588000 62.643000 0.980000
C 0.789000 62.853000 2.125000
H 0.999000 63.238000 3.123000
C 0.438000 64.036000 1.188000
H -0.622000 64.286000 1.247000
H 0.608000 63.659000 0.180000
C 1.414000 65.220000 1.321000
H 2.412000 64.789000 1.385000
H 1.252000 65.775000 2.246000
C 1.410000 66.072000 0.042000
O 0.514000 65.942000 -0.783000
N 2.279000 67.012000 -0.165000
H 2.143000 67.624000 -0.958000
H 3.099000 67.102000 0.418000
C -0.413000 61.840000 2.199000
O -1.303000 62.119000 3.006000
N -0.378000 60.763000 1.353000
H 0.359000 60.726000 0.664000
C -1.370000 59.720000 1.426000
H -2.316000 60.230000 1.607000
C -1.471000 58.963000 0.093000
H -0.657000 58.255000 -0.069000
H -1.523000 59.663000 -0.741000
C -2.778000 58.140000 -0.100000
N -2.888000 56.917000 0.402000
H -2.179000 56.381000 0.881000
C -4.189000 56.537000 0.143000
H -4.586000 55.588000 0.473000
N -4.809000 57.470000 -0.576000
C -3.902000 58.489000 -0.734000
H -3.995000 59.448000 -1.222000
C -1.129000 58.711000 2.618000
O -2.109000 58.253000 3.276000
N 0.150000 58.346000 2.899000
H 0.909000 58.710000 2.341000
C 0.529000 57.632000 4.155000
H 0.069000 56.648000 4.066000
C 2.053000 57.359000 4.240000
H 2.466000 58.300000 4.603000
H 2.376000 57.103000 3.231000
C 2.587000 56.235000 5.171000
H 2.278000 56.363000 6.208000
H 3.663000 56.400000 5.229000
C 2.323000 54.756000 4.489000
O 2.899000 53.722000 4.904000
O 1.427000 54.587000 3.625000
C -0.025000 58.365000 5.428000
O -0.753000 57.773000 6.298000
N 0.260000 59.626000 5.480000
H 0.901000 60.088000 4.851000
C -0.358000 60.485000 6.558000
H -0.043000 60.087000 7.523000
C 0.357000 61.874000 6.379000
H -0.127000 62.430000 5.575000
H 1.340000 61.589000 6.005000
C 0.494000 62.954000 7.503000
H 1.143000 63.711000 7.062000
H 0.859000 62.339000 8.326000
C -0.922000 63.571000 7.892000
O -1.666000 63.945000 6.981000
O -1.194000 63.793000 9.066000
C -1.893000 60.641000 6.505000
O -2.623000 60.690000 7.537000
N -2.429000 60.641000 5.267000
H -1.925000 60.536000 4.398000
C -3.889000 60.670000 5.134000
H -4.298000 61.471000 5.749000
C -4.333000 60.922000 3.644000
H -3.802000 60.232000 2.989000
C -5.846000 60.943000 3.554000
H -6.323000 61.560000 4.316000
H -6.256000 61.344000 2.627000
H -6.274000 59.940000 3.548000
O -4.008000 62.233000 3.347000
H -3.053000 62.178000 3.269000
C -4.532000 59.379000 5.663000
O -5.510000 59.557000 6.342000
N -4.025000 58.213000 5.344000
H -3.170000 58.169000 4.808000
C -4.573000 56.992000 5.878000
H -5.638000 57.189000 5.754000
C -4.156000 55.699000 5.072000
H -3.069000 55.631000 5.027000
C -4.634000 54.406000 5.642000
H -5.607000 54.465000 6.131000
H -4.684000 53.566000 4.949000
H -3.965000 54.276000 6.492000
C -4.580000 55.766000 3.608000
H -3.945000 55.065000 3.068000
H -4.145000 56.685000 3.215000
C -6.076000 55.690000 3.269000
H -6.571000 54.779000 3.604000
H -6.513000 56.573000 3.736000
H -6.231000 55.746000 2.192000
C -4.360000 56.654000 7.366000
O -5.324000 56.284000 8.090000
N -3.161000 57.001000 7.875000
H -2.504000 57.246000 7.148000
C -2.927000 56.924000 9.300000
H -2.775000 55.914000 9.680000
C -1.594000 57.605000 9.568000
H -1.570000 58.598000 9.119000
H -0.804000 57.032000 9.082000
C -1.206000 57.662000 11.035000
C -0.929000 56.563000 11.819000
H -0.946000 55.632000 11.273000
C -0.695000 56.694000 13.188000
H -0.500000 55.814000 13.783000
C -0.683000 57.948000 13.794000
O -0.356000 58.075000 15.097000
H -0.165000 58.984000 15.340000
C -0.934000 59.103000 13.043000
H -0.822000 60.075000 13.500000
C -1.225000 58.952000 11.652000
H -1.374000 59.861000 11.087000
C -4.070000 57.659000 10.165000
O -4.486000 57.094000 11.171000
N -4.556000 58.821000 9.816000
H -4.175000 59.265000 8.993000
C -5.680000 59.436000 10.547000
H -5.252000 59.890000 11.441000
C -6.161000 60.631000 9.732000
H -6.679000 60.248000 8.852000
H -5.318000 61.246000 9.418000
C -7.190000 61.523000 10.431000
O -7.128000 61.778000 11.611000
N -7.974000 62.169000 9.638000
H -8.861000 62.541000 9.944000
H -7.783000 62.015000 8.658000
C -6.926000 58.549000 10.877000
O -7.567000 58.685000 11.897000
N -7.273000 57.680000 9.954000
H -6.564000 57.601000 9.239000
C -8.357000 56.703000 10.010000
H -9.272000 57.042000 10.496000
C -8.826000 56.393000 8.535000
H -9.508000 55.550000 8.424000
H -7.899000 56.103000 8.040000
C -9.254000 57.585000 7.644000
H -8.434000 58.299000 7.714000
C -9.336000 57.144000 6.159000
H -10.216000 56.538000 5.944000
H -9.333000 58.081000 5.603000
H -8.430000 56.605000 5.880000
C -10.541000 58.300000 8.189000
H -10.981000 58.978000 7.457000
H -11.252000 57.578000 8.591000
H -10.212000 58.929000 9.017000
C -8.015000 55.388000 10.702000
O -8.895000 54.571000 10.767000
N -6.762000 55.159000 11.111000
H -6.119000 55.906000 10.889000
C -6.198000 53.924000 11.682000
H -6.956000 53.141000 11.726000
C -5.200000 53.295000 10.755000
H -4.857000 52.351000 11.181000
H -4.310000 53.911000 10.634000
C -5.834000 52.981000 9.371000
H -6.309000 53.870000 8.957000
C -4.592000 52.626000 8.521000
H -4.843000 52.352000 7.496000
H -3.840000 53.415000 8.523000
H -4.187000 51.768000 9.057000
C -6.880000 51.877000 9.465000
H -7.821000 52.325000 9.783000
H -7.153000 51.368000 8.541000
H -6.620000 51.163000 10.247000
C -5.638000 54.076000 13.139000
O -5.895000 53.277000 13.999000
N -4.986000 55.267000 13.403000
H -4.960000 55.987000 12.696000
C -4.192000 55.542000 14.619000
H -3.290000 54.937000 14.537000
C -3.856000 57.008000 14.628000
H -3.408000 57.109000 13.639000
H -3.074000 57.183000 15.368000
C -5.063000 57.949000 14.744000
H -5.474000 57.830000 15.747000
H -5.745000 57.671000 13.940000
C -4.716000 59.456000 14.606000
H -5.574000 60.127000 14.570000
H -4.280000 59.590000 13.616000
C -3.805000 59.843000 15.729000
H -2.914000 59.216000 15.719000
H -4.329000 59.652000 16.666000
N -3.449000 61.238000 15.646000
H -2.666000 61.484000 16.234000
H -3.145000 61.475000 14.712000
H -4.152000 61.904000 15.931000
C -4.854000 55.296000 15.994000
O -4.099000 55.075000 16.974000
N -6.153000 55.162000 16.174000
H -6.735000 55.304000 15.361000
C -6.768000 54.903000 17.499000
H -6.213000 55.240000 18.375000
C -8.223000 55.438000 17.559000
H -8.636000 55.174000 18.533000
H -8.876000 55.001000 16.803000
C -8.253000 56.903000 17.399000
O -9.093000 57.463000 16.610000
O -7.434000 57.595000 18.030000
C -6.756000 53.405000 17.728000
O -6.776000 52.946000 18.868000
N -6.607000 52.591000 16.707000
H -6.725000 52.960000 15.774000
C -6.741000 51.155000 16.777000
H -7.632000 50.859000 17.330000
C -6.966000 50.775000 15.321000
H -6.025000 51.087000 14.869000
H -7.857000 51.225000 14.885000
S -7.050000 48.951000 15.323000
H -8.298000 48.807000 15.777000
C -5.544000 50.473000 17.427000
O -4.441000 50.926000 17.286000
N -5.645000 49.418000 18.282000
C -6.818000 48.850000 18.862000
H -7.205000 49.463000 19.677000
H -7.630000 48.709000 18.149000
C -6.329000 47.524000 19.404000
H -6.948000 47.119000 20.205000
H -6.361000 46.859000 18.541000
C -4.869000 47.757000 19.886000
H -4.880000 48.078000 20.928000
H -4.281000 46.841000 19.930000
C -4.413000 48.779000 18.843000
H -3.706000 49.405000 19.387000
C -3.573000 48.027000 17.745000
O -2.409000 47.771000 17.928000
N -4.182000 47.777000 16.558000
H -5.155000 48.032000 16.461000
C -3.612000 46.982000 15.554000
H -3.032000 46.209000 16.057000
C -4.639000 46.162000 14.738000
H -5.089000 45.490000 15.469000
H -5.360000 46.822000 14.255000
H -4.162000 45.445000 14.070000
C -2.661000 47.736000 14.558000
O -2.179000 47.051000 13.624000
N -2.375000 49.010000 14.756000
H -2.982000 49.584000 15.324000
C -1.332000 49.634000 13.938000
H -0.833000 48.931000 13.272000
C -2.008000 50.616000 12.988000
H -1.233000 51.175000 12.464000
C -2.958000 49.937000 11.982000
H -2.513000 49.018000 11.600000
H -3.943000 49.681000 12.372000
H -3.128000 50.609000 11.141000
C -2.677000 51.810000 13.756000
H -2.851000 52.673000 13.113000
H -3.614000 51.516000 14.230000
H -1.969000 52.218000 14.477000
C -0.191000 50.221000 14.766000
O -0.193000 50.246000 16.018000
N 0.857000 50.582000 14.035000
H 0.730000 50.603000 13.033000
C 1.955000 51.399000 14.570000
H 2.192000 51.167000 15.609000
C 3.225000 51.202000 13.753000
H 4.003000 51.816000 14.207000
H 3.632000 50.191000 13.738000
H 2.962000 51.529000 12.747000
C 1.535000 52.879000 14.677000
O 0.693000 53.346000 13.897000
N 2.106000 53.614000 15.607000
H 2.808000 53.167000 16.178000
C 2.128000 55.088000 15.616000
H 1.116000 55.373000 15.329000
C 2.439000 55.633000 17.069000
H 2.404000 56.720000 17.003000
H 3.437000 55.379000 17.426000
C 1.423000 55.304000 18.150000
H 1.736000 55.730000 19.103000
H 1.380000 54.219000 18.245000
C 0.059000 55.920000 17.761000
H -0.392000 55.570000 16.833000
H 0.085000 57.010000 17.753000
C -0.909000 55.550000 18.872000
H -0.515000 55.797000 19.858000
H -0.967000 54.467000 18.989000
N -2.242000 56.235000 18.791000
H -2.083000 57.230000 18.864000
H -2.824000 56.198000 17.966000
H -2.895000 55.981000 19.517000
C 3.127000 55.558000 14.558000
O 4.095000 54.939000 14.382000
N 2.654000 56.593000 13.843000
H 1.916000 57.167000 14.225000
C 3.453000 57.314000 12.784000
H 4.376000 56.757000 12.626000
C 2.697000 57.203000 11.503000
H 3.174000 57.805000 10.730000
H 1.680000 57.537000 11.707000
C 2.607000 55.868000 10.835000
N 1.929000 55.688000 9.606000
C 2.112000 54.388000 9.216000
H 1.708000 53.844000 8.375000
N 2.985000 53.867000 10.066000
H 3.266000 52.899000 9.996000
C 3.310000 54.741000 11.080000
H 3.993000 54.548000 11.894000
C 3.917000 58.674000 13.110000
O 3.167000 59.378000 13.756000
N 5.073000 59.117000 12.662000
H 5.651000 58.429000 12.201000
C 5.628000 60.481000 12.832000
H 4.775000 61.153000 12.930000
C 6.686000 60.524000 14.007000
H 7.391000 59.699000 13.900000
H 6.128000 60.471000 14.942000
C 7.522000 61.801000 14.078000
O 8.775000 61.649000 14.198000
O 7.025000 62.940000 14.169000
C 6.255000 61.000000 11.502000
O 6.904000 60.247000 10.797000
N 5.901000 62.215000 11.154000
H 5.592000 62.831000 11.892000
C 6.120000 62.757000 9.794000
H 6.503000 61.995000 9.115000
C 4.786000 63.155000 9.171000
H 4.883000 63.387000 8.110000
H 4.479000 64.116000 9.584000
C 3.736000 62.065000 9.261000
C 2.906000 62.048000 10.410000
H 3.097000 62.782000 11.179000
C 1.982000 61.003000 10.501000
H 1.378000 60.939000 11.394000
C 1.877000 60.001000 9.541000
H 1.158000 59.219000 9.738000
C 2.561000 60.203000 8.318000
H 2.393000 59.468000 7.544000
C 3.548000 61.218000 8.177000
H 4.080000 61.329000 7.244000
C 7.149000 63.915000 9.796000
O 7.218000 64.692000 10.806000
N 7.980000 64.062000 8.699000
H 8.026000 63.448000 7.898000
C 8.840000 65.177000 8.586000
H 8.312000 66.028000 9.016000
C 10.046000 65.164000 9.549000
H 9.595000 65.198000 10.541000
H 10.601000 66.102000 9.525000
C 11.024000 64.016000 9.463000
C 10.633000 62.757000 9.808000
H 9.602000 62.525000 10.033000
C 11.535000 61.617000 9.880000
H 11.134000 60.615000 9.838000
C 12.862000 61.827000 9.652000
H 13.584000 61.027000 9.728000
C 13.323000 63.116000 9.424000
H 14.358000 63.419000 9.381000
C 12.391000 64.220000 9.254000
H 12.702000 65.246000 9.131000
C 9.289000 65.394000 7.086000
O 9.099000 64.518000 6.231000
N 9.847000 66.580000 6.744000
H 9.966000 67.232000 7.507000
C 10.360000 67.134000 5.547000
H 10.148000 66.415000 4.756000
C 9.504000 68.385000 5.128000
H 9.903000 68.738000 4.176000
H 9.553000 69.142000 5.910000
C 7.959000 68.106000 5.014000
H 7.565000 68.181000 6.027000
H 7.783000 67.103000 4.625000
C 7.287000 69.276000 4.268000
H 7.787000 69.496000 3.324000
H 7.357000 70.208000 4.829000
C 5.825000 69.022000 4.116000
H 5.471000 68.823000 5.128000
H 5.705000 68.083000 3.575000
N 5.191000 70.140000 3.425000
H 5.421000 71.055000 3.787000
H 5.486000 70.166000 2.459000
H 4.181000 70.136000 3.414000
C 11.819000 67.359000 5.724000
O 12.121000 68.229000 6.549000
N 12.759000 66.663000 5.095000
H 12.496000 66.040000 4.345000
C 14.149000 66.570000 5.407000
H 14.442000 67.321000 6.141000
C 14.275000 65.307000 6.196000
H 14.141000 64.465000 5.516000
H 13.446000 65.279000 6.904000
C 15.593000 65.162000 7.034000
C 15.799000 66.010000 8.157000
H 15.139000 66.844000 8.344000
C 16.903000 65.757000 8.921000
H 17.062000 66.306000 9.838000
C 17.839000 64.726000 8.721000
H 18.661000 64.535000 9.395000
C 17.635000 63.963000 7.557000
H 18.386000 63.231000 7.297000
C 16.500000 64.101000 6.782000
H 16.417000 63.384000 5.978000
C 15.261000 66.683000 4.341000
O 15.113000 66.202000 3.212000
N 16.400000 67.385000 4.628000
H 16.520000 67.801000 5.541000
C 17.611000 67.428000 3.727000
H 17.436000 67.059000 2.716000
C 17.968000 68.930000 3.530000
H 18.841000 69.024000 2.884000
H 18.154000 69.415000 4.487000
C 16.900000 69.951000 2.930000
H 16.050000 70.063000 3.603000
H 16.539000 69.594000 1.966000
C 17.694000 71.255000 2.780000
H 18.199000 71.532000 3.705000
H 17.056000 72.103000 2.530000
N 18.697000 71.211000 1.766000
H 18.988000 70.277000 1.515000
C 19.024000 72.285000 0.979000
N 18.408000 73.424000 1.145000
H 17.854000 73.667000 1.954000
H 18.396000 74.161000 0.455000
N 19.851000 72.235000 -0.024000
H 20.369000 71.386000 -0.203000
H 20.213000 73.154000 -0.232000
C 18.796000 66.619000 4.205000
O 19.106000 66.696000 5.404000
N 19.258000 65.709000 3.345000
H 18.887000 65.832000 2.413000
C 20.282000 64.728000 3.660000
H 20.941000 65.170000 4.407000
C 19.560000 63.454000 4.214000
H 19.059000 63.633000 5.165000
C 18.584000 62.888000 3.115000
H 19.142000 62.751000 2.188000
H 18.112000 61.926000 3.315000
H 17.742000 63.567000 2.978000
C 20.522000 62.299000 4.702000
H 21.394000 62.798000 5.126000
H 20.776000 61.714000 3.818000
C 20.085000 61.267000 5.766000
H 19.309000 60.588000 5.412000
H 20.923000 60.575000 5.852000
H 19.955000 61.696000 6.759000
C 21.164000 64.447000 2.426000
O 22.225000 63.867000 2.590000
N 20.832000 64.807000 1.227000
H 19.945000 65.265000 1.075000
C 21.527000 64.497000 0.009000
H 22.588000 64.485000 0.261000
C 21.076000 63.109000 -0.603000
H 21.110000 62.285000 0.110000
H 21.840000 62.753000 -1.294000
C 19.608000 62.904000 -1.137000
O 18.810000 63.768000 -0.890000
O 19.303000 61.963000 -1.884000
C 21.385000 65.624000 -1.026000
O 21.917000 65.561000 -2.142000
N 20.624000 66.703000 -0.748000
H 20.142000 66.851000 0.127000
C 20.434000 67.817000 -1.673000
H 20.343000 67.460000 -2.698000
H 21.292000 68.468000 -1.503000
C 19.193000 68.608000 -1.362000
O 19.202000 69.253000 -0.281000
N 18.126000 68.713000 -2.216000
H 18.064000 68.149000 -3.051000
C 16.939000 69.442000 -1.782000
H 17.161000 70.292000 -1.138000
C 16.185000 69.718000 -3.142000
H 15.730000 68.740000 -3.294000
H 16.971000 69.831000 -3.890000
C 15.010000 70.719000 -3.172000
O 14.226000 70.715000 -4.132000
O 14.929000 71.475000 -2.171000
C 16.038000 68.573000 -0.862000
O 16.231000 67.363000 -0.674000
N 14.965000 69.164000 -0.313000
H 14.788000 70.145000 -0.477000
C 14.057000 68.557000 0.672000
H 14.710000 68.175000 1.456000
C 13.150000 69.642000 1.270000
H 12.796000 70.214000 0.412000
H 13.797000 70.229000 1.921000
C 12.010000 69.287000 2.190000
H 11.577000 70.097000 2.777000
H 12.411000 68.693000 3.011000
S 10.716000 68.297000 1.452000
C 9.729000 69.611000 0.650000
H 9.161000 69.046000 -0.090000
H 8.929000 70.047000 1.249000
H 10.371000 70.347000 0.168000
C 13.415000 67.337000 0.043000
O 12.836000 67.348000 -1.097000
N 13.371000 66.252000 0.832000
H 13.779000 66.368000 1.749000
C 12.470000 65.162000 0.431000
H 11.690000 65.497000 -0.253000
C 13.217000 64.114000 -0.413000
H 13.453000 64.491000 -1.408000
C 14.601000 63.696000 0.210000
H 14.427000 63.493000 1.267000
H 14.979000 62.751000 -0.180000
H 15.386000 64.448000 0.139000
C 12.307000 62.875000 -0.639000
H 12.920000 62.213000 -1.251000
H 11.926000 62.382000 0.256000
H 11.548000 63.154000 -1.369000
C 11.820000 64.703000 1.763000
O 12.374000 64.721000 2.834000
N 10.548000 64.359000 1.708000
C 9.508000 64.642000 0.607000
H 9.767000 65.513000 0.005000
H 9.474000 63.706000 0.049000
C 8.247000 64.921000 1.453000
H 8.171000 65.923000 1.875000
H 7.452000 64.672000 0.749000
C 8.364000 63.887000 2.530000
H 7.701000 64.070000 3.376000
H 8.092000 62.931000 2.082000
C 9.808000 63.907000 2.889000
H 9.957000 64.673000 3.650000
C 10.260000 62.511000 3.401000
O 10.804000 61.646000 2.664000
N 10.093000 62.282000 4.700000
H 9.593000 62.973000 5.242000
C 10.401000 61.035000 5.437000
H 10.450000 60.213000 4.723000
C 11.738000 61.266000 6.164000
H 11.842000 60.579000 7.004000
H 11.649000 62.209000 6.703000
C 13.025000 61.309000 5.326000
N 13.506000 62.229000 4.445000
H 13.088000 63.089000 4.121000
C 14.680000 61.753000 3.962000
H 15.169000 62.252000 3.138000
N 15.008000 60.625000 4.531000
C 14.036000 60.416000 5.491000
H 14.001000 59.486000 6.038000
C 9.354000 60.688000 6.487000
O 8.707000 61.570000 7.013000
N 9.254000 59.437000 6.957000
H 9.877000 58.731000 6.591000
C 8.368000 59.072000 8.071000
H 8.090000 59.971000 8.620000
C 7.152000 58.317000 7.461000
H 7.449000 57.425000 6.908000
C 6.105000 57.870000 8.514000
H 5.645000 58.764000 8.936000
H 5.327000 57.244000 8.076000
H 6.596000 57.385000 9.358000
C 6.445000 59.319000 6.494000
H 7.064000 59.539000 5.625000
H 6.194000 60.256000 6.992000
C 5.128000 58.835000 5.836000
H 5.255000 58.119000 5.024000
H 4.322000 58.421000 6.443000
H 4.601000 59.689000 5.411000
C 9.174000 58.179000 9.037000
O 10.143000 57.490000 8.632000
N 8.756000 58.168000 10.263000
H 7.992000 58.754000 10.570000
C 9.179000 57.218000 11.334000
H 9.909000 56.549000 10.878000
C 9.860000 57.855000 12.509000
H 9.142000 58.513000 12.999000
H 10.692000 58.421000 12.091000
O 10.268000 56.914000 13.426000
H 9.576000 56.621000 14.024000
C 7.918000 56.413000 11.757000
O 6.806000 56.987000 11.897000
N 8.063000 55.068000 11.961000
H 8.989000 54.667000 11.986000
C 6.983000 54.222000 12.547000
H 6.235000 54.899000 12.961000
C 6.350000 53.290000 11.393000
H 6.079000 53.883000 10.519000
H 5.443000 52.866000 11.823000
C 7.023000 52.035000 10.933000
H 6.308000 51.362000 10.460000
H 7.459000 51.484000 11.767000
C 8.081000 52.257000 9.869000
H 8.585000 51.324000 9.619000
H 8.737000 53.027000 10.276000
N 7.377000 52.769000 8.670000
H 6.593000 52.244000 8.312000
C 7.900000 53.784000 8.030000
N 8.890000 54.581000 8.509000
H 9.459000 54.269000 9.283000
H 9.177000 55.474000 8.135000
N 7.358000 54.101000 6.905000
H 6.733000 53.379000 6.575000
H 7.460000 54.999000 6.454000
C 7.542000 53.480000 13.725000
O 8.761000 53.235000 13.760000
N 6.689000 53.305000 14.765000
H 5.793000 53.771000 14.782000
C 7.116000 52.860000 16.076000
H 7.914000 52.119000 16.045000
C 7.764000 54.033000 16.841000
H 8.800000 54.126000 16.515000
H 7.783000 53.668000 17.868000
C 7.011000 55.375000 16.933000
H 7.251000 55.837000 17.891000
H 5.964000 55.077000 16.976000
C 7.264000 56.316000 15.828000
O 8.380000 56.238000 15.213000
N 6.391000 57.291000 15.516000
H 5.613000 57.477000 16.133000
H 6.687000 57.850000 14.728000
C 5.932000 52.167000 16.838000
O 4.741000 52.468000 16.617000
N 6.108000 51.138000 17.691000
H 5.255000 50.894000 18.175000
C 7.319000 50.275000 17.823000
H 8.234000 50.832000 17.621000
C 7.382000 49.841000 19.329000
H 8.153000 49.072000 19.383000
H 6.418000 49.485000 19.691000
C 7.816000 51.039000 20.214000
H 7.127000 51.847000 19.971000
H 8.859000 51.300000 20.032000
C 7.614000 50.686000 21.700000
H 7.868000 49.635000 21.844000
H 6.576000 50.775000 22.018000
N 8.475000 51.503000 22.571000
H 9.406000 51.142000 22.719000
C 8.326000 52.706000 22.983000
N 7.219000 53.335000 23.038000
H 6.407000 52.817000 22.732000
H 7.003000 54.262000 23.376000
N 9.360000 53.344000 23.373000
H 10.285000 52.960000 23.504000
H 9.191000 54.299000 23.658000
C 7.360000 49.101000 16.849000
O 6.328000 48.845000 16.317000
N 8.469000 48.477000 16.667000
H 9.347000 48.778000 17.064000
C 8.574000 47.316000 15.776000
H 7.564000 46.918000 15.677000
C 9.173000 47.610000 14.403000
H 9.545000 46.692000 13.948000
H 9.954000 48.354000 14.555000
C 8.108000 48.129000 13.450000
H 7.481000 48.845000 13.981000
C 8.744000 48.905000 12.285000
H 9.246000 48.187000 11.637000
H 7.923000 49.269000 11.666000
H 9.396000 49.683000 12.683000
C 7.166000 47.057000 12.930000
H 6.110000 47.280000 12.776000
H 7.437000 46.596000 11.980000
H 7.163000 46.210000 13.616000
C 9.300000 46.140000 16.519000
O 10.021000 46.415000 17.524000
N 9.159000 44.939000 16.057000
H 8.418000 44.765000 15.392000
C 10.019000 43.782000 16.306000
H 10.543000 43.930000 17.250000
C 9.215000 42.425000 16.415000
H 9.906000 41.584000 16.470000
C 8.350000 42.281000 17.668000
H 9.015000 42.656000 18.445000
H 7.398000 42.811000 17.630000
H 8.161000 41.266000 18.019000
O 8.379000 42.321000 15.371000
H 8.912000 42.118000 14.599000
C 11.034000 43.694000 15.187000
O 11.010000 44.405000 14.163000
N 12.138000 42.890000 15.315000
H 12.247000 42.336000 16.153000
C 13.331000 42.734000 14.394000
H 13.795000 43.704000 14.216000
C 14.343000 41.779000 14.988000
H 13.942000 40.825000 15.329000
H 14.796000 42.340000 15.805000
C 15.598000 41.426000 14.068000
H 16.055000 42.373000 13.783000
H 15.317000 41.083000 13.072000
C 16.630000 40.524000 14.778000
H 16.053000 39.641000 15.055000
H 16.989000 40.969000 15.706000
C 17.827000 40.155000 13.855000
H 18.243000 41.036000 13.366000
H 17.339000 39.431000 13.202000
N 18.938000 39.528000 14.650000
H 18.600000 38.774000 15.230000
H 19.591000 39.078000 14.024000
H 19.315000 40.174000 15.328000
C 12.887000 42.190000 13.119000
O 13.358000 42.645000 12.121000
N 12.007000 41.181000 13.138000
H 11.775000 40.923000 14.086000
C 11.397000 40.458000 12.043000
H 11.869000 40.679000 11.085000
C 11.679000 38.995000 12.385000
H 11.110000 38.329000 11.736000
H 11.250000 38.825000 13.373000
C 13.179000 38.606000 12.400000
C 13.798000 38.039000 13.547000
H 13.178000 37.770000 14.389000
C 15.064000 37.510000 13.463000
H 15.486000 36.950000 14.284000
C 15.879000 37.764000 12.351000
O 17.202000 37.386000 12.371000
H 17.391000 36.894000 13.174000
C 15.365000 38.532000 11.288000
H 16.083000 38.791000 10.524000
C 14.045000 38.922000 11.302000
H 13.583000 39.472000 10.496000
C 9.851000 40.677000 12.013000
O 9.232000 41.281000 12.891000
N 9.222000 40.106000 10.984000
H 9.786000 39.624000 10.298000
C 7.862000 40.394000 10.494000
H 7.241000 40.987000 11.166000
C 7.905000 41.037000 9.100000
H 6.865000 41.107000 8.784000
C 8.555000 42.418000 9.082000
H 8.317000 42.999000 8.191000
H 8.131000 42.988000 9.908000
H 9.634000 42.363000 9.224000
O 8.556000 40.301000 8.061000
H 9.404000 40.015000 8.409000
C 7.067000 39.144000 10.350000
O 7.738000 38.085000 10.413000
N 5.745000 39.040000 10.168000
H 5.266000 39.855000 10.525000
C 4.999000 37.754000 9.880000
H 5.019000 37.048000 10.710000
C 3.458000 38.048000 9.862000
H 2.900000 37.204000 9.455000
H 3.235000 38.905000 9.226000
C 2.814000 38.376000 11.214000
H 2.169000 39.249000 11.109000
H 3.628000 38.719000 11.852000
S 2.072000 36.851000 12.008000
C 0.612000 36.573000 10.970000
H -0.087000 37.353000 11.270000
H 0.822000 36.552000 9.900000
H 0.139000 35.664000 11.342000
C 5.519000 37.139000 8.495000
O 5.435000 35.938000 8.364000
N 6.062000 37.938000 7.545000
H 6.091000 38.916000 7.795000
C 6.757000 37.319000 6.424000
H 5.998000 36.687000 5.964000
C 7.301000 38.266000 5.366000
H 8.072000 38.873000 5.842000
H 7.885000 37.734000 4.615000
H 6.621000 38.979000 4.900000
C 8.008000 36.468000 6.821000
O 8.202000 35.380000 6.233000
N 8.806000 36.749000 7.890000
H 8.658000 37.628000 8.365000
C 9.948000 35.863000 8.305000
H 10.586000 35.748000 7.428000
C 10.775000 36.696000 9.261000
H 11.702000 36.197000 9.547000
H 10.289000 37.029000 10.178000
C 11.214000 37.972000 8.488000
O 11.880000 37.772000 7.453000
O 10.821000 39.061000 8.965000
C 9.545000 34.638000 9.096000
O 10.157000 33.574000 8.838000
N 8.474000 34.733000 9.867000
H 8.011000 35.625000 9.962000
C 7.759000 33.611000 10.547000
H 8.467000 32.973000 11.076000
C 6.713000 34.057000 11.546000
H 6.036000 34.851000 11.231000
H 7.221000 34.388000 12.453000
C 5.853000 32.920000 12.068000
H 5.391000 32.521000 11.166000
C 6.689000 31.813000 12.786000
H 7.195000 32.313000 13.611000
H 5.962000 31.094000 13.163000
H 7.348000 31.283000 12.098000
C 4.761000 33.467000 13.009000
H 4.049000 34.082000 12.459000
H 4.191000 32.667000 13.482000
H 5.148000 34.103000 13.805000
C 7.167000 32.628000 9.430000
O 7.306000 31.433000 9.672000
N 6.501000 33.117000 8.378000
H 6.323000 34.110000 8.332000
C 5.910000 32.243000 7.360000
H 5.430000 31.348000 7.756000
C 4.712000 32.945000 6.617000
H 4.990000 33.855000 6.084000
C 4.063000 31.969000 5.636000
H 3.964000 30.973000 6.067000
H 3.086000 32.366000 5.362000
H 4.651000 31.961000 4.718000
C 3.688000 33.244000 7.750000
H 4.023000 33.857000 8.587000
H 2.748000 33.488000 7.255000
H 3.345000 32.309000 8.192000
C 6.913000 31.732000 6.328000
O 6.856000 30.604000 5.920000
N 7.762000 32.518000 5.765000
H 7.714000 33.473000 6.091000
C 8.821000 32.046000 4.894000
H 8.439000 31.623000 3.966000
C 9.736000 33.281000 4.589000
H 10.196000 33.617000 5.518000
H 9.104000 34.092000 4.226000
C 10.748000 32.948000 3.516000
C 12.007000 32.375000 3.801000
H 12.271000 32.141000 4.821000
C 12.840000 31.870000 2.800000
H 13.835000 31.512000 3.021000
C 12.484000 32.037000 1.400000
O 13.278000 31.601000 0.381000
H 13.800000 30.827000 0.602000
C 11.241000 32.653000 1.090000
H 10.989000 32.744000 0.044000
C 10.348000 33.064000 2.151000
H 9.459000 33.612000 1.875000
C 9.719000 31.042000 5.549000
O 10.079000 30.040000 4.946000
N 10.161000 31.286000 6.832000
H 9.897000 32.169000 7.245000
C 10.854000 30.218000 7.637000
H 11.747000 29.886000 7.108000
C 11.243000 30.704000 9.051000
H 11.894000 31.571000 8.944000
H 10.381000 31.100000 9.588000
H 11.754000 29.927000 9.619000
C 10.115000 28.869000 7.749000
O 10.754000 27.847000 7.957000
N 8.796000 28.821000 7.530000
H 8.312000 29.695000 7.372000
C 7.993000 27.596000 7.690000
H 8.638000 26.782000 8.022000
C 6.948000 27.836000 8.800000
H 6.336000 26.939000 8.899000
H 6.304000 28.657000 8.483000
C 7.524000 28.192000 10.192000
H 8.175000 29.060000 10.111000
C 6.394000 28.524000 11.166000
H 5.741000 27.661000 11.285000
H 6.814000 28.796000 12.134000
H 5.832000 29.376000 10.784000
C 8.328000 27.060000 10.823000
H 9.177000 26.806000 10.189000
H 8.718000 27.381000 11.787000
H 7.700000 26.184000 10.975000
C 7.370000 27.088000 6.370000
O 7.059000 25.900000 6.258000
N 7.373000 27.908000 5.310000
H 7.591000 28.881000 5.495000
C 7.040000 27.528000 3.922000
H 6.428000 26.627000 3.927000
C 6.248000 28.674000 3.262000
H 6.180000 28.488000 2.193000
H 6.806000 29.603000 3.389000
C 4.826000 28.881000 3.816000
H 4.442000 29.831000 3.442000
H 4.872000 28.948000 4.903000
C 3.830000 27.777000 3.434000
H 2.922000 27.930000 4.016000
H 4.239000 26.804000 3.710000
N 3.517000 27.787000 1.990000
H 4.292000 27.686000 1.342000
C 2.344000 27.953000 1.407000
N 1.256000 28.231000 2.058000
H 1.302000 28.497000 3.029000
H 0.423000 28.425000 1.505000
N 2.231000 27.888000 0.116000
H 3.053000 27.768000 -0.461000
H 1.320000 28.084000 -0.299000
C 8.270000 27.186000 3.067000
O 8.122000 26.473000 2.074000
N 9.460000 27.653000 3.451000
H 9.483000 28.268000 4.254000
C 10.711000 27.529000 2.693000
H 10.583000 26.736000 1.964000
C 10.935000 28.820000 1.879000
H 11.912000 28.781000 1.398000
H 10.917000 29.687000 2.537000
C 9.892000 28.981000 0.794000
N 9.884000 28.310000 -0.404000
H 10.665000 27.777000 -0.782000
C 8.722000 28.566000 -1.024000
H 8.446000 28.177000 -1.996000
N 7.967000 29.403000 -0.292000
C 8.716000 29.682000 0.864000
H 8.401000 30.297000 1.695000
C 11.902000 27.091000 3.588000
O 13.030000 27.578000 3.437000
N 11.662000 26.169000 4.531000
H 10.735000 25.750000 4.552000
C 12.635000 25.670000 5.517000
H 12.931000 26.520000 6.134000
C 11.951000 24.655000 6.453000
H 11.642000 23.784000 5.873000
H 11.047000 25.109000 6.863000
C 12.825000 24.195000 7.610000
C 12.764000 24.858000 8.850000
H 12.067000 25.671000 8.997000
C 13.593000 24.453000 9.912000
H 13.542000 24.967000 10.860000
C 14.494000 23.388000 9.741000
H 15.136000 23.088000 10.558000
C 14.554000 22.718000 8.508000
H 15.249000 21.903000 8.374000
C 13.715000 23.113000 7.450000
H 13.760000 22.591000 6.507000
C 13.912000 25.068000 4.891000
O 13.883000 24.023000 4.230000
N 15.058000 25.574000 5.344000
H 14.984000 26.366000 5.968000
C 16.425000 25.136000 5.029000
H 16.420000 24.139000 4.585000
C 17.025000 26.137000 4.016000
H 16.913000 27.148000 4.415000
H 16.444000 26.083000 3.094000
C 18.506000 25.930000 3.661000
O 19.092000 26.852000 3.036000
O 19.077000 24.847000 3.934000
C 17.229000 25.097000 6.339000
O 17.420000 26.138000 6.972000
N 17.667000 23.914000 6.783000
H 17.562000 23.093000 6.194000
C 18.439000 23.745000 8.024000
H 17.851000 24.179000 8.833000
C 18.640000 22.253000 8.358000
H 17.707000 21.710000 8.194000
H 18.851000 22.200000 9.426000
C 19.796000 21.522000 7.641000
H 19.954000 20.577000 8.160000
H 20.722000 22.086000 7.747000
C 19.563000 21.187000 6.163000
O 20.370000 20.405000 5.604000
O 18.524000 21.566000 5.576000
C 19.789000 24.481000 8.009000
O 20.369000 24.733000 9.067000
N 20.258000 24.855000 6.812000
H 19.757000 24.615000 5.969000
C 21.518000 25.531000 6.532000
H 21.828000 25.225000 5.533000
H 22.308000 25.204000 7.208000
C 21.470000 27.052000 6.599000
O 22.546000 27.735000 6.566000
N 20.249000 27.555000 6.759000
H 19.532000 26.885000 6.996000
C 19.912000 28.990000 6.936000
H 20.743000 29.556000 7.358000
C 19.681000 29.592000 5.513000
H 19.400000 30.641000 5.613000
H 18.874000 29.010000 5.069000
C 20.950000 29.640000 4.735000
O 21.824000 30.431000 5.061000
N 21.085000 28.900000 3.605000
H 22.050000 28.865000 3.309000
H 20.358000 28.294000 3.251000
C 18.736000 29.133000 7.941000
O 17.765000 29.900000 7.711000
N 18.726000 28.311000 8.946000
H 19.563000 27.745000 8.980000
C 17.732000 28.237000 9.992000
H 16.743000 28.273000 9.534000
C 17.818000 26.824000 10.677000
H 18.592000 26.965000 11.431000
H 18.179000 26.042000 10.008000
S 16.277000 26.376000 11.537000
H 16.226000 27.554000 12.165000
C 17.864000 29.327000 11.057000
O 16.994000 29.377000 11.953000
N 18.857000 30.233000 10.987000
H 19.443000 30.080000 10.179000
C 19.279000 31.144000 11.991000
H 19.666000 30.517000 12.794000
C 20.399000 32.100000 11.502000
H 20.761000 32.754000 12.296000
H 20.015000 32.704000 10.680000
C 21.654000 31.205000 11.045000
O 21.526000 30.512000 10.013000
O 22.621000 31.032000 11.781000
C 18.240000 32.059000 12.458000
O 18.152000 32.420000 13.680000
N 17.329000 32.464000 11.591000
H 17.559000 32.095000 10.679000
C 16.177000 33.368000 11.910000
H 16.528000 34.235000 12.471000
C 15.671000 33.927000 10.555000
H 15.537000 32.993000 10.011000
C 14.314000 34.695000 10.492000
H 13.464000 34.052000 10.261000
H 14.144000 35.257000 11.410000
H 14.263000 35.421000 9.681000
O 16.671000 34.658000 9.957000
H 17.289000 34.026000 9.583000
C 14.979000 32.738000 12.617000
O 14.541000 33.354000 13.649000
N 14.704000 31.475000 12.282000
H 15.161000 31.094000 11.466000
C 13.739000 30.703000 13.087000
H 12.840000 31.313000 13.169000
C 13.373000 29.443000 12.325000
H 14.223000 28.769000 12.220000
H 12.987000 29.626000 11.323000
C 12.211000 28.637000 12.955000
H 12.402000 28.268000 13.963000
C 10.966000 29.487000 13.220000
H 11.203000 30.220000 13.991000
H 10.603000 29.950000 12.303000
H 10.154000 28.848000 13.568000
C 11.894000 27.382000 12.082000
H 11.572000 27.712000 11.095000
H 12.749000 26.708000 12.144000
H 11.113000 26.889000 12.660000
C 14.326000 30.433000 14.505000
O 13.557000 30.603000 15.413000
N 15.582000 30.038000 14.627000
H 16.125000 29.845000 13.798000
C 16.198000 29.705000 15.944000
H 15.510000 28.954000 16.333000
C 17.569000 29.106000 15.680000
H 18.079000 29.152000 16.642000
H 18.070000 29.764000 14.969000
C 17.624000 27.713000 15.088000
H 17.133000 27.768000 14.117000
H 17.216000 26.951000 15.751000
C 19.096000 27.400000 14.811000
H 19.567000 27.350000 15.793000
H 19.617000 28.080000 14.137000
C 19.362000 26.012000 14.156000
H 18.787000 25.915000 13.235000
H 18.983000 25.249000 14.834000
N 20.792000 25.860000 13.822000
H 21.330000 25.729000 14.667000
H 21.001000 24.980000 13.372000
H 21.233000 26.516000 13.193000
C 16.292000 30.891000 16.964000
O 15.862000 30.773000 18.121000
N 16.719000 32.050000 16.459000
H 16.986000 32.083000 15.485000
C 16.567000 33.402000 17.135000
H 17.096000 33.510000 18.082000
C 17.047000 34.456000 16.154000
H 16.522000 34.331000 15.207000
H 18.124000 34.289000 16.119000
C 16.834000 35.892000 16.640000
H 16.962000 35.947000 17.721000
H 15.823000 36.227000 16.405000
C 17.877000 36.885000 16.064000
O 18.201000 36.822000 14.848000
O 18.229000 37.859000 16.722000
C 15.049000 33.705000 17.448000
O 14.721000 34.039000 18.610000
N 14.095000 33.518000 16.517000
H 14.356000 33.369000 15.553000
C 12.635000 33.728000 16.741000
H 12.516000 34.751000 17.097000
C 11.836000 33.617000 15.415000
H 12.211000 32.795000 14.804000
C 10.299000 33.312000 15.621000
H 9.720000 34.161000 15.986000
H 9.753000 33.183000 14.687000
H 10.105000 32.470000 16.285000
C 11.889000 34.952000 14.643000
H 12.886000 35.351000 14.832000
H 11.266000 35.719000 15.102000
C 11.659000 35.076000 13.181000
H 10.629000 34.764000 13.011000
H 11.817000 36.108000 12.866000
H 12.241000 34.462000 12.493000
C 12.159000 32.857000 17.900000
O 11.554000 33.301000 18.807000
N 12.533000 31.600000 17.942000
H 13.074000 31.291000 17.148000
C 12.124000 30.688000 18.982000
H 11.053000 30.837000 19.123000
C 12.331000 29.226000 18.619000
H 11.983000 28.581000 19.426000
H 13.403000 29.155000 18.436000
C 11.528000 28.760000 17.427000
H 11.545000 29.600000 16.732000
C 12.224000 27.503000 16.890000
H 13.277000 27.716000 16.706000
H 12.128000 26.714000 17.636000
H 11.767000 27.130000 15.973000
C 10.131000 28.392000 17.773000
H 10.056000 27.560000 18.473000
H 9.603000 29.218000 18.249000
H 9.632000 28.057000 16.864000
C 12.738000 31.022000 20.352000
O 12.136000 30.904000 21.444000
N 14.023000 31.400000 20.371000
H 14.625000 31.342000 19.562000
C 14.743000 31.944000 21.568000
H 14.723000 31.172000 22.338000
C 16.171000 32.206000 21.080000
H 16.177000 32.777000 20.151000
C 16.932000 33.105000 22.058000
H 18.010000 33.168000 21.905000
H 16.588000 34.135000 22.151000
H 16.782000 32.677000 23.049000
C 16.936000 30.879000 20.948000
H 17.952000 30.963000 20.564000
H 16.909000 30.379000 21.917000
H 16.441000 30.160000 20.296000
C 14.090000 33.149000 22.100000
O 13.746000 33.182000 23.289000
N 13.820000 34.154000 21.268000
H 14.137000 34.082000 20.312000
C 13.386000 35.528000 21.663000
H 14.133000 35.988000 22.311000
C 13.264000 36.457000 20.404000
H 12.603000 35.996000 19.671000
C 12.715000 37.852000 20.649000
H 12.035000 37.774000 21.497000
H 13.536000 38.461000 21.026000
H 12.198000 38.333000 19.819000
O 14.486000 36.573000 19.765000
H 14.660000 35.672000 19.485000
C 12.109000 35.428000 22.437000
O 12.024000 35.823000 23.623000
N 11.182000 34.661000 21.882000
H 11.335000 34.335000 20.939000
C 9.862000 34.555000 22.461000
H 9.642000 35.451000 23.041000
C 8.802000 34.496000 21.334000
H 7.811000 34.445000 21.784000
H 9.042000 33.567000 20.816000
C 8.964000 35.690000 20.364000
C 8.877000 37.029000 20.830000
H 8.678000 37.312000 21.853000
C 9.128000 38.140000 19.957000
H 9.134000 39.175000 20.265000
C 9.486000 37.836000 18.609000
O 9.929000 38.781000 17.733000
H 10.056000 39.664000 18.087000
C 9.287000 36.510000 18.122000
H 9.584000 36.199000 17.131000
C 9.214000 35.409000 19.015000
H 9.126000 34.411000 18.611000
C 9.831000 33.366000 23.453000
O 8.741000 32.856000 23.708000
N 11.001000 32.820000 23.864000
H 11.856000 33.059000 23.383000
C 11.255000 31.839000 24.929000
H 12.287000 31.516000 24.789000
C 11.218000 32.478000 26.348000
H 12.037000 33.178000 26.511000
H 11.292000 31.679000 27.085000
C 9.831000 33.094000 26.740000
O 9.523000 34.132000 26.239000
N 9.105000 32.443000 27.626000
H 8.198000 32.830000 27.844000
H 9.334000 31.598000 28.130000
C 10.497000 30.498000 24.681000
O 10.034000 29.914000 25.655000
N 10.307000 30.038000 23.468000
H 10.768000 30.523000 22.712000
C 9.635000 28.821000 23.054000
H 8.678000 28.645000 23.544000
C 9.345000 28.739000 21.590000
H 8.732000 27.868000 21.358000
H 10.306000 28.620000 21.090000
S 8.534000 30.306000 21.012000
H 7.771000 30.617000 22.064000
C 10.521000 27.553000 23.471000
O 10.009000 26.522000 23.939000
N 11.824000 27.728000 23.318000
H 12.176000 28.416000 22.667000
C 12.776000 26.689000 23.663000
H 12.414000 26.062000 24.478000
C 12.942000 25.753000 22.484000
H 11.975000 25.447000 22.085000
H 13.427000 24.815000 22.756000
S 13.802000 26.612000 21.093000
H 14.989000 26.232000 21.575000
C 14.102000 27.330000 24.273000
O 14.170000 28.521000 24.545000
N 15.163000 26.476000 24.493000
H 14.969000 25.529000 24.200000
C 16.584000 26.911000 24.687000
H 16.517000 27.876000 25.189000
C 17.378000 25.980000 25.686000
H 18.275000 26.509000 26.009000
H 17.677000 25.121000 25.086000
C 16.704000 25.575000 26.994000
O 16.513000 24.360000 27.240000
O 16.197000 26.458000 27.703000
C 17.337000 27.065000 23.372000
O 17.082000 26.347000 22.420000
N 18.317000 27.996000 23.414000
H 18.260000 28.655000 24.177000
C 19.431000 28.300000 22.451000
H 18.899000 28.716000 21.594000
C 20.333000 29.343000 23.156000
H 19.714000 30.108000 23.624000
H 20.909000 29.801000 22.352000
C 21.343000 28.717000 24.155000
O 20.802000 28.380000 25.247000
O 22.571000 28.993000 24.065000
C 20.259000 27.091000 22.012000
O 20.884000 27.050000 20.939000
N 20.274000 26.049000 22.863000
H 19.738000 26.064000 23.719000
C 21.102000 24.873000 22.687000
H 21.954000 25.056000 22.033000
C 21.720000 24.561000 24.070000
H 22.085000 25.543000 24.372000
H 22.577000 23.888000 24.032000
C 20.739000 24.037000 25.120000
O 21.116000 24.346000 26.239000
O 19.773000 23.328000 24.846000
C 20.306000 23.701000 22.024000
O 21.024000 22.691000 21.677000
N 19.043000 23.789000 21.826000
H 18.520000 24.552000 22.231000
C 18.120000 22.728000 21.377000
H 18.213000 21.967000 22.152000
C 16.717000 23.271000 21.268000
H 16.554000 24.030000 20.502000
H 16.461000 23.771000 22.202000
C 15.479000 22.425000 21.016000
C 15.042000 22.205000 19.691000
H 15.470000 22.825000 18.917000
C 14.181000 21.126000 19.452000
H 13.852000 21.096000 18.424000
C 13.501000 20.463000 20.506000
O 12.491000 19.587000 20.161000
H 12.002000 19.331000 20.947000
C 13.832000 20.785000 21.790000
H 13.279000 20.370000 22.620000
C 14.769000 21.768000 22.069000
H 15.038000 22.003000 23.088000
C 18.533000 22.107000 20.006000
O 18.154000 21.006000 19.611000
N 19.335000 22.879000 19.243000
H 19.544000 23.795000 19.615000
C 19.784000 22.679000 17.855000
H 19.058000 22.049000 17.340000
C 19.794000 24.069000 17.166000
H 19.605000 23.980000 16.096000
H 20.644000 24.726000 17.350000
C 18.669000 24.990000 17.609000
C 17.321000 24.733000 17.306000
H 17.063000 23.793000 16.840000
C 16.282000 25.557000 17.798000
H 15.256000 25.274000 17.614000
C 16.596000 26.586000 18.699000
H 15.761000 27.140000 19.101000
C 17.938000 26.939000 18.951000
H 18.220000 27.802000 19.535000
C 18.977000 26.135000 18.446000
H 19.928000 26.233000 18.949000
C 21.175000 22.043000 17.760000
O 21.673000 21.823000 16.583000
N 21.770000 21.651000 18.889000
H 21.439000 21.902000 19.810000
C 23.116000 20.993000 18.839000
H 23.716000 21.444000 18.049000
C 23.930000 21.412000 20.108000
H 24.883000 20.892000 20.014000
H 23.368000 21.081000 20.981000
C 24.201000 22.856000 20.236000
O 24.415000 23.593000 19.307000
N 24.207000 23.338000 21.487000
H 24.487000 24.294000 21.651000
H 23.962000 22.639000 22.174000
C 23.200000 19.478000 18.557000
O 24.172000 18.921000 18.047000
N 22.118000 18.825000 18.865000
H 21.444000 19.283000 19.462000
C 21.747000 17.384000 18.580000
H 22.660000 16.822000 18.778000
C 20.477000 17.029000 19.369000
H 19.686000 17.702000 19.037000
H 20.701000 17.210000 20.420000
C 19.962000 15.610000 19.198000
H 20.914000 15.152000 19.469000
H 19.588000 15.356000 18.206000
C 18.825000 15.221000 20.233000
H 18.897000 15.878000 21.100000
H 19.124000 14.197000 20.455000
C 17.414000 15.168000 19.682000
H 17.284000 14.375000 18.946000
H 17.250000 16.152000 19.242000
N 16.305000 14.904000 20.709000
H 15.381000 15.108000 20.358000
H 16.337000 13.907000 20.868000
H 16.473000 15.348000 21.601000
C 21.558000 17.224000 17.080000
O 20.792000 17.982000 16.474000
N 22.106000 16.118000 16.572000
H 22.663000 15.567000 17.209000
C 21.921000 15.587000 15.223000
H 22.336000 16.297000 14.508000
C 22.733000 14.282000 15.159000
H 22.282000 13.543000 15.821000
H 23.745000 14.481000 15.516000
C 22.838000 13.695000 13.753000
H 23.329000 14.415000 13.098000
H 21.842000 13.488000 13.376000
C 23.657000 12.400000 13.784000
H 23.248000 11.706000 14.522000
H 24.681000 12.641000 14.071000
C 23.683000 11.731000 12.411000
H 24.489000 10.995000 12.414000
H 23.920000 12.482000 11.651000
N 22.403000 11.055000 12.091000
H 21.612000 11.696000 12.141000
H 22.423000 10.684000 11.150000
H 22.230000 10.290000 12.735000
C 20.433000 15.394000 14.903000
O 19.676000 14.899000 15.737000
N 20.038000 15.671000 13.666000
H 20.749000 15.984000 13.017000
C 18.674000 15.534000 13.136000
H 18.664000 16.045000 12.172000
C 18.364000 14.043000 12.852000
H 17.412000 13.977000 12.324000
H 18.252000 13.518000 13.802000
C 19.419000 13.317000 12.006000
O 19.804000 13.825000 10.924000
O 19.861000 12.209000 12.401000
C 17.577000 16.229000 13.988000
O 16.451000 15.737000 14.057000
N 17.890000 17.289000 14.755000
H 18.842000 17.633000 14.742000
C 16.942000 17.946000 15.689000
H 16.684000 17.235000 16.475000
C 17.612000 19.158000 16.358000
H 18.514000 18.838000 16.873000
H 16.938000 19.537000 17.128000
C 17.936000 20.296000 15.433000
C 19.112000 20.504000 14.796000
H 20.001000 19.891000 14.916000
N 18.995000 21.591000 13.949000
H 19.743000 21.918000 13.347000
C 17.733000 22.140000 13.998000
C 17.119000 23.200000 13.316000
H 17.666000 23.760000 12.570000
C 15.780000 23.513000 13.609000
H 15.279000 24.316000 13.090000
C 15.081000 22.774000 14.578000
H 14.051000 23.019000 14.795000
C 15.707000 21.710000 15.252000
H 15.154000 21.134000 15.980000
C 17.046000 21.360000 14.974000
C 15.614000 18.385000 15.042000
O 14.585000 18.476000 15.711000
N 15.636000 18.645000 13.736000
H 16.528000 18.587000 13.270000
C 14.484000 19.027000 12.920000
H 13.872000 19.730000 13.488000
C 15.025000 19.759000 11.679000
H 15.279000 20.773000 11.990000
H 14.231000 19.852000 10.940000
C 16.257000 19.138000 11.023000
C 16.224000 17.825000 10.509000
H 15.312000 17.250000 10.547000
C 17.363000 17.268000 9.895000
H 17.319000 16.273000 9.480000
C 18.537000 18.026000 9.779000
O 19.616000 17.521000 9.123000
H 19.562000 16.567000 9.033000
C 18.590000 19.314000 10.327000
H 19.512000 19.873000 10.269000
C 17.455000 19.873000 10.945000
H 17.507000 20.875000 11.350000
C 13.558000 17.854000 12.531000
O 12.481000 18.090000 11.976000
N 13.964000 16.594000 12.736000
H 14.834000 16.431000 13.235000
C 13.173000 15.424000 12.347000
H 12.786000 15.613000 11.355000
C 14.054000 14.168000 12.247000
H 14.398000 13.887000 13.240000
H 14.933000 14.417000 11.648000
C 13.354000 12.965000 11.589000
O 12.111000 12.829000 11.643000
O 14.070000 12.129000 10.987000
C 11.969000 15.227000 13.276000
O 12.101000 14.686000 14.368000
N 10.775000 15.502000 12.747000
H 10.787000 15.962000 11.853000
C 9.457000 15.327000 13.374000
H 9.378000 16.034000 14.199000
C 8.374000 15.665000 12.333000
H 7.399000 15.530000 12.803000
H 8.433000 14.926000 11.535000
C 8.384000 17.051000 11.701000
C 9.199000 17.331000 10.586000
H 9.897000 16.592000 10.230000
C 9.069000 18.549000 9.894000
H 9.680000 18.747000 9.024000
C 8.129000 19.504000 10.319000
H 8.025000 20.442000 9.787000
C 7.328000 19.240000 11.443000
H 6.600000 19.969000 11.770000
C 7.457000 18.020000 12.130000
H 6.812000 17.804000 12.968000
C 9.152000 13.929000 13.967000
O 8.078000 13.753000 14.542000
N 9.995000 12.910000 13.747000
H 10.814000 13.100000 13.178000
C 9.764000 11.520000 14.192000
H 8.910000 11.505000 14.871000
C 9.420000 10.610000 12.994000
H 10.331000 10.406000 12.432000
C 8.827000 9.274000 13.456000
H 8.618000 8.631000 12.601000
H 9.495000 8.754000 14.139000
H 7.901000 9.470000 13.989000
C 8.389000 11.239000 12.042000
H 7.502000 11.536000 12.603000
H 8.814000 12.116000 11.555000
H 8.121000 10.522000 11.268000
C 10.948000 10.939000 14.979000
O 10.730000 10.140000 15.888000
N 12.174000 11.438000 14.776000
H 12.301000 12.132000 14.052000
C 13.282000 11.178000 15.718000
H 13.156000 10.179000 16.138000
C 14.635000 11.229000 14.992000
H 14.854000 12.259000 14.717000
H 14.559000 10.646000 14.075000
C 15.808000 10.685000 15.829000
H 15.946000 11.302000 16.718000
H 16.719000 10.763000 15.232000
C 15.604000 9.219000 16.227000
O 15.475000 8.906000 17.435000
O 15.552000 8.361000 15.307000
C 13.291000 12.155000 16.903000
O 13.642000 11.768000 18.012000
N 12.738000 13.353000 16.729000
H 12.450000 13.612000 15.791000
C 12.587000 14.385000 17.750000
H 12.694000 13.939000 18.738000
C 13.723000 15.411000 17.567000
H 13.612000 15.905000 16.601000
H 14.679000 14.893000 17.583000
C 13.742000 16.446000 18.676000
O 13.793000 16.117000 19.855000
N 13.814000 17.711000 18.350000
H 13.624000 18.387000 19.077000
H 13.814000 17.979000 17.370000
C 11.164000 14.982000 17.696000
O 11.007000 16.164000 17.387000
N 10.107000 14.168000 17.911000
C 10.162000 12.791000 18.386000
H 10.426000 12.131000 17.561000
H 10.872000 12.671000 19.206000
C 8.754000 12.454000 18.864000
H 8.533000 11.395000 18.733000
H 8.643000 12.747000 19.910000
C 7.866000 13.333000 17.987000
H 7.708000 12.838000 17.028000
H 6.907000 13.545000 18.463000
C 8.709000 14.597000 17.780000
H 8.540000 14.971000 16.771000
C 8.313000 15.718000 18.755000
O 7.429000 16.515000 18.432000
N 9.096000 15.918000 19.823000
H 9.675000 15.166000 20.087000
C 8.995000 17.054000 20.700000
H 8.089000 17.133000 21.307000
C 10.238000 16.976000 21.659000
H 11.184000 17.059000 21.082000
H 10.203000 15.955000 22.086000
C 10.185000 18.119000 22.705000
O 9.429000 18.065000 23.658000
O 11.212000 18.876000 22.784000
C 9.201000 18.446000 19.896000
O 8.830000 19.480000 20.470000
N 9.683000 18.475000 18.649000
H 10.024000 17.610000 18.241000
C 9.743000 19.703000 17.839000
H 10.300000 20.433000 18.423000
C 10.529000 19.421000 16.536000
H 11.465000 18.927000 16.804000
C 9.759000 18.495000 15.573000
H 8.921000 19.023000 15.117000
H 10.434000 18.162000 14.784000
H 9.384000 17.619000 16.099000
C 10.878000 20.705000 15.763000
H 9.958000 21.238000 15.556000
H 11.340000 20.429000 14.816000
C 11.833000 21.671000 16.464000
H 11.447000 21.970000 17.438000
H 12.802000 21.192000 16.569000
H 11.946000 22.564000 15.850000
C 8.356000 20.321000 17.557000
O 8.198000 21.544000 17.565000
N 7.306000 19.499000 17.443000
H 7.478000 18.503000 17.538000
C 5.922000 19.964000 17.243000
H 5.901000 20.662000 16.408000
C 5.044000 18.749000 16.910000
H 3.990000 19.008000 17.021000
H 5.260000 17.956000 17.625000
C 5.292000 18.240000 15.480000
H 6.348000 18.339000 15.229000
C 4.932000 16.765000 15.374000
H 5.139000 16.402000 14.368000
H 5.537000 16.189000 16.076000
H 3.879000 16.617000 15.616000
C 4.466000 19.037000 14.467000
H 4.640000 18.657000 13.462000
H 3.405000 18.943000 14.699000
H 4.742000 20.089000 14.501000
C 5.377000 20.723000 18.461000
O 4.701000 21.748000 18.315000
N 5.790000 20.287000 19.654000
H 6.129000 19.335000 19.637000
C 5.474000 20.917000 20.939000
H 4.392000 21.013000 21.028000
C 6.187000 20.135000 22.131000
H 7.257000 20.295000 21.998000
H 6.049000 19.057000 22.045000
C 5.839000 20.705000 23.529000
H 4.761000 20.688000 23.692000
H 6.052000 21.760000 23.354000
C 6.617000 20.086000 24.665000
H 6.324000 19.045000 24.799000
H 6.311000 20.662000 25.539000
N 8.023000 20.239000 24.502000
H 8.494000 19.492000 24.012000
C 8.732000 21.276000 24.713000
N 8.335000 22.354000 25.310000
H 7.438000 22.512000 25.746000
H 9.017000 23.094000 25.391000
N 10.015000 21.300000 24.434000
H 10.486000 20.470000 24.104000
H 10.681000 21.977000 24.777000
C 6.102000 22.369000 21.008000
O 5.446000 23.273000 21.473000
N 7.334000 22.526000 20.552000
H 7.753000 21.683000 20.186000
C 8.114000 23.751000 20.379000
H 8.008000 24.334000 21.294000
C 9.569000 23.453000 20.052000
H 9.582000 22.709000 19.256000
C 10.554000 24.630000 19.713000
H 10.301000 25.023000 18.729000
H 10.648000 25.423000 20.455000
H 11.601000 24.357000 19.583000
C 10.167000 22.830000 21.312000
H 9.531000 22.082000 21.787000
H 11.110000 22.370000 21.016000
H 10.435000 23.633000 21.998000
C 7.480000 24.764000 19.337000
O 7.335000 25.935000 19.674000
N 6.984000 24.251000 18.203000
H 7.194000 23.282000 17.977000
C 6.175000 25.033000 17.262000
H 6.721000 25.943000 17.015000
C 5.918000 24.251000 15.960000
H 5.309000 24.876000 15.305000
H 5.323000 23.371000 16.204000
C 7.135000 23.809000 15.157000
C 8.256000 24.650000 14.994000
H 8.281000 25.628000 15.453000
C 9.366000 24.209000 14.245000
H 10.236000 24.839000 14.133000
C 9.360000 22.937000 13.655000
O 10.459000 22.496000 12.982000
H 10.420000 21.533000 12.810000
C 8.235000 22.111000 13.783000
H 8.238000 21.131000 13.333000
C 7.124000 22.548000 14.530000
H 6.262000 21.907000 14.628000
C 4.834000 25.480000 17.866000
O 4.405000 26.601000 17.605000
N 4.180000 24.668000 18.710000
H 4.490000 23.710000 18.798000
C 2.887000 25.012000 19.257000
H 2.285000 25.410000 18.440000
C 2.242000 23.837000 19.999000
H 2.953000 23.479000 20.743000
H 1.306000 24.201000 20.424000
H 1.972000 23.151000 19.196000
C 2.935000 26.163000 20.217000
O 1.957000 26.921000 20.344000
N 4.048000 26.340000 20.919000
H 4.858000 25.748000 20.803000
C 4.256000 27.604000 21.763000
H 3.517000 27.535000 22.561000
C 5.614000 27.336000 22.482000
H 6.362000 27.250000 21.694000
H 5.498000 26.398000 23.026000
C 6.025000 28.440000 23.424000
O 6.516000 29.494000 23.130000
N 6.046000 28.136000 24.753000
H 6.327000 28.896000 25.356000
H 5.798000 27.204000 25.052000
C 4.160000 28.993000 21.068000
O 3.828000 29.967000 21.713000
N 4.203000 29.054000 19.758000
H 4.482000 28.212000 19.277000
C 3.945000 30.224000 18.947000
H 4.470000 31.049000 19.428000
C 4.506000 30.033000 17.558000
H 4.009000 30.727000 16.881000
H 4.300000 28.972000 17.421000
C 6.031000 30.146000 17.368000
H 6.554000 29.491000 18.064000
C 6.450000 29.608000 15.999000
H 7.476000 29.873000 15.746000
H 6.454000 28.520000 16.064000
H 5.799000 30.055000 15.247000
C 6.613000 31.596000 17.429000
H 7.616000 31.616000 17.003000
H 5.953000 32.257000 16.867000
H 6.657000 31.876000 18.482000
C 2.412000 30.567000 18.821000
O 2.051000 31.701000 18.373000
N 1.476000 29.673000 19.292000
H 1.775000 28.745000 19.556000
C 0.111000 29.772000 18.877000
H -0.398000 28.834000 19.099000
H 0.110000 29.828000 17.789000
C -0.637000 31.033000 19.375000
O -1.453000 31.691000 18.708000
N -0.347000 31.526000 20.512000
H 0.230000 30.927000 21.085000
C -0.967000 32.704000 21.182000
H -2.057000 32.705000 21.166000
C -0.557000 32.752000 22.657000
H -0.865000 33.752000 22.962000
H 0.526000 32.703000 22.771000
C -1.108000 31.695000 23.619000
H -0.696000 31.738000 24.627000
H -0.862000 30.721000 23.195000
C -2.644000 31.906000 23.853000
O -3.055000 32.428000 24.928000
O -3.463000 31.578000 22.944000
C -0.620000 34.050000 20.483000
O -1.469000 34.918000 20.227000
N 0.712000 34.242000 20.088000
H 1.398000 33.612000 20.479000
C 1.200000 35.330000 19.184000
H 0.821000 36.277000 19.569000
C 2.758000 35.180000 19.084000
H 3.058000 34.180000 18.770000
H 3.060000 35.199000 20.131000
C 3.399000 36.234000 18.317000
H 2.991000 37.191000 18.642000
H 3.127000 35.998000 17.289000
C 4.950000 36.225000 18.484000
H 5.403000 36.941000 17.799000
H 5.354000 35.290000 18.098000
N 5.336000 36.540000 19.859000
H 5.416000 35.740000 20.471000
C 5.716000 37.722000 20.238000
N 5.710000 38.797000 19.459000
H 5.287000 38.677000 18.550000
H 5.560000 39.666000 19.953000
N 6.120000 37.974000 21.442000
H 6.078000 37.191000 22.078000
H 6.680000 38.763000 21.733000
C 0.543000 35.336000 17.823000
O 0.060000 36.349000 17.376000
N 0.431000 34.190000 17.186000
H 0.875000 33.395000 17.624000
C -0.233000 34.008000 15.914000
H 0.315000 34.586000 15.169000
C 0.119000 32.615000 15.356000
H -0.313000 31.877000 16.032000
C -0.569000 32.335000 14.034000
H -0.375000 31.304000 13.738000
H -1.640000 32.489000 14.163000
H -0.135000 33.022000 13.308000
C 1.584000 32.434000 15.138000
H 2.150000 32.466000 16.069000
H 1.856000 31.466000 14.718000
H 1.970000 33.252000 14.530000
C -1.700000 34.292000 15.951000
O -2.291000 35.133000 15.231000
N -2.343000 33.692000 16.978000
H -1.776000 33.065000 17.532000
C -3.716000 33.963000 17.393000
H -4.355000 33.773000 16.531000
C -4.144000 33.063000 18.511000
H -3.650000 33.388000 19.426000
H -3.817000 32.065000 18.219000
C -5.641000 32.936000 18.843000
H -6.085000 32.398000 18.006000
H -6.102000 33.883000 19.125000
C -5.911000 32.027000 20.067000
H -5.563000 31.028000 19.805000
H -6.990000 31.945000 20.199000
N -5.449000 32.594000 21.376000
H -4.631000 32.183000 21.801000
C -6.097000 33.400000 22.178000
N -7.298000 33.909000 21.932000
H -7.724000 33.700000 21.040000
H -7.837000 34.304000 22.690000
N -5.533000 33.661000 23.347000
H -4.687000 33.128000 23.494000
H -5.919000 34.436000 23.868000
C -3.938000 35.397000 17.693000
O -4.876000 35.985000 17.155000
N -2.953000 36.033000 18.342000
H -2.126000 35.496000 18.557000
C -3.019000 37.459000 18.617000
H -4.024000 37.719000 18.948000
C -1.965000 37.812000 19.712000
H -1.092000 37.184000 19.530000
H -2.298000 37.516000 20.707000
C -1.504000 39.247000 19.954000
H -1.028000 39.676000 19.072000
H -0.771000 39.137000 20.753000
C -2.660000 40.131000 20.448000
O -3.860000 39.781000 20.512000
N -2.402000 41.353000 20.880000
H -3.204000 41.870000 21.212000
H -1.489000 41.784000 20.848000
C -2.911000 38.294000 17.287000
O -3.620000 39.295000 17.243000
N -2.027000 37.878000 16.345000
H -1.339000 37.183000 16.599000
C -1.836000 38.559000 15.103000
H -1.619000 39.584000 15.405000
C -0.568000 37.967000 14.497000
H 0.225000 38.244000 15.192000
H -0.638000 36.882000 14.413000
H -0.496000 38.391000 13.496000
C -3.029000 38.503000 14.152000
O -3.298000 39.469000 13.421000
N -3.793000 37.407000 14.154000
H -3.583000 36.679000 14.822000
C -5.072000 37.246000 13.425000
H -4.999000 37.586000 12.392000
C -5.362000 35.757000 13.511000
H -6.372000 35.672000 13.109000
H -5.277000 35.397000 14.536000
C -4.446000 34.862000 12.620000
H -3.418000 35.225000 12.640000
C -4.376000 33.398000 13.071000
H -5.277000 32.908000 12.703000
H -3.447000 32.990000 12.673000
H -4.221000 33.334000 14.148000
C -4.865000 34.966000 11.184000
H -4.665000 35.972000 10.815000
H -4.441000 34.134000 10.622000
H -5.949000 34.853000 11.148000
C -6.194000 38.064000 14.142000
O -7.055000 38.622000 13.469000
N -6.200000 38.206000 15.448000
H -5.706000 37.571000 16.059000
C -7.120000 39.125000 16.190000
H -8.136000 38.946000 15.839000
C -6.925000 38.918000 17.706000
H -7.363000 39.686000 18.342000
H -5.861000 38.994000 17.931000
C -7.535000 37.585000 18.269000
H -7.189000 36.750000 17.660000
C -7.144000 37.258000 19.711000
H -6.073000 37.459000 19.684000
H -7.679000 37.865000 20.441000
H -7.399000 36.237000 19.995000
C -9.002000 37.651000 18.313000
H -9.308000 37.639000 17.268000
H -9.430000 36.718000 18.678000
H -9.135000 38.513000 18.968000
C -6.823000 40.688000 15.753000
O -7.748000 41.433000 15.414000
N -5.473000 41.040000 15.674000
H -4.887000 40.469000 16.266000
C -5.079000 42.315000 15.224000
H -5.599000 43.129000 15.728000
C -3.549000 42.544000 15.495000
H -3.148000 43.338000 14.865000
H -3.047000 41.616000 15.220000
C -3.419000 42.953000 16.988000
H -3.774000 42.064000 17.510000
H -4.073000 43.794000 17.217000
C -1.972000 43.202000 17.396000
H -1.489000 43.875000 16.687000
H -1.392000 42.279000 17.383000
C -1.813000 43.855000 18.769000
H -2.294000 43.200000 19.496000
H -2.421000 44.760000 18.791000
N -0.349000 44.048000 19.124000
H 0.156000 44.863000 18.806000
H -0.186000 43.942000 20.115000
H 0.247000 43.291000 18.820000
C -5.453000 42.535000 13.760000
O -6.032000 43.562000 13.479000
N -5.439000 41.511000 12.931000
H -5.091000 40.601000 13.197000
C -5.938000 41.591000 11.576000
H -5.619000 42.586000 11.263000
C -5.573000 40.366000 10.842000
H -5.822000 39.445000 11.369000
C -6.040000 40.243000 9.435000
H -7.127000 40.313000 9.480000
H -5.583000 41.001000 8.798000
H -5.857000 39.236000 9.061000
O -4.162000 40.447000 10.737000
H -3.894000 39.618000 10.335000
C -7.399000 41.805000 11.640000
O -7.953000 42.533000 10.794000
N -8.178000 41.150000 12.527000
H -7.776000 40.369000 13.025000
C -9.628000 41.351000 12.659000
H -10.021000 41.211000 11.652000
C -10.287000 40.187000 13.402000
H -9.731000 39.959000 14.311000
C -11.673000 40.516000 14.009000
H -12.256000 39.626000 14.244000
H -11.503000 41.070000 14.933000
H -12.233000 41.160000 13.331000
C -10.386000 38.939000 12.391000
H -10.990000 38.246000 12.976000
H -10.924000 39.254000 11.497000
H -9.400000 38.485000 12.292000
C -9.994000 42.771000 13.026000
O -10.885000 43.336000 12.346000
N -9.157000 43.344000 13.922000
H -8.642000 42.777000 14.580000
C -9.339000 44.751000 14.383000
H -10.414000 44.824000 14.544000
C -8.695000 45.038000 15.748000
H -8.399000 46.072000 15.925000
H -7.768000 44.464000 15.716000
C -9.405000 44.459000 16.948000
H -10.100000 43.645000 16.740000
H -9.931000 45.261000 17.467000
C -8.377000 43.883000 17.935000
O -7.687000 44.675000 18.616000
N -8.141000 42.565000 17.964000
H -7.480000 42.173000 18.620000
H -8.798000 41.917000 17.552000
C -8.948000 45.886000 13.376000
O -9.542000 46.965000 13.272000
N -7.915000 45.512000 12.614000
H -7.427000 44.650000 12.812000
C -7.393000 46.332000 11.457000
H -7.292000 47.351000 11.830000
C -5.989000 45.836000 11.140000
H -5.969000 44.757000 10.989000
H -5.272000 45.931000 11.956000
C -5.382000 46.559000 9.960000
C -5.002000 47.919000 10.046000
H -5.353000 48.502000 10.885000
C -4.396000 48.478000 8.942000
H -4.127000 49.523000 8.982000
C -4.013000 47.772000 7.767000
H -3.446000 48.283000 7.003000
C -4.380000 46.398000 7.695000
H -4.067000 45.776000 6.870000
C -5.090000 45.825000 8.806000
H -5.420000 44.799000 8.731000
C -8.344000 46.262000 10.221000
O -8.643000 47.387000 9.676000
N -8.947000 45.103000 9.876000
H -8.477000 44.284000 10.235000
C -9.968000 44.981000 8.851000
H -9.401000 45.426000 8.034000
C -10.298000 43.496000 8.630000
H -11.041000 43.389000 7.839000
H -10.714000 43.030000 9.523000
S -8.943000 42.641000 7.921000
H -8.390000 42.102000 9.011000
C -11.231000 45.742000 9.195000
O -11.767000 46.488000 8.343000
N -11.762000 45.592000 10.438000
H -11.299000 45.051000 11.155000
C -12.924000 46.375000 10.833000
H -13.756000 46.090000 10.189000
C -13.293000 46.063000 12.330000
H -14.037000 46.806000 12.618000
H -12.372000 46.239000 12.886000
C -13.958000 44.700000 12.585000
O -13.979000 44.241000 13.770000
O -14.345000 44.076000 11.541000
C -12.737000 47.904000 10.674000
O -13.639000 48.498000 10.108000
N -11.581000 48.486000 11.053000
H -10.839000 47.872000 11.359000
C -11.276000 49.886000 10.984000
H -12.118000 50.398000 11.449000
C -9.918000 50.260000 11.617000
H -9.721000 51.298000 11.347000
H -9.857000 50.099000 12.694000
H -9.091000 49.686000 11.200000
C -11.329000 50.332000 9.516000
O -11.878000 51.412000 9.199000
N -10.723000 49.489000 8.644000
H -10.310000 48.664000 9.056000
C -10.625000 49.691000 7.187000
H -10.241000 50.690000 6.982000
C -9.615000 48.712000 6.522000
H -9.772000 48.767000 5.445000
H -9.856000 47.697000 6.840000
C -8.194000 49.070000 6.770000
H -8.100000 49.078000 7.855000
H -7.860000 50.082000 6.540000
S -7.089000 47.865000 6.076000
C -7.398000 47.958000 4.319000
H -8.128000 47.210000 4.011000
H -7.754000 48.937000 3.998000
H -6.463000 47.654000 3.848000
C -12.007000 49.561000 6.554000
O -12.396000 50.324000 5.671000
N -12.859000 48.642000 6.964000
H -12.587000 47.955000 7.652000
C -14.221000 48.466000 6.554000
H -14.310000 48.391000 5.470000
C -14.897000 47.179000 7.158000
H -15.082000 47.361000 8.217000
H -14.228000 46.341000 6.965000
C -16.255000 46.787000 6.631000
H -16.876000 47.682000 6.609000
H -16.804000 46.032000 7.195000
C -16.271000 46.350000 5.164000
H -15.723000 45.412000 5.068000
H -15.737000 47.100000 4.582000
N -17.683000 46.293000 4.660000
H -18.323000 46.865000 5.192000
C -18.117000 45.753000 3.500000
N -17.285000 45.148000 2.652000
H -16.336000 44.985000 2.956000
H -17.603000 44.818000 1.752000
N -19.401000 45.730000 3.237000
H -20.107000 46.139000 3.832000
H -19.628000 45.181000 2.420000
C -15.167000 49.626000 6.959000
O -15.777000 50.225000 6.041000
N -15.173000 50.017000 8.236000
H -14.577000 49.569000 8.917000
C -15.993000 51.090000 8.775000
H -17.049000 51.025000 8.514000
C -15.896000 51.177000 10.334000
H -16.330000 52.143000 10.594000
H -14.855000 51.134000 10.653000
C -16.642000 50.114000 10.975000
O -17.836000 50.270000 11.079000
N -16.061000 49.004000 11.339000
H -16.645000 48.252000 11.677000
H -15.121000 48.912000 10.982000
C -15.635000 52.419000 8.042000
O -16.500000 53.084000 7.423000
N -14.340000 52.774000 8.094000
H -13.649000 52.127000 8.445000
C -13.827000 54.071000 7.547000
H -14.507000 54.903000 7.732000
C -12.555000 54.526000 8.244000
H -12.650000 54.477000 9.329000
H -11.714000 53.908000 7.927000
H -12.351000 55.532000 7.878000
C -13.694000 54.111000 5.942000
O -13.216000 55.092000 5.464000
N -14.214000 53.176000 5.151000
H -14.666000 52.434000 5.667000
C -14.139000 52.962000 3.705000
H -14.775000 53.743000 3.288000
H -14.626000 52.030000 3.417000
C -12.762000 53.076000 3.052000
O -12.364000 54.038000 2.463000
N -11.933000 52.045000 3.315000
H -12.129000 51.320000 3.991000
C -10.572000 52.030000 2.708000
H -10.424000 52.756000 1.909000
C -9.371000 52.324000 3.654000
H -9.127000 51.507000 4.334000
C -8.094000 52.496000 2.823000
H -7.225000 52.820000 3.396000
H -7.804000 51.619000 2.245000
H -8.197000 53.349000 2.153000
C -9.591000 53.514000 4.640000
H -10.436000 53.088000 5.182000
H -9.799000 54.455000 4.132000
C -8.456000 53.621000 5.703000
H -7.543000 53.997000 5.241000
H -8.811000 54.252000 6.517000
H -8.256000 52.643000 6.142000
C -10.469000 50.696000 1.941000
O -10.697000 49.614000 2.456000
N -9.879000 50.702000 0.694000
H -9.575000 51.581000 0.299000
C -9.454000 49.454000 -0.064000
H -9.984000 48.578000 0.310000
C -9.919000 49.542000 -1.560000
H -9.456000 50.410000 -2.028000
C -9.457000 48.325000 -2.357000
H -8.412000 48.083000 -2.162000
H -10.002000 47.400000 -2.166000
H -9.588000 48.485000 -3.427000
C -11.434000 49.644000 -1.659000
H -11.722000 49.714000 -2.708000
H -11.876000 48.686000 -1.385000
H -11.881000 50.472000 -1.107000
C -7.930000 49.247000 0.088000
O -7.161000 50.173000 -0.175000
N -7.525000 48.036000 0.421000
H -8.211000 47.296000 0.455000
C -6.145000 47.715000 0.764000
H -5.974000 48.182000 1.734000
H -5.480000 48.285000 0.115000
C -5.708000 46.218000 0.742000
O -6.466000 45.340000 1.021000
N -4.563000 45.988000 0.143000
H -3.972000 46.756000 -0.143000
C -3.989000 44.696000 -0.171000
H -4.837000 44.013000 -0.206000
C -3.254000 44.729000 -1.553000
H -4.050000 44.853000 -2.287000
C -2.377000 45.909000 -1.820000
H -3.002000 46.780000 -2.018000
H -1.708000 46.168000 -0.999000
H -1.733000 45.746000 -2.684000
C -2.528000 43.396000 -1.786000
H -2.077000 43.270000 -2.771000
H -1.729000 43.262000 -1.057000
H -3.179000 42.534000 -1.641000
C -3.098000 44.272000 0.938000
O -1.979000 44.821000 1.137000
N -3.578000 43.306000 1.717000
H -4.518000 42.941000 1.663000
C -2.898000 42.881000 2.946000
H -2.499000 43.790000 3.395000
C -3.887000 42.255000 3.954000
H -3.296000 41.620000 4.614000
H -4.600000 41.644000 3.401000
C -4.524000 43.193000 4.994000
H -3.671000 43.718000 5.422000
C -5.469000 44.161000 4.276000
H -5.937000 44.795000 5.029000
H -5.016000 44.769000 3.492000
H -6.219000 43.616000 3.702000
C -5.262000 42.440000 6.112000
H -4.668000 41.731000 6.688000
H -5.574000 43.160000 6.869000
H -6.141000 41.910000 5.744000
C -1.763000 41.884000 2.587000
O -1.978000 40.906000 1.905000
N -0.526000 42.059000 3.095000
H -0.263000 42.817000 3.708000
C 0.591000 41.225000 2.767000
H 0.208000 40.263000 2.429000
C 1.518000 41.821000 1.630000
H 2.455000 41.269000 1.567000
C 0.909000 41.936000 0.204000
H -0.074000 42.406000 0.227000
H 1.572000 42.484000 -0.466000
H 0.892000 40.976000 -0.312000
O 1.874000 43.108000 2.056000
H 2.756000 42.954000 2.403000
C 1.462000 41.006000 3.989000
O 1.667000 41.962000 4.657000
N 1.965000 39.814000 4.263000
H 1.678000 39.109000 3.599000
C 2.662000 39.265000 5.399000
H 1.979000 39.174000 6.243000
C 3.188000 37.856000 4.958000
H 4.101000 37.547000 5.467000
H 3.455000 37.911000 3.902000
C 2.140000 36.724000 5.108000
H 1.251000 37.028000 4.555000
C 2.773000 35.522000 4.491000
H 2.101000 34.678000 4.650000
H 2.934000 35.595000 3.415000
H 3.714000 35.222000 4.952000
C 1.997000 36.453000 6.593000
H 2.904000 36.074000 7.065000
H 1.807000 37.385000 7.126000
H 1.163000 35.758000 6.690000
C 3.808000 40.203000 5.884000
O 4.108000 40.316000 7.062000
N 4.399000 40.930000 4.979000
H 4.099000 40.738000 4.034000
C 5.627000 41.679000 5.216000
H 6.297000 41.249000 5.960000
C 6.354000 41.799000 3.828000
H 6.528000 40.777000 3.492000
H 7.307000 42.320000 3.908000
C 5.557000 42.534000 2.698000
O 4.332000 42.825000 2.752000
O 6.199000 42.980000 1.733000
C 5.274000 43.109000 5.790000
O 6.187000 43.799000 6.273000
N 4.022000 43.551000 5.607000
H 3.332000 42.927000 5.214000
C 3.522000 44.754000 6.301000
H 4.316000 45.477000 6.484000
C 2.486000 45.426000 5.393000
H 1.886000 46.215000 5.847000
H 1.830000 44.662000 4.975000
C 3.102000 46.200000 4.210000
O 3.542000 47.273000 4.380000
N 3.373000 45.666000 3.069000
H 3.626000 46.215000 2.259000
H 3.227000 44.668000 3.027000
C 2.982000 44.500000 7.697000
O 2.456000 45.472000 8.213000
N 3.116000 43.293000 8.293000
H 3.546000 42.588000 7.711000
C 2.647000 43.055000 9.682000
H 2.250000 43.994000 10.067000
C 1.483000 42.023000 9.708000
H 1.747000 41.040000 9.319000
H 0.776000 42.517000 9.042000
C 0.731000 41.937000 11.044000
H 0.275000 42.927000 11.065000
H 1.410000 41.705000 11.865000
C -0.322000 40.910000 11.040000
O -0.384000 39.937000 10.351000
N -1.317000 41.061000 11.914000
H -2.063000 40.382000 11.972000
H -1.341000 41.923000 12.440000
C 3.889000 42.661000 10.526000
O 4.724000 41.818000 10.161000
N 4.000000 43.153000 11.797000
H 3.399000 43.937000 12.007000
C 5.113000 42.830000 12.785000
H 5.991000 42.602000 12.181000
C 5.560000 44.094000 13.593000
H 5.543000 44.921000 12.882000
H 6.549000 43.837000 13.972000
C 4.759000 44.548000 14.817000
O 5.037000 45.585000 15.436000
O 3.820000 43.788000 15.274000
C 4.733000 41.521000 13.559000
O 3.602000 40.995000 13.403000
N 5.741000 40.988000 14.306000
H 6.623000 41.478000 14.258000
C 5.518000 39.846000 15.035000
H 4.846000 39.279000 14.390000
C 6.803000 39.043000 15.234000
H 6.523000 38.230000 15.903000
H 7.489000 39.756000 15.692000
C 7.283000 38.382000 13.881000
H 7.405000 39.214000 13.187000
C 8.554000 37.704000 14.109000
H 8.341000 36.764000 14.617000
H 9.036000 37.513000 13.150000
H 9.334000 38.164000 14.716000
C 6.276000 37.420000 13.300000
H 6.026000 36.630000 14.009000
H 5.376000 37.937000 12.967000
H 6.757000 36.962000 12.436000
C 4.691000 40.013000 16.234000
O 4.247000 39.042000 16.839000
N 4.335000 41.256000 16.594000
H 4.573000 41.994000 15.946000
C 3.302000 41.497000 17.591000
H 3.206000 40.697000 18.324000
C 3.678000 42.656000 18.570000
H 2.830000 42.856000 19.224000
H 3.919000 43.606000 18.093000
C 4.826000 42.303000 19.551000
O 4.775000 41.240000 20.103000
N 5.854000 43.081000 19.712000
H 6.526000 42.865000 20.434000
H 5.996000 43.836000 19.057000
C 1.920000 41.632000 17.021000
O 1.014000 42.127000 17.715000
N 1.743000 41.488000 15.693000
H 2.556000 41.220000 15.157000
C 0.473000 41.590000 15.013000
H -0.390000 41.357000 15.637000
H 0.553000 40.893000 14.179000
C 0.064000 42.947000 14.546000
O -0.876000 43.143000 13.711000
N 0.834000 43.992000 14.974000
H 1.735000 43.725000 15.347000
C 0.637000 45.302000 14.453000
H -0.439000 45.474000 14.495000
C 1.394000 46.361000 15.303000
H 1.024000 47.358000 15.066000
H 2.420000 46.298000 14.939000
C 1.488000 46.107000 16.795000
O 0.686000 46.411000 17.604000
N 2.613000 45.644000 17.300000
H 2.690000 45.553000 18.303000
H 3.333000 45.471000 16.613000
C 0.942000 45.499000 12.957000
O 2.076000 45.291000 12.495000
N -0.011000 45.950000 12.176000
H -0.896000 46.100000 12.638000
C 0.142000 46.399000 10.745000
H 0.687000 45.646000 10.176000
C -1.261000 46.428000 10.086000
H -1.192000 46.990000 9.154000
H -1.918000 46.892000 10.821000
C -1.878000 45.121000 9.777000
C -2.564000 44.285000 10.637000
H -2.947000 44.563000 11.607000
N -2.685000 43.039000 10.080000
H -3.242000 42.307000 10.498000
C -2.204000 43.015000 8.842000
C -2.159000 41.936000 7.918000
H -2.494000 40.945000 8.187000
C -1.538000 42.170000 6.705000
H -1.421000 41.339000 6.025000
C -0.949000 43.402000 6.319000
H -0.620000 43.601000 5.310000
C -0.891000 44.367000 7.337000
H -0.588000 45.373000 7.087000
C -1.546000 44.238000 8.600000
C 0.776000 47.833000 10.667000
O 0.251000 48.773000 11.259000
N 1.993000 47.964000 10.105000
H 2.354000 47.120000 9.683000
C 2.877000 49.118000 10.285000
H 2.459000 49.757000 11.064000
C 4.224000 48.612000 10.988000
H 3.990000 48.033000 11.882000
H 4.789000 49.480000 11.325000
C 5.133000 47.837000 10.087000
C 5.070000 46.449000 10.070000
H 4.206000 46.032000 10.566000
C 5.942000 45.693000 9.280000
H 5.731000 44.634000 9.264000
C 6.891000 46.329000 8.474000
O 7.691000 45.601000 7.754000
H 7.116000 45.068000 7.199000
C 6.965000 47.744000 8.481000
H 7.726000 48.154000 7.834000
C 6.107000 48.442000 9.318000
H 6.206000 49.516000 9.376000
C 3.116000 50.050000 9.067000
O 3.698000 51.116000 9.190000
N 2.660000 49.708000 7.856000
H 2.136000 48.846000 7.818000
C 2.684000 50.628000 6.656000
H 2.563000 51.617000 7.098000
C 3.976000 50.615000 5.830000
H 3.658000 51.085000 4.900000
H 4.385000 49.620000 5.650000
C 5.040000 51.548000 6.334000
O 5.971000 51.101000 6.926000
O 4.968000 52.936000 6.126000
H 4.261000 53.293000 5.585000
C 1.372000 50.535000 5.856000
O 0.705000 49.472000 5.989000
N 0.961000 51.497000 5.051000
H 1.541000 52.322000 4.993000
C -0.293000 51.524000 4.387000
H -0.638000 50.493000 4.463000
C -1.300000 52.486000 5.135000
H -2.307000 52.185000 4.848000
H -1.137000 53.505000 4.784000
C -1.245000 52.316000 6.653000
C -1.400000 51.098000 7.214000
H -1.458000 50.212000 6.599000
C -1.434000 50.976000 8.639000
H -1.490000 49.999000 9.096000
C -1.272000 52.105000 9.491000
H -1.247000 52.091000 10.570000
C -1.200000 53.402000 8.868000
H -0.953000 54.213000 9.538000
C -1.117000 53.481000 7.438000
H -0.989000 54.428000 6.935000
C -0.180000 51.876000 2.901000
O -1.114000 52.501000 2.292000
N 0.870000 51.392000 2.202000
H 1.498000 50.731000 2.637000
C 1.232000 51.840000 0.889000
H 2.246000 51.451000 0.797000
H 1.166000 52.925000 0.805000
C 0.324000 51.185000 -0.142000
O -0.111000 50.007000 -0.060000
N -0.036000 52.026000 -1.137000
H 0.353000 52.957000 -1.108000
C -0.980000 51.637000 -2.239000
H -1.005000 52.525000 -2.870000
C -0.527000 50.472000 -3.129000
H -1.144000 50.463000 -4.028000
H -0.733000 49.530000 -2.620000
C 0.941000 50.509000 -3.551000
O 1.749000 49.524000 -3.536000
O 1.357000 51.622000 -3.932000
C -2.437000 51.420000 -1.878000
O -3.270000 51.007000 -2.701000
N -2.776000 51.703000 -0.652000
H -2.107000 52.081000 0.003000
C -4.205000 51.766000 -0.259000
H -4.710000 50.914000 -0.713000
C -4.283000 51.890000 1.269000
H -5.308000 52.202000 1.468000
H -3.737000 52.710000 1.735000
C -3.959000 50.655000 2.151000
C -3.154000 49.617000 1.663000
H -2.683000 49.681000 0.693000
C -3.015000 48.444000 2.410000
H -2.503000 47.601000 1.971000
C -3.675000 48.266000 3.679000
H -3.610000 47.288000 4.132000
C -4.437000 49.325000 4.201000
H -4.898000 49.227000 5.173000
C -4.541000 50.497000 3.403000
H -5.156000 51.280000 3.821000
C -4.896000 52.997000 -0.915000
O -4.246000 53.895000 -1.319000
N -6.248000 52.984000 -0.881000
H -6.751000 52.143000 -0.637000
C -7.171000 54.112000 -1.449000
H -6.702000 55.083000 -1.288000
C -7.397000 53.938000 -2.963000
H -8.303000 54.459000 -3.272000
C -6.231000 54.464000 -3.886000
H -6.797000 54.646000 -4.800000
H -5.921000 55.394000 -3.411000
H -5.352000 53.820000 -3.856000
C -7.750000 52.514000 -3.418000
H -7.515000 51.745000 -2.683000
H -7.153000 52.189000 -4.271000
C -9.138000 52.326000 -4.032000
H -9.205000 53.152000 -4.740000
H -9.262000 51.374000 -4.548000
H -9.853000 52.359000 -3.210000
C -8.528000 54.197000 -0.715000
O -9.085000 53.161000 -0.432000
N -9.085000 55.350000 -0.450000
H -8.547000 56.176000 -0.671000
C -10.472000 55.523000 0.113000
H -10.593000 54.988000 1.055000
C -10.527000 57.003000 0.456000
H -11.545000 57.389000 0.513000
H -10.139000 57.530000 -0.416000
C -9.715000 57.503000 1.654000
H -8.666000 57.214000 1.715000
H -10.104000 57.007000 2.543000
C -9.868000 58.978000 1.959000
O -8.905000 59.742000 1.862000
N -11.038000 59.519000 2.224000
H -10.966000 60.491000 2.490000
H -11.839000 58.912000 2.126000
C -11.645000 55.173000 -0.776000
O -11.434000 55.213000 -2.005000
N -12.799000 54.826000 -0.257000
H -12.780000 54.715000 0.747000
C -14.038000 54.415000 -0.881000
H -14.220000 54.945000 -1.816000
C -13.867000 52.936000 -1.290000
H -13.002000 52.790000 -1.937000
C -13.629000 51.979000 -0.095000
H -12.732000 52.167000 0.495000
H -14.522000 52.127000 0.511000
H -13.834000 50.996000 -0.518000
O -15.025000 52.530000 -1.938000
H -14.697000 51.772000 -2.427000
C -15.230000 54.837000 -0.012000
O -15.067000 55.577000 0.960000
N -16.374000 54.326000 -0.318000
H -16.438000 53.734000 -1.133000
C -17.690000 54.550000 0.439000
H -17.889000 55.621000 0.442000
C -18.872000 53.959000 -0.340000
H -18.720000 52.904000 -0.566000
C -20.238000 53.879000 0.377000
H -20.198000 53.321000 1.313000
H -20.564000 54.918000 0.417000
H -20.940000 53.316000 -0.237000
O -19.099000 54.706000 -1.548000
H -18.427000 54.520000 -2.207000
C -17.782000 54.027000 1.891000
O -17.303000 52.947000 2.286000
N -18.440000 54.814000 2.802000
C -18.928000 56.182000 2.706000
H -18.264000 56.715000 2.026000
H -19.895000 56.195000 2.203000
C -19.067000 56.853000 4.035000
H -18.185000 57.299000 4.493000
H -19.934000 57.514000 4.017000
C -19.404000 55.656000 4.854000
H -19.079000 55.755000 5.889000
H -20.479000 55.485000 4.799000
C -18.596000 54.475000 4.209000
H -17.595000 54.536000 4.638000
C -19.185000 53.037000 4.552000
O -20.163000 52.569000 3.956000
N -18.591000 52.322000 5.568000
H -17.987000 52.898000 6.137000
C -19.002000 50.954000 6.037000
H -20.074000 50.860000 6.214000
H -18.502000 50.709000 6.975000
C -18.695000 49.798000 5.050000
O -19.022000 48.632000 5.295000
N -18.178000 50.139000 3.853000
H -17.996000 51.113000 3.660000
C -18.165000 49.233000 2.669000
H -18.564000 48.272000 2.992000
C -18.965000 49.811000 1.550000
H -19.243000 49.046000 0.825000
H -18.316000 50.562000 1.099000
O -20.207000 50.304000 2.087000
H -20.172000 51.207000 2.411000
C -16.733000 48.968000 2.095000
O -16.654000 48.535000 0.999000
N -15.673000 49.140000 2.856000
H -15.874000 49.466000 3.791000
C -14.269000 48.995000 2.491000
H -13.593000 49.432000 3.226000
H -14.147000 49.390000 1.483000
C -13.892000 47.540000 2.235000
O -14.674000 46.645000 2.618000
N -12.729000 47.239000 1.612000
H -12.013000 47.930000 1.441000
C -12.380000 45.887000 1.215000
H -13.015000 45.225000 1.804000
C -12.717000 45.635000 -0.266000
H -12.157000 46.345000 -0.874000
C -12.154000 44.276000 -0.682000
H -12.201000 44.083000 -1.754000
H -11.092000 44.105000 -0.506000
H -12.725000 43.441000 -0.278000
C -14.229000 45.559000 -0.636000
H -14.340000 45.271000 -1.681000
H -14.729000 44.823000 -0.007000
H -14.610000 46.562000 -0.442000
C -10.893000 45.672000 1.618000
O -9.974000 46.150000 0.937000
N -10.620000 44.882000 2.667000
C -11.464000 44.457000 3.836000
H -11.969000 45.338000 4.232000
H -12.274000 43.779000 3.567000
C -10.528000 43.868000 4.840000
H -10.575000 44.569000 5.674000
H -10.853000 42.853000 5.068000
C -9.118000 43.890000 4.244000
H -8.603000 44.649000 4.832000
H -8.667000 42.902000 4.339000
C -9.331000 44.237000 2.782000
H -8.629000 44.998000 2.442000
C -9.292000 43.008000 1.833000
O -10.109000 42.118000 1.991000
N -8.350000 43.096000 0.885000
H -7.650000 43.801000 1.069000
C -7.953000 42.021000 -0.008000
H -8.798000 41.339000 -0.090000
C -7.593000 42.619000 -1.464000
H -6.647000 43.157000 -1.405000
C -7.409000 41.461000 -2.394000
H -7.263000 41.791000 -3.422000
H -6.504000 40.951000 -2.062000
H -8.265000 40.788000 -2.425000
C -8.592000 43.522000 -2.162000
H -8.694000 44.401000 -1.526000
H -8.289000 43.812000 -3.168000
H -9.574000 43.050000 -2.199000
C -6.798000 41.239000 0.600000
O -5.656000 41.666000 0.722000
N -7.076000 39.944000 0.811000
H -7.992000 39.545000 0.666000
C -6.288000 39.060000 1.632000
H -5.422000 39.656000 1.920000
C -7.152000 38.802000 2.915000
H -6.583000 38.213000 3.634000
C -7.511000 40.065000 3.658000
H -8.087000 40.768000 3.057000
H -8.155000 39.899000 4.522000
H -6.581000 40.511000 4.012000
C -8.407000 38.015000 2.691000
H -8.287000 37.190000 1.988000
H -8.789000 37.720000 3.668000
H -9.213000 38.616000 2.270000
C -5.857000 37.732000 0.965000
O -5.680000 36.764000 1.663000
N -5.837000 37.711000 -0.356000
H -6.028000 38.603000 -0.789000
C -5.775000 36.531000 -1.246000
H -6.562000 35.844000 -0.938000
C -6.103000 36.948000 -2.721000
H -6.109000 36.004000 -3.266000
H -5.213000 37.498000 -3.024000
C -7.391000 37.825000 -2.978000
O -8.317000 37.859000 -2.144000
O -7.517000 38.279000 -4.126000
C -4.379000 35.928000 -1.231000
O -4.183000 34.797000 -1.602000
N -3.337000 36.588000 -0.744000
H -3.510000 37.578000 -0.649000
C -2.044000 35.944000 -0.481000
H -2.006000 34.927000 -0.871000
C -0.846000 36.736000 -1.107000
H -1.108000 37.064000 -2.113000
H 0.011000 36.064000 -1.142000
O -0.528000 37.885000 -0.404000
H -1.308000 38.443000 -0.443000
C -1.835000 35.700000 1.033000
O -1.243000 34.639000 1.442000
N -2.434000 36.553000 1.818000
H -2.730000 37.424000 1.400000
C -2.064000 36.674000 3.247000
H -0.983000 36.814000 3.280000
C -2.533000 38.023000 3.783000
H -3.544000 38.143000 3.394000
H -1.983000 38.885000 3.404000
C -2.598000 38.065000 5.310000
C -3.822000 37.834000 5.933000
H -4.696000 37.646000 5.327000
C -3.910000 37.793000 7.343000
H -4.850000 37.557000 7.819000
C -2.751000 38.165000 8.099000
O -2.811000 38.240000 9.476000
H -2.099000 38.845000 9.699000
C -1.584000 38.458000 7.413000
H -0.712000 38.765000 7.972000
C -1.472000 38.328000 6.013000
H -0.555000 38.479000 5.463000
C -2.574000 35.491000 4.072000
O -1.773000 34.822000 4.741000
N -3.832000 35.053000 3.984000
H -4.519000 35.555000 3.439000
C -4.221000 33.869000 4.648000
H -3.820000 33.887000 5.662000
C -5.727000 33.802000 4.754000
H -6.041000 32.785000 4.989000
H -6.084000 33.992000 3.741000
C -6.321000 34.801000 5.687000
C -6.468000 34.536000 7.072000
H -6.049000 33.632000 7.488000
C -6.941000 35.554000 7.950000
H -7.141000 35.323000 8.986000
C -7.545000 36.681000 7.361000
O -7.992000 37.668000 8.146000
H -7.973000 37.457000 9.082000
C -7.363000 36.988000 6.016000
H -7.759000 37.881000 5.556000
C -6.754000 36.015000 5.189000
H -6.756000 36.220000 4.128000
C -3.666000 32.619000 3.997000
O -3.376000 31.579000 4.626000
N -3.420000 32.674000 2.699000
H -3.457000 33.544000 2.187000
C -3.081000 31.551000 1.838000
H -3.759000 30.710000 1.982000
C -3.207000 31.946000 0.397000
H -2.876000 31.098000 -0.202000
H -2.509000 32.771000 0.253000
O -4.525000 32.435000 0.032000
H -4.377000 33.000000 -0.730000
C -1.785000 30.976000 2.335000
O -1.679000 29.805000 2.479000
N -0.745000 31.845000 2.527000
H -1.019000 32.788000 2.293000
C 0.642000 31.453000 2.812000
H 0.951000 30.609000 2.195000
C 1.535000 32.701000 2.475000
H 2.499000 32.657000 2.981000
H 0.997000 33.607000 2.754000
C 1.806000 32.675000 1.015000
H 0.908000 32.368000 0.478000
C 2.250000 34.075000 0.601000
H 1.693000 34.821000 1.168000
H 3.303000 34.215000 0.843000
H 2.219000 34.258000 -0.474000
C 2.938000 31.610000 0.657000
H 3.834000 32.052000 1.093000
H 2.686000 30.638000 1.083000
H 3.129000 31.682000 -0.414000
C 0.786000 31.011000 4.256000
O 1.334000 29.968000 4.587000
N 0.176000 31.778000 5.137000
H -0.217000 32.660000 4.839000
C -0.071000 31.456000 6.530000
H 0.806000 31.466000 7.177000
C -1.012000 32.621000 7.019000
H -1.974000 32.573000 6.510000
H -0.546000 33.560000 6.721000
C -1.208000 32.766000 8.519000
H -1.261000 31.779000 8.977000
C 0.101000 33.356000 9.165000
H 0.252000 34.362000 8.773000
H -0.027000 33.398000 10.246000
H 0.912000 32.650000 8.988000
C -2.489000 33.482000 8.848000
H -2.574000 34.467000 8.390000
H -3.302000 32.864000 8.466000
H -2.597000 33.616000 9.925000
C -0.882000 30.134000 6.818000
O -0.548000 29.570000 7.881000
N -1.832000 29.747000 6.057000
H -2.040000 30.233000 5.197000
C -2.845000 28.788000 6.503000
H -3.168000 29.201000 7.459000
C -4.211000 28.731000 5.647000
H -4.869000 29.596000 5.723000
H -4.809000 27.922000 6.066000
C -4.114000 28.326000 4.210000
H -3.536000 27.402000 4.181000
H -3.315000 28.920000 3.766000
S -5.627000 28.229000 3.255000
C -6.268000 29.890000 3.589000
H -5.451000 30.610000 3.538000
H -6.969000 30.097000 2.779000
H -6.634000 29.969000 4.612000
C -2.272000 27.394000 6.937000
O -2.790000 26.935000 7.932000
N -1.200000 26.807000 6.358000
C -0.632000 27.098000 5.046000
H -1.331000 26.783000 4.270000
H -0.382000 28.146000 4.912000
C 0.642000 26.264000 4.952000
H 0.877000 26.000000 3.920000
H 1.468000 26.802000 5.416000
C 0.294000 25.037000 5.786000
H -0.297000 24.364000 5.169000
H 1.183000 24.530000 6.161000
C -0.591000 25.587000 6.909000
H -1.374000 24.857000 7.119000
C 0.208000 25.796000 8.213000
O 0.420000 24.832000 8.954000
N 0.586000 27.042000 8.545000
H 0.408000 27.747000 7.845000
C 1.258000 27.408000 9.819000
H 2.081000 26.730000 10.044000
C 1.827000 28.857000 9.720000
H 0.986000 29.550000 9.727000
C 2.759000 29.167000 10.928000
H 2.197000 28.781000 11.779000
H 3.645000 28.533000 10.922000
H 2.990000 30.224000 11.059000
C 2.699000 29.060000 8.417000
H 3.336000 29.920000 8.624000
H 2.144000 29.394000 7.540000
C 3.517000 27.868000 7.972000
H 3.931000 27.232000 8.754000
H 2.880000 27.308000 7.288000
H 4.279000 28.284000 7.313000
C 0.262000 27.264000 11.026000
O 0.651000 27.156000 12.200000
N -1.071000 27.167000 10.750000
H -1.342000 27.169000 9.777000
C -2.113000 27.332000 11.833000
H -1.708000 28.027000 12.569000
C -3.454000 27.861000 11.260000
H -4.225000 27.823000 12.029000
H -3.810000 27.132000 10.533000
C -3.370000 29.276000 10.565000
H -2.708000 29.376000 9.706000
C -4.822000 29.514000 10.188000
H -5.476000 29.385000 11.050000
H -4.952000 30.550000 9.875000
H -5.101000 28.885000 9.342000
C -3.087000 30.351000 11.627000
H -2.049000 30.213000 11.931000
H -3.229000 31.354000 11.227000
H -3.721000 30.217000 12.504000
C -2.438000 26.064000 12.651000
O -2.827000 26.112000 13.836000
N -2.160000 24.917000 12.011000
H -1.920000 24.979000 11.031000
C -2.136000 23.576000 12.617000
H -2.700000 23.596000 13.552000
C -2.779000 22.501000 11.720000
H -2.796000 21.565000 12.278000
C -4.214000 22.854000 11.331000
H -4.232000 23.751000 10.712000
H -4.655000 22.030000 10.772000
H -4.805000 23.024000 12.232000
O -2.050000 22.291000 10.524000
H -1.412000 21.568000 10.702000
C -0.713000 23.133000 12.952000
O -0.505000 22.611000 14.046000
N 0.301000 23.517000 12.157000
H 0.086000 23.927000 11.257000
C 1.714000 23.331000 12.530000
H 1.888000 22.262000 12.663000
C 2.624000 23.844000 11.399000
H 2.393000 24.894000 11.224000
H 2.392000 23.293000 10.489000
C 4.139000 23.725000 11.671000
H 4.398000 24.321000 12.547000
C 4.585000 22.281000 11.908000
H 4.136000 21.895000 12.822000
H 4.293000 21.656000 11.065000
H 5.669000 22.254000 12.018000
C 4.919000 24.277000 10.477000
H 5.988000 24.229000 10.687000
H 4.703000 23.694000 9.582000
H 4.646000 25.318000 10.308000
C 2.046000 24.019000 13.864000
O 2.660000 23.403000 14.734000
N 1.452000 25.189000 14.119000
H 0.967000 25.693000 13.390000
C 1.646000 25.975000 15.350000
H 2.523000 25.555000 15.844000
C 2.022000 27.371000 15.134000
H 2.409000 27.808000 16.054000
C 3.238000 27.587000 14.247000
H 3.294000 28.629000 13.931000
H 4.102000 27.376000 14.877000
H 3.163000 26.917000 13.390000
O 0.944000 28.170000 14.640000
H 0.810000 27.857000 13.743000
C 0.429000 25.931000 16.369000
O 0.355000 26.688000 17.377000
N -0.507000 24.979000 16.155000
H -0.352000 24.241000 15.483000
C -1.800000 24.742000 16.888000
H -2.516000 24.233000 16.242000
C -1.512000 23.744000 18.014000
H -2.368000 23.299000 18.522000
H -0.909000 24.276000 18.749000
C -0.691000 22.477000 17.559000
H 0.385000 22.648000 17.531000
H -1.031000 22.160000 16.573000
C -0.883000 21.300000 18.445000
H -0.446000 20.411000 17.989000
H -1.968000 21.203000 18.402000
N -0.351000 21.433000 19.776000
H -0.982000 21.846000 20.449000
C 0.850000 20.943000 20.254000
N 1.612000 20.190000 19.500000
H 1.227000 19.974000 18.591000
H 2.445000 19.827000 19.942000
N 1.220000 21.122000 21.488000
H 0.639000 21.563000 22.187000
H 1.967000 20.520000 21.805000
C -2.516000 25.996000 17.373000
O -3.144000 25.985000 18.429000
N -2.563000 27.101000 16.538000
H -2.245000 26.991000 15.585000
C -2.804000 28.486000 16.975000
H -1.946000 28.814000 17.563000
C -2.832000 29.381000 15.697000
H -3.022000 30.422000 15.957000
H -1.864000 29.333000 15.199000
H -3.591000 29.025000 15.001000
C -4.004000 28.751000 17.878000
O -3.931000 29.538000 18.843000
N -5.103000 27.995000 17.619000
H -4.982000 27.321000 16.877000
C -6.416000 28.001000 18.287000
H -6.601000 28.995000 18.693000
C -7.560000 27.645000 17.339000
H -8.532000 27.463000 17.799000
H -7.356000 26.676000 16.884000
C -7.840000 28.679000 16.284000
H -6.832000 28.971000 15.989000
C -8.578000 28.036000 15.117000
H -9.661000 28.149000 15.068000
H -8.363000 28.447000 14.131000
H -8.408000 26.960000 15.067000
C -8.732000 29.831000 16.904000
H -8.454000 30.126000 17.916000
H -8.687000 30.635000 16.170000
H -9.765000 29.497000 17.000000
C -6.503000 27.208000 19.634000
O -7.587000 27.105000 20.184000
N -5.372000 26.768000 20.316000
H -4.448000 26.949000 19.951000
C -5.425000 25.868000 21.518000
H -5.929000 24.926000 21.305000
C -3.972000 25.558000 21.990000
H -3.341000 26.421000 22.206000
C -3.951000 24.649000 23.179000
H -4.538000 23.766000 22.926000
H -2.918000 24.433000 23.451000
H -4.495000 25.011000 24.051000
O -3.320000 24.887000 20.935000
H -2.911000 25.490000 20.309000
C -6.249000 26.421000 22.662000
O -6.721000 25.655000 23.486000
N -6.377000 27.819000 22.661000
H -5.700000 28.274000 22.065000
C -7.053000 28.518000 23.731000
H -6.730000 28.097000 24.683000
C -6.613000 29.966000 23.722000
H -7.058000 30.540000 22.910000
H -6.981000 30.447000 24.629000
H -5.530000 30.090000 23.707000
C -8.544000 28.322000 23.571000
O -9.226000 28.478000 24.535000
N -9.157000 28.121000 22.388000
H -8.586000 28.119000 21.555000
C -10.629000 27.984000 22.256000
H -10.981000 28.945000 22.632000
C -10.939000 27.970000 20.690000
H -12.006000 27.782000 20.567000
H -10.420000 27.100000 20.288000
C -10.523000 29.239000 19.961000
H -10.846000 29.111000 18.928000
H -9.434000 29.288000 19.937000
C -10.995000 30.566000 20.576000
O -10.242000 31.592000 20.429000
O -12.049000 30.719000 21.198000
C -11.290000 26.701000 22.926000
O -12.516000 26.684000 23.151000
N -10.449000 25.714000 23.307000
H -9.473000 25.705000 23.048000
C -10.842000 24.652000 24.233000
H -11.792000 24.207000 23.936000
C -9.854000 23.509000 24.214000
H -10.065000 22.698000 24.912000
H -8.860000 23.882000 24.459000
O -9.775000 22.912000 22.974000
H -9.515000 23.586000 22.341000
C -10.955000 25.137000 25.695000
O -11.636000 24.432000 26.389000
N -10.500000 26.262000 26.073000
H -10.085000 26.841000 25.358000
C -10.447000 26.660000 27.493000
H -10.505000 25.767000 28.116000
C -9.046000 27.190000 27.757000
H -9.019000 27.640000 28.749000
H -8.670000 27.890000 27.011000
C -7.983000 26.175000 27.861000
N -7.523000 25.648000 29.011000
H -7.766000 25.855000 29.969000
C -6.545000 24.802000 28.699000
H -5.943000 24.271000 29.422000
N -6.369000 24.669000 27.382000
C -7.285000 25.596000 26.829000
H -7.434000 25.874000 25.796000
C -11.478000 27.673000 27.903000
O -11.759000 28.566000 27.109000
N -11.827000 27.602000 29.208000
H -11.435000 26.873000 29.787000
C -12.721000 28.601000 29.869000
H -13.720000 28.651000 29.436000
C -13.066000 28.143000 31.252000
H -12.127000 27.741000 31.632000
C -13.446000 29.183000 32.222000
H -14.229000 29.817000 31.806000
H -13.788000 28.872000 33.209000
H -12.513000 29.698000 32.452000
C -14.076000 26.982000 31.134000
H -14.411000 26.662000 32.120000
H -14.919000 27.291000 30.515000
H -13.574000 26.186000 30.584000
C -12.025000 29.921000 29.747000
O -10.929000 30.178000 30.229000
N -12.724000 30.895000 29.168000
H -13.707000 30.764000 28.974000
C -12.302000 32.298000 28.975000
H -13.216000 32.682000 28.523000
C -11.994000 33.065000 30.280000
H -12.150000 34.127000 30.092000
H -10.944000 32.902000 30.523000
C -12.979000 32.740000 31.444000
O -12.498000 32.877000 32.587000
O -14.188000 32.331000 31.271000
C -11.164000 32.512000 27.886000
O -10.779000 33.613000 27.650000
N -10.717000 31.427000 27.239000
H -11.199000 30.562000 27.434000
C -9.456000 31.446000 26.465000
H -9.215000 30.441000 26.121000
C -9.654000 32.185000 25.105000
H -8.744000 31.940000 24.558000
C -10.736000 31.636000 24.182000
H -10.634000 30.551000 24.182000
H -11.728000 31.852000 24.578000
H -10.507000 32.177000 23.263000
O -9.854000 33.563000 25.288000
H -10.358000 33.610000 26.104000
C -8.170000 31.818000 27.166000
O -7.161000 32.167000 26.527000
N -8.030000 31.490000 28.462000
H -8.793000 31.073000 28.976000
C -6.773000 31.450000 29.148000
H -5.950000 31.975000 28.663000
C -7.007000 32.145000 30.521000
H -6.073000 31.867000 31.010000
H -7.850000 31.703000 31.052000
C -7.250000 33.581000 30.433000
O -8.116000 34.145000 31.157000
O -6.576000 34.336000 29.668000
C -6.305000 30.055000 29.407000
O -7.026000 29.218000 29.985000
N -5.021000 29.758000 29.068000
H -4.432000 30.482000 28.682000
C -4.451000 28.390000 29.086000
H -5.131000 27.681000 28.612000
C -3.082000 28.407000 28.325000
H -2.561000 27.496000 28.623000
H -2.423000 29.185000 28.708000
C -3.108000 28.613000 26.837000
H -3.495000 29.614000 26.647000
C -1.659000 28.516000 26.232000
H -1.158000 29.471000 26.387000
H -1.041000 27.769000 26.731000
H -1.635000 28.413000 25.147000
C -3.791000 27.519000 26.049000
H -4.819000 27.287000 26.328000
H -3.642000 27.666000 24.980000
H -3.318000 26.571000 26.307000
C -4.231000 27.905000 30.475000
O -3.993000 26.715000 30.693000
N -4.507000 28.721000 31.482000
H -4.828000 29.657000 31.279000
C -4.271000 28.346000 32.881000
H -3.653000 27.448000 32.883000
C -3.593000 29.493000 33.610000
H -3.565000 29.189000 34.657000
C -2.155000 29.546000 33.008000
H -1.782000 28.528000 33.115000
H -2.218000 29.786000 31.947000
H -1.617000 30.395000 33.431000
O -4.248000 30.755000 33.435000
H -4.989000 30.722000 34.045000
C -5.559000 27.949000 33.519000
O -5.528000 27.306000 34.525000
N -6.744000 28.419000 32.939000
H -6.633000 29.049000 32.157000
C -8.111000 28.119000 33.384000
H -8.107000 28.122000 34.474000
C -9.038000 29.258000 32.988000
H -10.094000 28.989000 33.007000
H -8.864000 29.464000 31.932000
C -8.951000 30.507000 33.795000
H -7.908000 30.823000 33.761000
H -9.060000 30.222000 34.841000
C -9.903000 31.580000 33.312000
H -10.942000 31.316000 33.509000
H -9.747000 31.690000 32.239000
C -9.650000 32.871000 34.125000
H -8.607000 32.869000 34.440000
H -10.248000 32.777000 35.031000
N -9.922000 34.085000 33.315000
H -9.620000 34.972000 33.692000
H -9.325000 33.950000 32.512000
H -10.862000 34.199000 32.964000
C -8.550000 26.727000 32.803000
O -7.819000 26.249000 31.926000
N -9.727000 26.211000 33.255000
C -10.554000 26.626000 34.360000
H -9.985000 27.180000 35.107000
H -11.262000 27.202000 33.764000
C -11.197000 25.376000 34.939000
H -10.479000 24.889000 35.600000
H -12.134000 25.563000 35.464000
C -11.429000 24.498000 33.696000
H -11.483000 23.447000 33.982000
H -12.320000 24.815000 33.154000
C -10.228000 24.853000 32.841000
H -9.427000 24.134000 33.009000
C -10.501000 24.764000 31.284000
O -10.316000 25.677000 30.526000
N -10.856000 23.584000 30.853000
H -10.882000 22.860000 31.557000
C -11.455000 23.241000 29.583000
H -11.017000 23.905000 28.839000
C -11.134000 21.859000 29.157000
H -11.349000 21.779000 28.091000
H -11.772000 21.253000 29.800000
C -9.680000 21.441000 29.360000
C -8.701000 21.986000 28.565000
H -8.916000 22.645000 27.737000
C -7.352000 21.622000 28.822000
H -6.572000 21.907000 28.131000
C -6.992000 20.792000 29.895000
O -5.668000 20.448000 30.068000
H -5.525000 19.719000 30.676000
C -8.001000 20.279000 30.719000
H -7.850000 19.731000 31.637000
C -9.335000 20.555000 30.396000
H -10.038000 19.999000 30.998000
C -13.012000 23.511000 29.654000
O -13.668000 23.303000 30.693000
N -13.541000 23.877000 28.458000
H -12.895000 23.773000 27.688000
C -14.987000 24.065000 28.215000
H -15.186000 24.793000 29.002000
C -15.251000 24.769000 26.778000
H -14.838000 24.167000 25.968000
C -16.762000 24.874000 26.443000
H -17.138000 23.853000 26.382000
H -17.298000 25.557000 27.102000
H -16.862000 25.222000 25.415000
C -14.552000 26.221000 26.589000
H -14.395000 26.404000 25.526000
H -13.600000 26.098000 27.106000
C -15.322000 27.424000 27.124000
H -14.783000 28.294000 26.748000
H -16.284000 27.521000 26.621000
H -15.464000 27.468000 28.203000
C -15.651000 22.695000 28.559000
O -15.145000 21.608000 28.237000
N -16.786000 22.694000 29.230000
H -17.076000 23.541000 29.698000
C -17.700000 21.607000 29.445000
H -17.171000 20.657000 29.519000
C -18.413000 21.780000 30.839000
H -19.125000 20.964000 30.961000
H -18.797000 22.784000 31.021000
C -17.407000 21.464000 31.949000
H -16.603000 22.200000 31.966000
H -16.870000 20.523000 31.827000
C -18.092000 21.423000 33.350000
H -18.694000 20.515000 33.395000
H -18.713000 22.318000 33.320000
C -17.123000 21.446000 34.567000
H -16.473000 22.321000 34.538000
H -16.440000 20.597000 34.532000
N -17.875000 21.391000 35.846000
H -18.132000 20.440000 36.070000
H -17.383000 21.738000 36.657000
H -18.726000 21.932000 35.795000
C -18.648000 21.589000 28.242000
O -19.844000 21.996000 28.345000
N -18.135000 21.014000 27.161000
H -17.153000 20.985000 26.924000
C -19.023000 20.374000 26.126000
H -19.635000 21.191000 25.744000
C -18.137000 19.862000 24.968000
H -18.748000 19.774000 24.070000
H -17.836000 18.866000 25.291000
C -16.860000 20.585000 24.692000
C -16.777000 21.822000 24.093000
H -17.588000 22.409000 23.688000
N -15.531000 22.317000 24.223000
H -15.241000 23.178000 23.783000
C -14.691000 21.450000 24.796000
C -13.442000 21.653000 25.357000
H -12.869000 22.526000 25.082000
C -12.747000 20.561000 26.007000
H -11.737000 20.696000 26.364000
C -13.425000 19.367000 26.272000
H -12.883000 18.565000 26.752000
C -14.817000 19.311000 25.869000
H -15.396000 18.461000 26.200000
C -15.465000 20.326000 25.167000
C -20.097000 19.406000 26.726000
O -19.752000 18.692000 27.660000
N -21.410000 19.481000 26.317000
H -21.681000 19.982000 25.483000
C -22.380000 18.457000 26.797000
H -22.096000 18.322000 27.840000
C -23.827000 18.946000 26.696000
H -24.463000 18.250000 27.243000
H -24.090000 19.015000 25.641000
C -24.034000 20.312000 27.391000
O -25.097000 20.867000 27.030000
O -23.354000 20.822000 28.268000
C -22.100000 17.227000 25.939000
O -22.103000 17.271000 24.694000
N -21.854000 16.034000 26.484000
H -21.796000 15.956000 27.489000
C -21.244000 14.932000 25.724000
H -20.217000 15.150000 25.429000
C -21.108000 13.821000 26.700000
H -22.109000 13.445000 26.909000
H -20.769000 14.209000 27.661000
C -20.188000 12.645000 26.195000
H -20.510000 12.287000 25.217000
C -18.731000 12.987000 26.092000
H -18.612000 13.744000 25.316000
H -18.378000 13.354000 27.055000
H -18.075000 12.134000 25.916000
C -20.368000 11.522000 27.231000
H -19.596000 10.757000 27.147000
H -20.215000 11.939000 28.227000
H -21.388000 11.144000 27.164000
C -22.179000 14.476000 24.523000
O -21.569000 13.822000 23.629000
N -23.492000 14.811000 24.541000
H -23.769000 15.495000 25.230000
C -24.561000 14.398000 23.623000
H -24.326000 13.421000 23.200000
C -25.921000 14.410000 24.393000
H -26.709000 14.656000 23.682000
H -26.061000 15.234000 25.093000
C -26.255000 13.144000 25.184000
H -25.887000 12.264000 24.658000
C -25.434000 13.246000 26.472000
H -24.355000 13.301000 26.331000
H -25.767000 14.062000 27.112000
H -25.647000 12.359000 27.070000
C -27.739000 13.061000 25.467000
H -28.269000 12.844000 24.540000
H -27.810000 12.181000 26.106000
H -28.068000 14.042000 25.811000
C -24.608000 15.348000 22.393000
O -24.923000 14.919000 21.299000
N -24.270000 16.620000 22.545000
H -23.911000 16.831000 23.465000
C -24.053000 17.570000 21.445000
H -24.836000 17.535000 20.687000
C -24.133000 18.979000 21.946000
H -23.369000 18.918000 22.722000
H -25.093000 19.193000 22.416000
C -23.710000 20.049000 20.887000
H -24.344000 20.070000 20.000000
H -22.707000 19.820000 20.527000
C -23.656000 21.479000 21.519000
H -22.836000 21.520000 22.236000
H -24.539000 21.821000 22.060000
C -23.298000 22.572000 20.435000
H -22.391000 22.252000 19.922000
H -23.101000 23.495000 20.982000
N -24.384000 22.620000 19.386000
H -25.319000 22.704000 19.759000
H -24.221000 23.362000 18.720000
H -24.386000 21.826000 18.762000
C -22.861000 17.091000 20.569000
O -21.787000 16.747000 21.037000
N -23.123000 17.027000 19.288000
H -24.051000 17.291000 18.991000
C -22.310000 16.567000 18.153000
H -21.381000 16.255000 18.632000
C -22.892000 15.266000 17.586000
H -22.917000 14.507000 18.368000
H -22.221000 14.938000 16.791000
C -24.239000 15.341000 16.899000
C -24.298000 15.816000 15.555000
H -23.489000 16.213000 14.959000
C -25.533000 15.885000 14.933000
H -25.560000 16.407000 13.988000
C -26.689000 15.398000 15.546000
O -27.900000 15.442000 14.893000
H -28.656000 15.244000 15.451000
C -26.608000 14.911000 16.845000
H -27.542000 14.541000 17.239000
C -25.420000 14.840000 17.508000
H -25.400000 14.602000 18.561000
C -22.073000 17.709000 17.195000
O -20.977000 17.872000 16.711000
N -23.057000 18.530000 16.888000
H -23.988000 18.498000 17.278000
C -22.964000 19.546000 15.908000
H -22.056000 19.385000 15.329000
C -24.162000 19.477000 14.945000
H -25.019000 19.754000 15.558000
H -24.193000 18.448000 14.584000
C -24.099000 20.460000 13.729000
O -24.907000 20.328000 12.809000
O -23.116000 21.228000 13.589000
C -22.870000 21.046000 16.450000
O -23.745000 21.535000 17.097000
N -21.745000 21.728000 16.124000
H -21.157000 21.163000 15.528000
C -21.176000 23.093000 16.440000
H -21.832000 23.605000 17.144000
C -19.825000 22.988000 17.152000
H -19.454000 23.960000 17.474000
H -19.039000 22.664000 16.470000
C -19.676000 22.144000 18.396000
C -19.876000 22.781000 19.628000
H -20.274000 23.783000 19.698000
C -19.842000 22.086000 20.826000
H -20.043000 22.630000 21.737000
C -19.760000 20.690000 20.868000
H -19.760000 20.114000 21.782000
C -19.724000 20.059000 19.606000
H -19.718000 18.979000 19.592000
C -19.774000 20.730000 18.401000
H -19.918000 20.208000 17.467000
C -21.192000 24.089000 15.224000
O -20.559000 25.105000 15.398000
N -21.878000 23.846000 14.135000
H -22.319000 22.939000 14.087000
C -22.024000 24.676000 12.913000
H -21.255000 24.359000 12.208000
C -23.345000 24.353000 12.184000
H -24.087000 24.356000 12.982000
C -23.760000 25.317000 11.107000
H -22.902000 25.540000 10.472000
H -24.523000 24.813000 10.513000
H -24.261000 26.239000 11.400000
O -23.304000 22.985000 11.717000
H -23.330000 22.355000 12.441000
C -21.975000 26.233000 13.209000
O -21.372000 27.023000 12.501000
N -22.840000 26.590000 14.151000
H -23.271000 25.912000 14.764000
C -23.045000 27.985000 14.606000
H -23.394000 28.477000 13.698000
C -24.150000 27.949000 15.681000
H -25.015000 27.683000 15.073000
H -24.436000 28.983000 15.877000
C -24.036000 27.161000 16.996000
H -24.825000 27.657000 17.561000
H -23.065000 27.314000 17.465000
C -24.530000 25.763000 16.834000
O -24.685000 25.068000 17.959000
O -24.620000 25.175000 15.708000
C -21.797000 28.679000 15.165000
O -21.426000 29.828000 14.895000
N -21.007000 27.922000 15.952000
H -21.322000 27.008000 16.245000
C -19.775000 28.369000 16.593000
H -19.888000 29.341000 17.073000
C -19.324000 27.387000 17.673000
H -18.278000 27.517000 17.950000
H -19.248000 26.397000 17.224000
C -20.220000 26.985000 18.789000
H -19.881000 26.051000 19.238000
H -21.158000 26.661000 18.339000
C -20.319000 28.080000 19.893000
O -20.786000 27.683000 21.013000
O -20.095000 29.245000 19.617000
C -18.620000 28.510000 15.542000
O -17.747000 29.305000 15.724000
N -18.625000 27.642000 14.533000
H -19.431000 27.033000 14.547000
C -17.696000 27.647000 13.403000
H -16.686000 27.579000 13.809000
C -17.880000 26.384000 12.462000
H -17.207000 26.592000 11.630000
H -18.847000 26.443000 11.964000
C -17.489000 25.054000 13.049000
H -18.246000 24.827000 13.800000
H -16.510000 25.272000 13.476000
C -17.457000 23.942000 12.014000
H -16.771000 24.202000 11.208000
H -18.490000 23.804000 11.695000
N -17.045000 22.667000 12.609000
H -17.243000 22.620000 13.599000
C -16.674000 21.587000 11.918000
N -16.653000 21.597000 10.575000
H -17.188000 22.291000 10.072000
H -16.610000 20.710000 10.093000
N -16.318000 20.470000 12.556000
H -16.579000 20.163000 13.482000
H -15.857000 19.821000 11.934000
C -17.815000 28.968000 12.596000
O -16.834000 29.514000 12.141000
N -19.052000 29.499000 12.421000
H -19.773000 28.839000 12.677000
C -19.282000 30.806000 11.790000
H -18.593000 30.758000 10.947000
C -20.708000 30.903000 11.234000
H -20.895000 31.949000 10.989000
H -21.378000 30.663000 12.059000
C -21.064000 30.115000 10.042000
H -21.171000 29.083000 10.377000
C -22.449000 30.541000 9.547000
H -22.455000 31.541000 9.112000
H -22.853000 29.779000 8.881000
H -23.159000 30.576000 10.372000
C -20.188000 30.234000 8.750000
H -20.602000 29.559000 8.001000
H -20.299000 31.227000 8.316000
H -19.151000 29.953000 8.932000
C -18.875000 32.003000 12.699000
O -18.275000 32.997000 12.177000
N -18.870000 31.820000 14.007000
H -19.506000 31.078000 14.263000
C -18.414000 32.763000 14.983000
H -18.706000 33.770000 14.684000
C -19.221000 32.520000 16.220000
H -19.320000 31.440000 16.335000
H -20.233000 32.829000 15.960000
C -18.698000 33.048000 17.537000
H -18.395000 34.093000 17.477000
H -17.856000 32.496000 17.954000
C -19.768000 32.877000 18.646000
H -19.858000 31.803000 18.809000
H -20.681000 33.252000 18.185000
C -19.465000 33.563000 19.974000
H -19.427000 34.642000 19.828000
H -18.512000 33.160000 20.315000
N -20.532000 33.241000 20.910000
H -21.288000 33.909000 20.863000
H -20.925000 32.352000 20.636000
H -20.261000 33.186000 21.881000
C -16.900000 32.711000 15.215000
O -16.248000 33.748000 15.388000
N -16.217000 31.600000 15.180000
H -16.826000 30.803000 15.060000
C -14.765000 31.399000 14.995000
H -14.248000 31.866000 15.833000
C -14.465000 29.904000 14.835000
H -13.593000 29.774000 14.193000
H -15.178000 29.372000 14.206000
C -14.262000 29.279000 16.240000
H -15.084000 29.689000 16.826000
C -14.415000 27.845000 16.130000
H -13.610000 27.321000 15.614000
H -14.574000 27.477000 17.143000
H -15.357000 27.698000 15.602000
C -12.890000 29.523000 16.954000
H -12.959000 29.164000 17.981000
H -12.100000 29.059000 16.364000
H -12.642000 30.584000 16.934000
C -14.359000 32.153000 13.692000
O -13.282000 32.787000 13.738000
N -15.101000 31.967000 12.618000
H -15.919000 31.383000 12.518000
C -14.754000 32.689000 11.368000
H -13.815000 32.282000 10.995000
C -15.787000 32.257000 10.227000
H -16.810000 32.615000 10.347000
H -15.873000 31.177000 10.343000
C -15.328000 32.453000 8.807000
C -15.478000 33.724000 8.112000
H -15.966000 34.597000 8.519000
C -14.978000 33.760000 6.828000
H -15.172000 34.624000 6.209000
C -14.265000 32.678000 6.222000
H -13.917000 32.705000 5.199000
C -14.296000 31.456000 6.858000
H -13.930000 30.560000 6.380000
C -14.821000 31.333000 8.156000
H -14.812000 30.339000 8.580000
C -14.763000 34.228000 11.461000
O -13.707000 34.818000 11.194000
N -15.803000 34.838000 12.002000
H -16.490000 34.267000 12.474000
C -15.945000 36.279000 12.367000
H -15.889000 37.013000 11.563000
C -17.367000 36.457000 12.942000
H -17.441000 37.513000 13.201000
H -17.553000 35.851000 13.829000
C -18.608000 36.314000 11.998000
O -19.737000 36.311000 12.494000
O -18.485000 36.296000 10.704000
C -14.881000 36.707000 13.443000
O -14.522000 37.881000 13.438000
N -14.336000 35.849000 14.231000
H -14.514000 34.857000 14.173000
C -13.313000 36.200000 15.175000
H -13.437000 37.269000 15.348000
C -13.433000 35.430000 16.431000
H -12.546000 35.384000 17.063000
H -13.611000 34.380000 16.197000
C -14.581000 35.766000 17.357000
H -15.496000 35.524000 16.817000
H -14.572000 36.800000 17.701000
C -14.578000 34.849000 18.535000
H -14.782000 33.808000 18.286000
H -15.423000 35.077000 19.184000
N -13.499000 35.013000 19.468000
H -13.021000 35.900000 19.395000
C -12.818000 34.021000 20.051000
N -13.281000 32.850000 20.157000
H -14.254000 32.594000 20.072000
H -12.663000 32.125000 20.494000
N -11.631000 34.210000 20.608000
H -11.134000 35.089000 20.627000
H -11.111000 33.360000 20.776000
C -11.868000 36.196000 14.573000
O -11.031000 36.852000 15.238000
N -11.552000 35.563000 13.482000
H -12.287000 35.040000 13.028000
C -10.160000 35.258000 12.967000
H -9.488000 35.943000 13.485000
C -9.683000 33.850000 13.490000
H -8.736000 33.429000 13.151000
H -10.383000 33.076000 13.176000
C -9.469000 33.653000 14.973000
C -8.403000 34.359000 15.505000
H -7.746000 34.939000 14.873000
C -8.106000 34.276000 16.856000
H -7.203000 34.728000 17.238000
C -8.966000 33.524000 17.717000
O -8.701000 33.288000 19.041000
H -9.142000 32.515000 19.401000
C -10.153000 32.994000 17.212000
H -10.872000 32.477000 17.831000
C -10.361000 32.990000 15.829000
H -11.131000 32.289000 15.544000
C -9.986000 35.290000 11.427000
O -8.837000 35.326000 10.986000
N -11.026000 35.275000 10.604000
H -11.859000 35.169000 11.165000
C -10.901000 35.111000 9.127000
H -9.872000 35.389000 8.902000
C -11.191000 33.667000 8.710000
H -11.169000 33.572000 7.625000
H -12.179000 33.371000 9.062000
C -10.235000 32.630000 9.296000
C -9.035000 32.347000 8.502000
H -8.925000 32.739000 7.502000
C -8.027000 31.415000 9.008000
H -7.086000 31.275000 8.497000
C -8.282000 30.693000 10.153000
H -7.561000 30.000000 10.561000
C -9.516000 30.911000 10.865000
H -9.613000 30.384000 11.802000
C -10.504000 31.854000 10.465000
H -11.362000 32.079000 11.080000
C -11.866000 35.985000 8.289000
O -11.551000 36.349000 7.153000
N -12.992000 36.385000 8.840000
H -13.114000 35.983000 9.759000
C -14.022000 37.405000 8.479000
H -14.982000 37.004000 8.807000
C -13.806000 38.569000 9.474000
H -12.838000 39.051000 9.336000
H -13.925000 38.099000 10.450000
C -14.991000 39.560000 9.429000
H -15.915000 38.996000 9.297000
H -14.808000 40.163000 8.540000
C -15.135000 40.546000 10.555000
H -14.330000 41.270000 10.429000
H -14.968000 40.163000 11.562000
C -16.438000 41.386000 10.441000
H -17.328000 40.768000 10.560000
H -16.457000 41.914000 9.487000
N -16.464000 42.405000 11.509000
H -16.513000 41.868000 12.363000
H -15.683000 43.045000 11.496000
H -17.369000 42.841000 11.606000
C -14.172000 37.805000 7.010000
O -15.181000 37.472000 6.410000
N -13.314000 38.745000 6.552000
H -12.466000 38.894000 7.080000
C -13.429000 39.411000 5.213000
H -14.489000 39.487000 4.971000
C -12.796000 40.799000 5.354000
H -12.802000 41.332000 4.403000
H -11.769000 40.587000 5.652000
C -13.465000 41.610000 6.352000
C -12.890000 41.821000 7.586000
H -12.060000 41.195000 7.880000
C -13.442000 42.740000 8.511000
H -12.943000 42.939000 9.448000
C -14.629000 43.359000 8.198000
O -15.143000 44.308000 8.957000
H -14.838000 44.135000 9.850000
C -15.221000 43.180000 6.919000
H -16.132000 43.693000 6.646000
C -14.709000 42.273000 5.976000
H -15.074000 42.125000 4.970000
C -12.662000 38.640000 4.065000
O -12.611000 39.107000 2.958000
N -12.165000 37.442000 4.279000
H -12.302000 37.078000 5.212000
C -11.905000 36.459000 3.185000
H -11.160000 36.812000 2.472000
C -11.271000 35.222000 3.911000
H -11.935000 35.049000 4.758000
H -10.296000 35.313000 4.389000
C -11.178000 33.925000 3.063000
C -12.118000 32.980000 2.806000
H -13.106000 33.028000 3.239000
N -11.653000 32.088000 1.864000
H -12.179000 31.304000 1.506000
C -10.336000 32.237000 1.606000
C -9.468000 31.550000 0.707000
H -9.840000 30.651000 0.238000
C -8.104000 32.008000 0.654000
H -7.363000 31.456000 0.096000
C -7.780000 33.136000 1.423000
H -6.759000 33.481000 1.346000
C -8.705000 33.906000 2.146000
H -8.463000 34.809000 2.686000
C -10.006000 33.398000 2.302000
C -13.251000 36.109000 2.548000
O -14.119000 35.721000 3.236000
N -13.478000 36.378000 1.286000
H -12.777000 36.866000 0.748000
C -14.779000 36.737000 0.717000
H -15.408000 36.964000 1.578000
C -14.549000 37.956000 -0.201000
H -14.103000 38.796000 0.331000
H -15.549000 38.299000 -0.467000
C -13.761000 37.643000 -1.411000
O -14.361000 37.380000 -2.499000
O -12.508000 37.815000 -1.382000
C -15.439000 35.581000 -0.008000
O -16.631000 35.625000 -0.276000
N -14.732000 34.486000 -0.342000
H -13.740000 34.613000 -0.201000
C -15.285000 33.253000 -0.790000
H -15.955000 33.388000 -1.638000
C -14.112000 32.345000 -1.271000
H -13.603000 32.067000 -0.348000
H -13.405000 32.811000 -1.956000
C -14.522000 31.042000 -1.988000
H -15.359000 31.210000 -2.666000
H -14.857000 30.339000 -1.226000
C -13.463000 30.381000 -2.876000
O -12.326000 30.778000 -3.011000
N -13.784000 29.249000 -3.486000
H -13.088000 28.857000 -4.103000
H -14.694000 28.824000 -3.587000
C -16.092000 32.519000 0.279000
O -15.932000 32.737000 1.520000
N -17.112000 31.790000 -0.197000
H -17.217000 31.666000 -1.193000
C -18.177000 31.206000 0.582000
H -18.509000 31.976000 1.279000
C -19.459000 30.827000 -0.240000
H -19.167000 30.158000 -1.050000
C -20.598000 30.197000 0.580000
H -21.286000 29.707000 -0.110000
H -20.173000 29.427000 1.224000
H -21.192000 30.887000 1.179000
O -19.970000 32.061000 -0.741000
H -19.377000 32.456000 -1.384000
C -17.711000 29.974000 1.417000
O -16.993000 29.108000 1.010000
N -18.047000 29.948000 2.736000
H -18.638000 30.603000 3.228000
C -17.658000 28.925000 3.686000
H -17.045000 28.141000 3.243000
C -17.056000 29.589000 4.952000
H -17.867000 30.236000 5.287000
H -16.208000 30.244000 4.752000
C -16.636000 28.679000 6.066000
C -16.181000 27.400000 5.762000
H -15.918000 27.222000 4.730000
C -16.027000 26.426000 6.721000
H -15.667000 25.452000 6.424000
C -16.501000 26.603000 8.020000
O -16.324000 25.612000 8.943000
H -16.590000 24.796000 8.515000
C -17.077000 27.878000 8.375000
H -17.543000 28.046000 9.335000
C -17.095000 28.900000 7.392000
H -17.587000 29.852000 7.525000
C -18.857000 28.053000 4.015000
O -19.878000 28.616000 4.444000
N -18.749000 26.697000 3.897000
H -17.877000 26.289000 3.592000
C -19.786000 25.701000 4.169000
H -20.725000 26.171000 4.461000
C -20.027000 24.867000 2.879000
H -20.650000 24.012000 3.143000
H -19.063000 24.545000 2.487000
C -20.688000 25.667000 1.797000
N -20.232000 25.845000 0.486000
C -21.190000 26.543000 -0.141000
H -21.173000 26.720000 -1.207000
N -22.152000 26.857000 0.715000
H -22.960000 27.349000 0.361000
C -21.845000 26.367000 1.982000
H -22.464000 26.482000 2.859000
C -19.335000 24.894000 5.401000
O -18.402000 24.093000 5.191000
N -19.903000 25.049000 6.622000
C -20.665000 26.229000 6.954000
H -20.149000 27.064000 6.479000
H -21.716000 26.096000 6.699000
C -20.504000 26.369000 8.464000
H -19.603000 26.951000 8.655000
H -21.431000 26.812000 8.828000
C -20.179000 24.995000 9.012000
H -19.658000 24.960000 9.969000
H -21.106000 24.459000 9.217000
C -19.474000 24.324000 7.842000
H -18.406000 24.487000 7.986000
C -19.708000 22.812000 7.810000
O -19.004000 22.082000 8.560000
N -20.524000 22.440000 6.842000
H -21.211000 23.118000 6.547000
C -20.770000 20.979000 6.525000
H -19.891000 20.469000 6.918000
C -22.173000 20.650000 7.152000
H -22.423000 19.593000 7.063000
H -22.964000 21.220000 6.664000
C -22.175000 20.888000 8.698000
O -21.654000 20.083000 9.484000
N -22.519000 22.062000 9.144000
H -22.781000 22.118000 10.118000
H -22.956000 22.723000 8.518000
C -20.711000 20.956000 5.004000
O -21.612000 21.515000 4.348000
N -19.752000 20.214000 4.402000
H -19.197000 19.572000 4.951000
C -19.536000 20.230000 2.943000
H -19.391000 21.247000 2.579000
C -18.218000 19.549000 2.703000
H -17.991000 19.438000 1.643000
H -18.323000 18.538000 3.095000
S -16.870000 20.404000 3.547000
H -16.667000 21.435000 2.722000
C -20.636000 19.649000 2.068000
O -20.562000 19.852000 0.876000
N -21.677000 19.045000 2.534000
H -21.720000 19.031000 3.543000
C -22.953000 18.679000 1.781000
H -22.567000 18.013000 1.009000
C -23.900000 17.920000 2.685000
H -23.443000 17.084000 3.214000
C -24.399000 18.911000 3.789000
H -25.066000 18.386000 4.472000
H -23.566000 19.192000 4.434000
H -25.066000 19.708000 3.461000
C -25.093000 17.282000 1.884000
H -25.791000 16.953000 2.653000
H -25.694000 18.005000 1.334000
H -24.754000 16.401000 1.339000
C -23.573000 19.838000 0.961000
O -24.209000 19.665000 -0.081000
N -23.346000 21.111000 1.387000
H -22.782000 21.186000 2.222000
C -23.728000 22.301000 0.747000
H -24.738000 22.247000 0.341000
C -23.604000 23.358000 1.825000
H -23.738000 24.357000 1.411000
H -22.551000 23.384000 2.104000
C -24.536000 23.276000 2.897000
O -25.607000 23.936000 2.893000
N -24.223000 22.500000 3.913000
H -24.915000 22.646000 4.634000
H -23.280000 22.183000 4.089000
C -22.864000 22.759000 -0.440000
O -23.172000 23.767000 -1.091000
N -21.607000 22.356000 -0.492000
H -21.371000 21.560000 0.083000
C -20.568000 22.818000 -1.376000
H -20.322000 23.866000 -1.205000
C -19.227000 22.204000 -1.138000
H -18.476000 22.383000 -1.908000
H -19.394000 21.131000 -1.234000
S -18.412000 22.575000 0.442000
C -20.993000 22.682000 -2.886000
O -21.810000 21.794000 -3.223000
N -20.449000 23.501000 -3.780000
H -19.927000 24.292000 -3.431000
C -21.012000 23.573000 -5.118000
H -22.075000 23.337000 -5.145000
C -20.972000 25.078000 -5.691000
H -21.430000 24.933000 -6.669000
H -19.959000 25.362000 -5.978000
C -21.678000 26.186000 -4.868000
H -21.252000 26.211000 -3.865000
C -21.533000 27.550000 -5.511000
H -20.498000 27.694000 -5.822000
H -22.189000 27.549000 -6.382000
H -21.825000 28.378000 -4.864000
C -23.135000 25.952000 -4.738000
H -23.654000 26.851000 -4.405000
H -23.575000 25.470000 -5.611000
H -23.294000 25.158000 -4.008000
C -20.332000 22.688000 -6.212000
O -20.888000 22.462000 -7.287000
N -19.145000 22.230000 -5.870000
H -18.764000 22.488000 -4.971000
C -18.279000 21.287000 -6.675000
H -18.901000 20.474000 -7.050000
C -17.586000 22.136000 -7.790000
H -16.609000 22.485000 -7.457000
H -18.188000 23.012000 -8.029000
C -17.181000 21.372000 -9.013000
O -17.522000 20.152000 -9.115000
O -16.609000 21.913000 -9.972000
C -17.183000 20.662000 -5.793000
O -17.131000 21.048000 -4.600000
N -16.369000 19.765000 -6.356000
H -16.547000 19.518000 -7.324000
C -15.170000 19.226000 -5.708000
H -15.489000 18.734000 -4.790000
C -14.504000 18.151000 -6.592000
H -15.142000 17.266000 -6.582000
H -13.554000 17.873000 -6.137000
C -14.236000 18.543000 -8.053000
O -13.661000 19.618000 -8.327000
O -14.579000 17.754000 -8.964000
C -14.178000 20.321000 -5.275000
O -13.711000 20.303000 -4.138000
N -14.116000 21.426000 -6.025000
H -14.532000 21.393000 -6.945000
C -13.365000 22.705000 -5.695000
H -12.332000 22.399000 -5.529000
C -13.402000 23.692000 -6.934000
H -12.926000 24.616000 -6.604000
H -14.358000 24.127000 -7.226000
C -12.708000 23.185000 -8.181000
H -13.145000 22.257000 -8.549000
H -11.698000 22.857000 -7.936000
C -12.598000 24.224000 -9.350000
H -13.544000 24.503000 -9.814000
H -12.095000 23.673000 -10.144000
N -11.809000 25.421000 -8.988000
H -12.339000 26.187000 -8.598000
C -10.544000 25.558000 -8.938000
N -9.683000 24.660000 -9.370000
H -9.977000 23.820000 -9.848000
H -8.698000 24.812000 -9.201000
N -9.946000 26.650000 -8.524000
H -10.625000 27.330000 -8.210000
H -8.943000 26.745000 -8.589000
C -13.890000 23.295000 -4.398000
O -13.110000 23.686000 -3.571000
N -15.176000 23.324000 -4.301000
H -15.729000 22.785000 -4.952000
C -15.950000 23.984000 -3.215000
H -15.450000 24.940000 -3.056000
C -17.304000 24.145000 -3.759000
H -17.741000 23.161000 -3.931000
H -17.272000 24.651000 -4.724000
S -18.165000 25.198000 -2.517000
C -15.687000 23.161000 -1.952000
O -15.332000 23.682000 -0.906000
N -15.738000 21.828000 -2.054000
H -16.049000 21.423000 -2.933000
C -15.381000 20.923000 -0.948000
H -16.022000 21.159000 -0.097000
C -15.649000 19.443000 -1.318000
H -15.089000 19.198000 -2.221000
C -15.177000 18.510000 -0.183000
H -15.672000 18.779000 0.752000
H -15.404000 17.472000 -0.418000
H -14.098000 18.587000 -0.048000
C -17.158000 19.227000 -1.591000
H -17.530000 20.010000 -2.248000
H -17.711000 19.299000 -0.654000
C -17.497000 17.897000 -2.272000
H -16.964000 17.819000 -3.219000
H -17.229000 17.059000 -1.631000
H -18.568000 17.862000 -2.470000
C -13.934000 21.168000 -0.488000
O -13.735000 21.481000 0.684000
N -12.980000 21.305000 -1.417000
H -13.229000 21.130000 -2.387000
C -11.572000 21.603000 -1.110000
H -11.243000 20.894000 -0.350000
C -10.706000 21.399000 -2.369000
H -9.689000 21.732000 -2.154000
H -11.100000 22.037000 -3.158000
C -10.636000 19.953000 -2.893000
H -11.639000 19.571000 -3.049000
C -9.900000 19.931000 -4.235000
H -9.943000 18.929000 -4.657000
H -10.395000 20.608000 -4.930000
H -8.863000 20.240000 -4.105000
C -9.926000 19.001000 -1.929000
H -10.450000 18.966000 -0.975000
H -9.934000 18.000000 -2.350000
H -8.899000 19.323000 -1.766000
C -11.301000 22.993000 -0.497000
O -10.286000 23.137000 0.186000
N -12.198000 23.983000 -0.611000
H -13.049000 23.859000 -1.140000
C -12.117000 25.235000 0.176000
H -11.065000 25.504000 0.265000
C -12.893000 26.357000 -0.576000
H -13.935000 26.077000 -0.727000
H -12.369000 26.436000 -1.529000
C -13.031000 27.667000 0.131000
N -14.063000 27.936000 1.036000
H -14.794000 27.297000 1.314000
C -14.076000 29.226000 1.306000
H -14.682000 29.755000 2.027000
N -12.999000 29.784000 0.646000
C -12.402000 28.795000 -0.146000
H -11.637000 28.935000 -0.896000
C -12.666000 24.853000 1.615000
O -11.899000 24.714000 2.536000
N -13.955000 24.625000 1.796000
H -14.510000 24.429000 0.976000
C -14.665000 24.415000 3.086000
H -14.560000 25.306000 3.705000
C -16.141000 24.347000 2.704000
H -16.728000 24.177000 3.607000
H -16.402000 23.467000 2.118000
S -16.680000 25.895000 1.918000
C -14.134000 23.304000 4.053000
O -14.029000 23.501000 5.226000
N -13.616000 22.217000 3.468000
H -13.686000 22.144000 2.459000
C -12.996000 21.095000 4.169000
H -13.700000 20.743000 4.917000
C -12.758000 19.952000 3.173000
H -13.702000 19.657000 2.715000
H -12.055000 20.264000 2.399000
H -12.345000 19.090000 3.699000
C -11.688000 21.451000 4.893000
O -11.455000 20.953000 5.995000
N -10.877000 22.371000 4.350000
H -11.161000 22.822000 3.488000
C -9.652000 22.828000 5.020000
H -9.077000 21.955000 5.335000
C -8.788000 23.634000 4.033000
H -8.139000 24.312000 4.583000
H -9.413000 24.229000 3.369000
C -7.875000 22.727000 3.231000
O -6.958000 22.123000 3.768000
N -8.191000 22.451000 1.988000
H -7.644000 21.757000 1.518000
H -8.982000 22.891000 1.524000
C -9.954000 23.612000 6.310000
O -9.309000 23.389000 7.335000
N -11.044000 24.382000 6.331000
H -11.552000 24.534000 5.472000
C -11.522000 25.047000 7.563000
H -10.744000 25.602000 8.088000
C -12.555000 26.107000 7.167000
H -13.146000 26.408000 8.032000
H -13.351000 25.636000 6.590000
C -12.123000 27.368000 6.337000
C -11.686000 28.537000 6.946000
H -11.589000 28.655000 8.015000
C -11.158000 29.594000 6.196000
H -10.642000 30.426000 6.652000
C -11.115000 29.426000 4.758000
H -10.702000 30.245000 4.188000
C -11.781000 28.347000 4.132000
H -11.777000 28.386000 3.053000
C -12.237000 27.244000 4.945000
H -12.576000 26.345000 4.452000
C -12.185000 24.051000 8.529000
O -12.189000 24.181000 9.782000
N -12.876000 23.060000 7.982000
H -12.944000 23.003000 6.975000
C -13.635000 22.054000 8.753000
H -14.143000 22.557000 9.576000
C -14.666000 21.315000 7.911000
H -15.146000 20.440000 8.351000
H -14.200000 20.954000 6.994000
C -15.859000 22.152000 7.472000
O -16.242000 23.051000 8.168000
N -16.555000 21.964000 6.333000
H -17.433000 22.452000 6.232000
H -16.279000 21.294000 5.629000
C -12.756000 21.162000 9.515000
O -13.041000 20.911000 10.618000
N -11.614000 20.738000 8.952000
H -11.450000 20.947000 7.971000
C -10.591000 19.989000 9.702000
H -11.115000 19.215000 10.263000
C -9.605000 19.258000 8.771000
H -10.192000 18.672000 8.063000
C -8.670000 20.164000 7.966000
H -9.260000 20.842000 7.359000
H -8.016000 20.737000 8.622000
H -8.056000 19.556000 7.302000
C -8.751000 18.279000 9.576000
H -9.399000 17.626000 10.159000
H -8.164000 17.668000 8.895000
H -8.076000 18.809000 10.249000
C -9.875000 20.860000 10.740000
O -9.775000 20.434000 11.891000
N -9.605000 22.138000 10.440000
H -9.577000 22.449000 9.479000
C -9.143000 23.119000 11.424000
H -8.196000 22.737000 11.805000
C -8.922000 24.425000 10.673000
H -9.875000 24.792000 10.293000
H -8.335000 24.308000 9.762000
C -8.359000 25.627000 11.525000
H -8.960000 25.786000 12.420000
C -7.001000 25.353000 12.066000
H -6.478000 26.185000 12.538000
H -6.972000 24.561000 12.813000
H -6.424000 25.152000 11.163000
C -8.214000 26.864000 10.704000
H -7.753000 27.618000 11.342000
H -7.525000 26.763000 9.866000
H -9.168000 27.212000 10.310000
C -10.102000 23.321000 12.656000
O -9.670000 23.154000 13.787000
N -11.338000 23.648000 12.342000
H -11.639000 23.883000 11.407000
C -12.230000 23.959000 13.488000
H -11.765000 24.604000 14.233000
C -13.399000 24.733000 12.916000
H -14.133000 24.965000 13.688000
H -14.082000 24.154000 12.294000
C -13.026000 26.086000 12.245000
C -12.177000 27.031000 12.888000
H -11.768000 26.832000 13.868000
C -11.965000 28.212000 12.211000
H -11.340000 28.931000 12.720000
C -12.578000 28.612000 11.055000
H -12.376000 29.560000 10.579000
C -13.417000 27.707000 10.427000
H -13.922000 27.971000 9.510000
C -13.567000 26.438000 10.996000
H -14.271000 25.766000 10.529000
C -12.659000 22.704000 14.263000
O -13.048000 22.891000 15.404000
N -12.659000 21.477000 13.744000
H -12.550000 21.364000 12.746000
C -12.870000 20.252000 14.519000
H -13.838000 20.172000 15.013000
C -12.666000 19.125000 13.543000
H -12.598000 18.152000 14.029000
H -11.818000 19.250000 12.871000
O -13.688000 19.102000 12.529000
H -13.437000 19.600000 11.748000
C -11.880000 20.082000 15.667000
O -12.194000 19.537000 16.734000
N -10.621000 20.606000 15.512000
H -10.432000 21.109000 14.657000
C -9.718000 20.659000 16.658000
H -9.480000 19.652000 16.999000
C -8.286000 21.229000 16.274000
H -7.500000 20.996000 16.993000
C -7.738000 20.567000 14.990000
H -6.715000 20.920000 14.855000
H -7.721000 19.490000 15.161000
H -8.285000 20.956000 14.132000
O -8.273000 22.615000 16.084000
H -8.619000 22.788000 15.205000
C -10.290000 21.460000 17.894000
O -9.727000 21.231000 18.963000
N -11.257000 22.338000 17.713000
H -11.335000 22.673000 16.764000
C -11.896000 23.243000 18.747000
H -11.138000 23.555000 19.465000
C -12.453000 24.632000 18.174000
H -13.235000 24.506000 17.426000
C -12.988000 25.562000 19.234000
H -13.912000 25.073000 19.543000
H -12.296000 25.671000 20.068000
H -13.170000 26.520000 18.746000
C -11.253000 25.392000 17.505000
H -11.537000 26.377000 17.133000
H -10.608000 25.512000 18.375000
H -10.732000 24.693000 16.851000
C -12.953000 22.548000 19.589000
O -13.285000 22.876000 20.740000
N -13.388000 21.376000 19.036000
H -12.936000 20.997000 18.216000
C -14.534000 20.555000 19.566000
H -14.903000 21.144000 20.406000
C -15.602000 20.555000 18.453000
H -16.444000 19.939000 18.767000
H -15.150000 20.027000 17.613000
C -16.001000 21.914000 17.951000
C -16.445000 22.932000 18.897000
H -16.731000 22.602000 19.885000
C -16.629000 24.184000 18.423000
H -16.808000 24.989000 19.120000
C -16.444000 24.582000 17.126000
H -16.617000 25.582000 16.756000
C -16.120000 23.591000 16.173000
H -16.067000 23.966000 15.162000
C -15.856000 22.292000 16.584000
H -15.662000 21.504000 15.871000
C -14.158000 19.111000 19.924000
O -13.136000 18.657000 19.453000
N -14.754000 18.411000 20.885000
C -15.895000 18.857000 21.592000
H -15.586000 19.620000 22.306000
H -16.640000 19.207000 20.878000
C -16.425000 17.685000 22.318000
H -17.045000 17.920000 23.183000
H -16.959000 17.073000 21.592000
C -15.122000 16.872000 22.751000
H -14.591000 17.289000 23.607000
H -15.217000 15.788000 22.809000
C -14.219000 17.172000 21.485000
H -13.191000 17.450000 21.717000
C -14.200000 15.992000 20.474000
O -15.160000 15.830000 19.664000
N -13.182000 15.133000 20.562000
C -12.201000 14.897000 21.561000
H -11.733000 15.834000 21.864000
H -12.595000 14.372000 22.431000
C -11.099000 14.082000 21.026000
H -10.458000 14.709000 20.405000
H -10.644000 13.490000 21.820000
C -11.866000 13.182000 19.986000
H -11.287000 12.925000 19.100000
H -12.224000 12.333000 20.569000
C -13.125000 13.947000 19.715000
H -13.001000 14.367000 18.717000
C -14.346000 13.041000 19.689000
O -14.836000 12.664000 18.622000
N -15.038000 12.917000 20.810000
H -14.700000 13.313000 21.676000
C -16.252000 12.047000 20.894000
H -16.118000 11.072000 20.426000
C -16.631000 11.715000 22.327000
H -17.623000 11.263000 22.288000
C -15.590000 10.780000 23.044000
H -15.674000 9.786000 22.606000
H -14.575000 11.133000 22.864000
H -15.728000 10.598000 24.110000
O -16.492000 12.944000 23.033000
H -17.252000 13.485000 22.806000
C -17.540000 12.528000 20.157000
O -18.489000 11.720000 20.064000
N -17.421000 13.733000 19.539000
H -16.513000 14.177000 19.548000
C -18.463000 14.157000 18.656000
H -19.428000 13.967000 19.125000
C -18.474000 15.719000 18.491000
H -18.582000 16.276000 19.422000
H -19.374000 15.873000 17.895000
O -17.284000 16.176000 17.858000
H -16.551000 16.182000 18.478000
C -18.352000 13.513000 17.206000
O -19.353000 13.150000 16.614000
N -17.170000 13.148000 16.788000
H -16.458000 13.528000 17.396000
C -16.876000 12.613000 15.447000
H -17.660000 12.994000 14.792000
C -15.461000 12.996000 15.030000
H -15.311000 12.736000 13.982000
H -14.650000 12.513000 15.575000
C -15.191000 14.460000 15.179000
C -15.921000 15.386000 14.396000
H -16.581000 15.066000 13.604000
C -15.741000 16.745000 14.568000
H -16.260000 17.523000 14.028000
C -14.835000 17.214000 15.547000
H -14.650000 18.257000 15.755000
C -14.230000 16.362000 16.457000
H -13.503000 16.689000 17.185000
C -14.422000 14.962000 16.245000
H -13.928000 14.296000 16.937000
C -16.991000 11.096000 15.333000
O -16.446000 10.387000 16.211000
N -17.842000 10.631000 14.411000
H -18.235000 11.300000 13.764000
C -18.073000 9.252000 14.123000
H -17.853000 8.596000 14.965000
H -17.354000 8.909000 13.379000
C -19.516000 9.017000 13.613000
O -20.326000 9.997000 13.484000
N -19.925000 7.713000 13.526000
C -19.080000 6.479000 13.609000
H -18.182000 6.644000 13.013000
H -18.781000 6.319000 14.645000
C -19.955000 5.277000 13.093000
H -20.019000 5.304000 12.005000
H -19.547000 4.341000 13.474000
C -21.405000 5.674000 13.543000
H -22.232000 5.313000 12.931000
H -21.555000 5.469000 14.603000
C -21.338000 7.217000 13.266000
H -21.656000 7.358000 12.233000
C -22.330000 7.880000 14.249000
O -22.066000 7.892000 15.465000
N -23.343000 8.527000 13.701000
H -23.355000 8.664000 12.701000
C -24.511000 8.982000 14.469000
H -24.196000 9.205000 15.489000
C -24.845000 10.246000 13.827000
H -25.640000 10.693000 14.424000
H -25.095000 10.124000 12.773000
C -23.857000 11.409000 13.907000
H -22.956000 11.242000 13.316000
C -24.382000 12.637000 13.213000
H -23.740000 13.517000 13.164000
H -24.601000 12.394000 12.174000
H -25.297000 13.003000 13.680000
C -23.240000 11.676000 15.262000
H -22.763000 10.800000 15.701000
H -22.526000 12.498000 15.196000
H -24.064000 11.916000 15.934000
C -25.686000 8.001000 14.315000
O -25.941000 7.532000 13.214000
N -26.215000 7.654000 15.469000
H -25.933000 8.105000 16.327000
C -27.228000 6.615000 15.633000
H -27.419000 6.169000 14.657000
C -26.627000 5.470000 16.537000
H -27.500000 4.833000 16.681000
C -25.444000 4.862000 15.729000
H -25.837000 4.380000 14.835000
H -24.645000 5.581000 15.543000
H -25.079000 3.973000 16.243000
C -26.150000 5.983000 17.912000
H -27.035000 6.431000 18.366000
H -25.778000 5.101000 18.432000
H -25.381000 6.744000 17.781000
C -28.595000 7.119000 16.144000
O -28.651000 8.217000 16.783000
N -29.649000 6.382000 15.905000
H -29.516000 5.493000 15.444000
C -30.979000 6.454000 16.415000
H -31.079000 7.116000 17.275000
C -31.872000 7.071000 15.346000
H -32.901000 7.056000 15.704000
H -31.762000 6.516000 14.415000
C -31.588000 8.581000 15.113000
H -30.654000 8.726000 14.570000
H -31.482000 9.035000 16.098000
C -32.775000 9.200000 14.398000
H -33.716000 8.970000 14.899000
H -32.739000 8.743000 13.409000
N -32.642000 10.672000 14.173000
H -31.900000 10.983000 13.562000
C -33.118000 11.575000 15.035000
N -33.842000 11.204000 16.006000
H -33.979000 10.237000 16.260000
H -34.087000 11.917000 16.679000
N -32.873000 12.815000 14.872000
H -32.621000 13.245000 13.994000
H -33.173000 13.417000 15.626000
C -31.447000 5.070000 16.766000
O -30.999000 4.119000 16.057000
N -32.347000 4.857000 17.780000
H -32.551000 5.700000 18.298000
C -33.123000 3.615000 18.001000
H -32.486000 2.734000 18.078000
C -33.896000 3.739000 19.312000
H -34.574000 4.590000 19.249000
H -33.157000 3.886000 20.100000
C -34.658000 2.384000 19.440000
H -33.926000 1.594000 19.271000
H -35.545000 2.465000 18.812000
C -35.131000 1.989000 20.845000
H -34.306000 1.835000 21.540000
H -35.660000 1.042000 20.741000
C -36.102000 3.046000 21.402000
H -37.148000 3.173000 21.124000
H -35.676000 4.010000 21.122000
N -36.159000 3.033000 22.899000
H -36.757000 2.241000 23.089000
H -35.249000 2.820000 23.282000
H -36.377000 3.920000 23.329000
C -34.117000 3.466000 16.757000
O -34.843000 4.426000 16.392000
N -34.248000 2.232000 16.281000
H -33.786000 1.459000 16.739000
C -35.182000 1.828000 15.181000
H -35.970000 2.576000 15.088000
C -34.371000 1.699000 13.804000
H -33.668000 0.868000 13.872000
C -35.344000 1.348000 12.616000
H -36.170000 2.058000 12.592000
H -34.874000 1.386000 11.633000
H -35.744000 0.335000 12.656000
C -33.612000 3.015000 13.546000
H -32.971000 2.846000 12.681000
H -32.941000 3.240000 14.375000
C -34.379000 4.331000 13.234000
H -35.064000 4.235000 12.391000
H -35.036000 4.672000 14.034000
H -33.703000 5.129000 12.926000
C -35.906000 0.600000 15.586000
O -35.443000 -0.182000 16.403000
N -37.066000 0.322000 14.942000
H -37.424000 0.962000 14.247000
C -37.885000 -0.821000 15.325000
H -37.451000 -1.407000 16.135000
C -39.178000 -0.233000 15.897000
H -40.005000 -0.935000 15.786000
H -39.478000 0.677000 15.377000
C -39.066000 0.259000 17.373000
C -38.777000 1.592000 17.575000
H -38.575000 2.308000 16.791000
C -38.569000 2.127000 18.893000
H -38.266000 3.163000 18.945000
C -38.678000 1.294000 19.972000
H -38.651000 1.789000 20.931000
C -39.124000 -0.022000 19.871000
H -39.206000 -0.619000 20.767000
C -39.358000 -0.546000 18.549000
H -39.671000 -1.574000 18.447000
C -38.198000 -1.761000 14.167000
O -38.585000 -1.293000 13.133000
N -38.005000 -3.052000 14.330000
H -37.784000 -3.442000 15.235000
C -38.184000 -4.031000 13.297000
H -38.796000 -3.722000 12.450000
C -36.899000 -4.666000 12.833000
H -36.345000 -5.145000 13.641000
C -37.174000 -5.713000 11.732000
H -37.760000 -6.601000 11.967000
H -37.568000 -5.250000 10.828000
H -36.197000 -6.019000 11.359000
C -35.921000 -3.622000 12.261000
H -36.310000 -3.283000 11.301000
H -35.682000 -2.831000 12.972000
H -34.969000 -4.097000 12.026000
C -39.115000 -5.173000 13.812000
O -38.756000 -5.926000 14.686000
N -40.366000 -5.179000 13.418000
H -40.691000 -4.402000 12.860000
C -41.448000 -5.980000 13.949000
H -42.391000 -5.493000 13.698000
C -41.452000 -7.356000 13.255000
H -40.551000 -7.891000 13.554000
H -41.412000 -6.967000 12.238000
C -42.735000 -8.150000 13.473000
O -43.791000 -7.571000 13.942000
O -42.636000 -9.344000 13.152000
C -41.461000 -5.862000 15.487000
O -41.301000 -6.816000 16.192000
N -41.681000 -4.662000 15.971000
H -41.708000 -3.820000 15.414000
C -41.646000 -4.367000 17.409000
H -42.437000 -4.792000 18.026000
H -41.997000 -3.338000 17.495000
C -40.320000 -4.516000 18.110000
O -40.119000 -3.960000 19.151000
N -39.425000 -5.362000 17.658000
H -39.677000 -5.887000 16.834000
C -38.100000 -5.562000 18.368000
H -38.341000 -5.605000 19.430000
C -37.329000 -6.800000 17.997000
H -37.041000 -6.683000 16.952000
C -35.971000 -6.896000 18.726000
H -35.994000 -7.272000 19.749000
H -35.327000 -7.627000 18.239000
H -35.337000 -6.011000 18.659000
C -38.155000 -8.097000 18.066000
H -38.659000 -8.223000 19.024000
H -38.929000 -7.995000 17.305000
H -37.610000 -9.023000 17.884000
C -37.329000 -4.222000 18.151000
O -37.120000 -3.745000 16.997000
N -36.796000 -3.602000 19.149000
C -37.031000 -3.775000 20.546000
H -38.056000 -3.467000 20.750000
H -36.703000 -4.752000 20.903000
C -36.146000 -2.844000 21.374000
H -36.665000 -2.366000 22.204000
H -35.253000 -3.347000 21.745000
C -35.899000 -1.736000 20.358000
H -36.646000 -0.954000 20.491000
H -34.906000 -1.315000 20.522000
C -35.897000 -2.462000 19.048000
H -36.287000 -1.770000 18.302000
C -34.475000 -2.840000 18.605000
O -33.949000 -3.794000 19.135000
N -33.834000 -2.079000 17.743000
H -34.396000 -1.509000 17.127000
C -32.406000 -2.093000 17.450000
H -31.965000 -2.709000 18.234000
C -32.040000 -2.856000 16.135000
H -30.970000 -2.821000 15.931000
H -32.607000 -2.285000 15.400000
C -32.581000 -4.265000 16.083000
C -33.811000 -4.637000 15.477000
H -34.399000 -3.860000 15.012000
C -34.287000 -5.959000 15.657000
H -35.258000 -6.181000 15.240000
C -33.510000 -6.957000 16.245000
H -33.878000 -7.970000 16.191000
C -32.306000 -6.589000 16.894000
H -31.706000 -7.315000 17.423000
C -31.811000 -5.271000 16.727000
H -30.938000 -4.975000 17.291000
C -31.763000 -0.654000 17.459000
O -32.439000 0.314000 17.129000
N -30.424000 -0.528000 17.789000
H -29.912000 -1.371000 18.005000
C -29.579000 0.594000 17.518000
H -30.180000 1.504000 17.534000
C -28.524000 0.848000 18.637000
H -27.881000 -0.029000 18.554000
C -27.630000 2.041000 18.504000
H -27.625000 2.467000 17.501000
H -27.883000 2.852000 19.188000
H -26.599000 1.700000 18.600000
C -28.914000 0.957000 20.097000
H -28.033000 0.941000 20.738000
H -29.560000 1.812000 20.295000
H -29.512000 0.089000 20.374000
C -28.916000 0.520000 16.145000
O -28.631000 -0.614000 15.720000
N -28.798000 1.619000 15.413000
H -29.084000 2.513000 15.786000
C -28.649000 1.751000 13.864000
H -27.915000 1.009000 13.550000
C -30.081000 1.629000 13.181000
H -30.764000 2.318000 13.677000
C -30.063000 2.052000 11.666000
H -29.210000 1.571000 11.187000
H -30.947000 1.778000 11.091000
H -29.860000 3.111000 11.508000
C -30.746000 0.281000 13.364000
H -30.130000 -0.519000 12.954000
H -30.768000 0.143000 14.445000
H -31.761000 0.328000 12.969000
C -28.110000 3.112000 13.495000
O -28.577000 4.098000 14.096000
N -27.105000 3.199000 12.652000
H -26.802000 2.349000 12.200000
C -26.622000 4.570000 12.256000
H -26.604000 5.241000 13.114000
C -25.170000 4.584000 11.668000
H -24.466000 4.196000 12.405000
H -24.917000 5.641000 11.576000
O -25.066000 3.848000 10.433000
H -25.203000 2.912000 10.599000
C -27.600000 5.220000 11.339000
O -28.197000 4.618000 10.454000
N -27.814000 6.534000 11.486000
H -27.277000 7.012000 12.195000
C -28.644000 7.375000 10.621000
H -29.074000 6.838000 9.775000
C -29.740000 7.943000 11.500000
H -30.397000 8.571000 10.900000
C -30.632000 6.771000 11.941000
H -31.568000 7.124000 12.372000
H -30.916000 6.230000 11.039000
H -30.066000 6.055000 12.536000
O -29.340000 8.694000 12.622000
H -29.460000 9.605000 12.342000
C -27.764000 8.531000 10.037000
O -28.358000 9.366000 9.377000
N -26.416000 8.602000 10.346000
H -25.995000 7.920000 10.960000
C -25.558000 9.581000 9.706000
H -25.843000 10.577000 10.044000
H -25.501000 9.548000 8.618000
C -24.112000 9.496000 10.237000
O -23.825000 8.524000 10.938000
N -23.237000 10.417000 9.898000
H -23.523000 11.200000 9.315000
C -21.854000 10.339000 10.324000
H -21.780000 9.825000 11.282000
C -21.083000 9.538000 9.267000
H -20.905000 10.169000 8.397000
H -21.715000 8.715000 8.932000
C -19.774000 8.937000 9.731000
C -18.626000 9.741000 9.830000
H -18.685000 10.796000 9.600000
C -17.384000 9.163000 10.149000
H -16.493000 9.771000 10.172000
C -17.297000 7.788000 10.397000
O -16.105000 7.220000 10.695000
H -15.366000 7.656000 10.236000
C -18.441000 6.986000 10.324000
H -18.343000 5.926000 10.499000
C -19.684000 7.555000 9.988000
H -20.560000 6.927000 9.897000
C -21.350000 11.760000 10.486000
O -21.591000 12.604000 9.619000
N -20.726000 12.057000 11.623000
H -20.553000 11.333000 12.306000
C -19.957000 13.318000 11.699000
H -20.409000 14.073000 11.056000
C -20.197000 13.992000 13.080000
H -19.939000 13.316000 13.895000
H -21.273000 14.069000 13.236000
C -19.601000 15.370000 13.222000
N -19.133000 16.157000 12.174000
C -18.623000 17.287000 12.720000
H -18.346000 18.187000 12.191000
N -18.767000 17.238000 14.024000
H -18.490000 17.941000 14.694000
C -19.340000 16.043000 14.358000
H -19.535000 15.685000 15.358000
C -18.471000 13.070000 11.284000
O -17.823000 12.199000 11.838000
N -17.952000 13.893000 10.372000
H -18.559000 14.612000 9.988000
C -16.582000 13.839000 9.853000
H -16.070000 12.955000 10.233000
C -16.619000 13.778000 8.318000
H -15.594000 13.757000 7.946000
H -17.074000 14.698000 7.954000
C -17.364000 12.609000 7.710000
C -16.721000 11.366000 7.570000
H -15.712000 11.234000 7.934000
C -17.402000 10.287000 6.980000
H -16.924000 9.323000 6.906000
C -18.722000 10.447000 6.529000
H -19.249000 9.605000 6.103000
C -19.365000 11.689000 6.663000
H -20.386000 11.810000 6.331000
C -18.688000 12.767000 7.256000
H -19.194000 13.715000 7.373000
C -15.805000 15.098000 10.257000
O -16.281000 16.208000 10.014000
N -14.501000 14.965000 10.525000
H -14.129000 14.020000 10.594000
C -13.572000 16.101000 10.704000
H -13.980000 16.776000 11.458000
C -12.203000 15.605000 11.202000
H -11.500000 16.441000 11.196000
H -11.830000 14.834000 10.527000
C -12.271000 15.047000 12.629000
H -12.983000 14.222000 12.658000
H -12.616000 15.827000 13.308000
C -10.894000 14.547000 13.093000
H -10.202000 15.389000 13.119000
H -10.509000 13.813000 12.384000
N -10.976000 13.953000 14.436000
H -10.631000 14.501000 15.218000
C -11.561000 12.816000 14.757000
N -11.945000 11.945000 13.876000
H -11.660000 12.026000 12.910000
H -12.484000 11.151000 14.202000
N -11.796000 12.542000 16.002000
H -11.531000 13.237000 16.690000
H -12.286000 11.696000 16.272000
C -13.391000 16.931000 9.431000
O -13.615000 18.138000 9.463000
N -13.169000 16.282000 8.287000
H -13.027000 15.276000 8.329000
C -12.952000 16.968000 7.005000
H -12.333000 17.851000 7.179000
C -12.195000 16.038000 6.041000
H -12.136000 16.519000 5.063000
H -12.756000 15.109000 5.926000
C -10.762000 15.722000 6.503000
H -10.771000 15.266000 7.493000
H -10.188000 16.648000 6.558000
C -10.073000 14.756000 5.543000
O -10.506000 13.656000 5.220000
O -8.927000 15.197000 4.997000
O -8.630000 14.498000 4.404000
C -14.245000 17.466000 6.330000
O -14.203000 18.479000 5.641000
N -15.401000 16.823000 6.549000
H -15.387000 16.014000 7.150000
C -16.636000 17.116000 5.794000
H -16.428000 17.889000 5.055000
C -17.105000 15.862000 5.022000
H -18.048000 16.098000 4.526000
H -17.313000 15.068000 5.737000
C -16.138000 15.317000 3.952000
H -15.186000 15.058000 4.417000
C -16.738000 14.049000 3.338000
H -16.075000 13.652000 2.571000
H -16.871000 13.292000 4.112000
H -17.706000 14.270000 2.885000
C -15.882000 16.314000 2.818000
H -15.384000 17.203000 3.205000
H -15.235000 15.860000 2.068000
H -16.824000 16.600000 2.350000
C -17.784000 17.693000 6.640000
O -18.782000 18.130000 6.070000
N -17.657000 17.763000 7.966000
H -16.856000 17.301000 8.372000
C -18.759000 18.174000 8.818000
H -19.320000 19.035000 8.455000
H -18.395000 18.478000 9.799000
C -19.814000 16.980000 9.019000
O -19.483000 15.823000 8.760000
N -21.031000 17.437000 9.355000
H -21.192000 18.425000 9.487000
C -22.131000 16.552000 9.564000
H -21.737000 15.714000 10.139000
C -23.310000 17.184000 10.339000
H -23.544000 18.098000 9.795000
C -24.589000 16.317000 10.555000
H -24.321000 15.333000 10.939000
H -25.244000 16.821000 11.266000
H -25.139000 16.211000 9.620000
C -22.749000 17.489000 11.774000
H -22.208000 16.632000 12.177000
H -21.955000 18.208000 11.574000
H -23.464000 17.718000 12.563000
C -22.644000 16.110000 8.157000
O -22.778000 16.811000 7.151000
N -23.304000 14.925000 8.198000
H -23.273000 14.332000 9.016000
C -24.009000 14.258000 7.059000
H -24.529000 15.074000 6.556000
C -22.987000 13.622000 6.082000
H -22.526000 12.951000 6.807000
C -23.654000 12.882000 4.880000
H -24.354000 13.550000 4.379000
H -22.871000 12.529000 4.208000
H -24.145000 12.024000 5.340000
C -21.863000 14.446000 5.455000
H -22.315000 15.252000 4.877000
H -21.206000 14.916000 6.187000
H -21.227000 13.857000 4.795000
C -25.021000 13.245000 7.569000
O -24.618000 12.390000 8.339000
N -26.314000 13.401000 7.233000
H -26.687000 14.189000 6.722000
C -27.386000 12.409000 7.530000
H -27.005000 11.702000 8.267000
C -28.546000 13.010000 8.268000
H -29.368000 12.307000 8.400000
H -29.014000 13.855000 7.764000
C -28.205000 13.362000 9.671000
N -28.051000 12.497000 10.703000
H -28.233000 11.508000 10.612000
C -27.765000 13.109000 11.856000
H -27.688000 12.624000 12.818000
N -27.667000 14.412000 11.600000
C -27.791000 14.540000 10.207000
H -27.899000 15.480000 9.685000
C -27.723000 11.629000 6.250000
O -27.627000 12.220000 5.200000
N -28.216000 10.408000 6.392000
H -28.265000 9.946000 7.289000
C -28.683000 9.556000 5.265000
H -27.783000 9.379000 4.675000
C -29.240000 8.199000 5.921000
H -29.786000 7.633000 5.167000
H -29.817000 8.449000 6.812000
C -28.035000 7.371000 6.371000
O -26.932000 7.711000 6.161000
N -28.285000 6.376000 7.150000
H -27.452000 6.032000 7.605000
H -29.182000 6.031000 7.461000
C -29.924000 10.188000 4.485000
O -30.814000 10.711000 5.137000
N -29.962000 10.069000 3.181000
H -29.180000 9.758000 2.622000
C -31.160000 10.628000 2.510000
H -31.226000 11.673000 2.812000
C -30.942000 10.628000 1.016000
H -31.849000 10.650000 0.413000
H -30.390000 9.718000 0.779000
C -30.143000 11.923000 0.710000
H -29.302000 12.180000 1.354000
H -30.713000 12.848000 0.802000
C -29.744000 11.838000 -0.785000
O -30.454000 11.327000 -1.649000
N -28.547000 12.347000 -1.128000
H -28.257000 12.222000 -2.087000
H -27.979000 12.994000 -0.599000
C -32.460000 9.883000 2.831000
O -33.533000 10.529000 2.862000
N -32.384000 8.520000 3.070000
H -31.460000 8.116000 3.011000
C -33.521000 7.744000 3.608000
H -34.451000 8.088000 3.154000
C -33.319000 6.255000 3.209000
H -34.205000 5.736000 3.576000
H -32.448000 5.958000 3.793000
C -33.241000 5.923000 1.728000
O -32.819000 4.777000 1.396000
O -33.638000 6.764000 0.869000
C -33.595000 7.782000 5.130000
O -32.626000 7.478000 5.831000
N -34.747000 8.197000 5.686000
H -35.510000 8.485000 5.090000
C -34.848000 8.488000 7.147000
H -34.021000 8.063000 7.716000
C -34.776000 9.995000 7.313000
H -33.862000 10.363000 6.846000
C -35.914000 10.770000 6.667000
H -36.463000 11.296000 7.447000
H -35.649000 11.426000 5.837000
H -36.607000 10.053000 6.227000
C -34.653000 10.362000 8.747000
H -35.567000 10.143000 9.298000
H -33.777000 9.857000 9.156000
H -34.485000 11.439000 8.767000
C -36.050000 7.722000 7.681000
O -36.931000 7.220000 6.912000
N -36.241000 7.582000 9.054000
H -35.477000 7.905000 9.631000
C -37.359000 7.011000 9.781000
H -37.076000 6.868000 10.824000
C -38.555000 8.001000 9.634000
H -39.410000 7.632000 10.201000
H -38.906000 7.928000 8.605000
C -38.223000 9.399000 10.041000
O -37.715000 9.635000 11.149000
N -38.339000 10.399000 9.230000
H -38.052000 11.341000 9.452000
H -38.845000 10.297000 8.362000
C -37.629000 5.523000 9.344000
O -38.769000 5.078000 9.177000
N -36.600000 4.652000 9.252000
H -35.687000 5.054000 9.406000
C -36.553000 3.331000 8.708000
H -37.178000 3.278000 7.817000
C -35.172000 3.069000 8.103000
H -35.083000 2.075000 7.665000
H -34.478000 3.108000 8.943000
C -34.768000 4.130000 7.008000
H -34.594000 5.091000 7.492000
C -33.477000 3.664000 6.286000
H -33.689000 2.860000 5.580000
H -32.939000 4.477000 5.798000
H -32.804000 3.208000 7.012000
C -35.845000 4.271000 5.916000
H -36.277000 3.303000 5.665000
H -36.705000 4.784000 6.347000
H -35.520000 4.876000 5.070000
C -37.128000 2.324000 9.684000
O -36.659000 1.179000 9.748000
N -38.247000 2.562000 10.407000
H -38.670000 3.458000 10.212000
C -39.032000 1.529000 11.062000
H -38.308000 0.860000 11.529000
C -40.011000 2.169000 12.014000
H -40.398000 1.412000 12.697000
H -40.902000 2.539000 11.507000
C -39.442000 3.290000 12.840000
N -38.575000 3.040000 13.900000
C -38.283000 4.273000 14.414000
H -37.698000 4.481000 15.297000
N -38.855000 5.242000 13.727000
H -38.693000 6.233000 13.835000
C -39.568000 4.687000 12.717000
H -40.070000 5.218000 11.922000
C -39.878000 0.702000 10.083000
O -40.392000 1.275000 9.124000
N -40.003000 -0.631000 10.371000
H -39.366000 -0.931000 11.095000
C -40.555000 -1.600000 9.414000
H -41.432000 -1.279000 8.853000
C -39.472000 -2.112000 8.430000
H -38.750000 -2.845000 8.792000
H -38.824000 -1.312000 8.073000
O -40.143000 -2.541000 7.172000
H -39.619000 -3.101000 6.595000
C -41.107000 -2.876000 10.078000
O -40.637000 -3.305000 11.170000
N -41.868000 -3.660000 9.325000
H -42.327000 -3.388000 8.468000
C -42.196000 -5.005000 9.756000
H -42.147000 -5.096000 10.841000
C -43.619000 -5.327000 9.333000
H -44.304000 -4.565000 9.704000
H -43.850000 -6.324000 9.707000
O -43.817000 -5.356000 7.870000
H -44.708000 -5.037000 7.709000
C -41.291000 -6.059000 9.098000
O -40.996000 -6.974000 9.768000
N -40.800000 -5.776000 7.847000
H -41.171000 -4.942000 7.414000
C -39.986000 -6.705000 7.072000
H -39.404000 -7.391000 7.688000
C -40.804000 -7.607000 6.150000
H -40.167000 -8.198000 5.491000
H -41.335000 -6.919000 5.493000
C -41.834000 -8.574000 6.866000
H -42.446000 -9.009000 6.076000
H -42.573000 -7.997000 7.422000
C -41.028000 -9.611000 7.669000
H -40.361000 -9.111000 8.372000
H -40.496000 -10.236000 6.952000
N -41.905000 -10.583000 8.379000
H -42.127000 -11.475000 7.961000
C -42.509000 -10.391000 9.522000
N -42.306000 -9.368000 10.240000
H -41.602000 -8.709000 9.939000
H -42.782000 -9.422000 11.129000
N -43.291000 -11.272000 10.060000
H -43.413000 -12.170000 9.613000
H -43.912000 -10.969000 10.796000
C -38.800000 -6.111000 6.252000
O -38.944000 -4.992000 5.802000
N -37.630000 -6.720000 6.363000
H -37.596000 -7.593000 6.871000
C -36.342000 -6.235000 5.820000
H -36.507000 -5.267000 5.348000
C -35.268000 -6.049000 6.920000
H -34.292000 -5.948000 6.445000
H -35.301000 -6.916000 7.580000
C -35.525000 -4.757000 7.779000
H -36.568000 -4.774000 8.096000
C -34.698000 -4.746000 9.060000
H -33.627000 -4.596000 8.922000
H -35.079000 -3.929000 9.673000
H -34.741000 -5.702000 9.582000
C -35.368000 -3.357000 7.162000
H -35.681000 -3.308000 6.119000
H -35.908000 -2.649000 7.791000
H -34.324000 -3.048000 7.217000
C -35.927000 -7.124000 4.689000
O -36.150000 -8.369000 4.724000
N -35.453000 -6.547000 3.650000
H -35.383000 -5.540000 3.613000
C -34.747000 -7.261000 2.554000
H -35.320000 -8.122000 2.208000
C -34.750000 -6.385000 1.338000
H -35.751000 -6.109000 1.008000
H -34.202000 -7.060000 0.679000
O -33.968000 -5.273000 1.453000
H -34.447000 -4.651000 2.006000
C -33.298000 -7.700000 3.006000
O -32.784000 -7.213000 3.987000
N -32.700000 -8.654000 2.294000
H -33.169000 -9.165000 1.560000
C -31.367000 -9.145000 2.745000
H -31.568000 -9.398000 3.786000
C -31.012000 -10.403000 1.926000
H -30.791000 -10.133000 0.894000
H -31.840000 -11.096000 1.776000
C -29.712000 -11.124000 2.345000
C -29.728000 -11.748000 3.615000
H -30.633000 -11.768000 4.204000
C -28.558000 -12.388000 4.118000
H -28.518000 -12.955000 5.036000
C -27.458000 -12.407000 3.223000
H -26.552000 -12.942000 3.468000
C -27.472000 -11.877000 1.957000
H -26.583000 -11.924000 1.345000
C -28.549000 -11.159000 1.453000
H -28.449000 -10.705000 0.478000
C -30.366000 -7.983000 2.639000
O -29.609000 -7.815000 3.582000
N -30.206000 -7.242000 1.491000
H -30.728000 -7.577000 0.694000
C -29.351000 -6.130000 1.370000
H -28.323000 -6.489000 1.336000
C -29.629000 -5.473000 -0.037000
H -29.542000 -6.208000 -0.837000
H -28.857000 -4.709000 -0.132000
C -30.966000 -4.812000 -0.083000
H -31.225000 -4.146000 0.740000
H -31.671000 -5.642000 -0.143000
C -31.232000 -3.968000 -1.342000
H -31.395000 -4.686000 -2.146000
H -30.346000 -3.411000 -1.648000
C -32.487000 -3.042000 -1.155000
H -32.539000 -2.229000 -1.880000
H -32.228000 -2.530000 -0.228000
N -33.752000 -3.775000 -1.032000
H -33.697000 -4.272000 -0.155000
H -34.503000 -3.100000 -1.034000
H -33.818000 -4.447000 -1.783000
C -29.365000 -5.084000 2.503000
O -28.365000 -4.417000 2.759000
N -30.514000 -5.026000 3.240000
H -31.232000 -5.695000 3.001000
C -30.682000 -4.169000 4.410000
H -30.149000 -3.218000 4.413000
C -32.218000 -3.842000 4.488000
H -32.393000 -3.447000 5.489000
H -32.741000 -4.792000 4.385000
C -32.724000 -2.876000 3.405000
H -32.405000 -3.274000 2.441000
H -32.120000 -1.969000 3.422000
C -34.253000 -2.687000 3.525000
O -34.791000 -1.574000 3.799000
O -35.022000 -3.642000 3.297000
C -30.215000 -4.918000 5.669000
O -29.641000 -4.222000 6.493000
N -30.429000 -6.247000 5.788000
H -30.865000 -6.678000 4.985000
C -29.847000 -7.103000 6.813000
H -30.104000 -6.438000 7.638000
C -30.558000 -8.565000 6.992000
H -30.022000 -9.255000 6.340000
H -31.572000 -8.656000 6.602000
C -30.453000 -9.090000 8.446000
H -29.422000 -9.076000 8.799000
C -31.425000 -8.400000 9.361000
H -31.416000 -7.314000 9.263000
H -32.453000 -8.752000 9.282000
H -31.091000 -8.693000 10.356000
C -30.884000 -10.536000 8.545000
H -31.230000 -10.717000 9.562000
H -31.795000 -10.679000 7.963000
H -30.077000 -11.226000 8.301000
C -28.294000 -7.254000 6.780000
O -27.674000 -7.252000 7.860000
N -27.789000 -7.110000 5.592000
H -28.368000 -7.216000 4.771000
C -26.346000 -6.910000 5.373000
H -25.877000 -7.738000 5.904000
C -26.034000 -7.168000 3.864000
H -26.667000 -6.499000 3.281000
H -26.304000 -8.208000 3.682000
C -24.471000 -7.054000 3.682000
H -23.992000 -6.404000 4.415000
C -23.893000 -8.458000 3.865000
H -22.847000 -8.291000 4.122000
H -24.437000 -8.903000 4.698000
H -23.820000 -9.111000 2.996000
C -24.083000 -6.634000 2.284000
H -24.426000 -5.637000 2.007000
H -23.000000 -6.709000 2.181000
H -24.460000 -7.388000 1.592000
C -25.879000 -5.610000 6.017000
O -25.016000 -5.579000 6.815000
N -26.555000 -4.473000 5.807000
H -27.369000 -4.440000 5.210000
C -26.175000 -3.206000 6.478000
H -25.094000 -3.070000 6.454000
C -26.952000 -1.970000 5.925000
H -28.035000 -1.969000 6.042000
C -26.525000 -0.635000 6.555000
H -26.870000 -0.576000 7.587000
H -25.438000 -0.561000 6.514000
H -27.029000 0.208000 6.084000
C -26.615000 -1.769000 4.409000
H -25.538000 -1.746000 4.245000
H -27.009000 -2.623000 3.858000
H -27.078000 -0.878000 3.986000
C -26.329000 -3.329000 7.969000
O -25.400000 -2.931000 8.695000
N -27.340000 -4.024000 8.520000
H -27.998000 -4.353000 7.827000
C -27.440000 -4.344000 9.925000
H -27.400000 -3.438000 10.530000
C -28.784000 -5.026000 10.230000
H -28.700000 -5.783000 11.010000
H -29.082000 -5.647000 9.385000
C -29.987000 -4.170000 10.574000
C -30.863000 -3.712000 9.586000
H -30.670000 -3.938000 8.547000
C -31.932000 -2.927000 9.980000
H -32.558000 -2.524000 9.197000
C -32.159000 -2.548000 11.295000
O -33.197000 -1.670000 11.469000
H -33.560000 -1.528000 10.592000
C -31.306000 -3.069000 12.329000
H -31.525000 -2.883000 13.369000
C -30.254000 -4.006000 11.978000
H -29.536000 -4.383000 12.690000
C -26.268000 -5.174000 10.560000
O -25.831000 -4.948000 11.705000
N -25.778000 -6.109000 9.837000
H -26.090000 -6.007000 8.882000
C -24.634000 -6.889000 10.288000
H -24.740000 -7.084000 11.355000
C -24.669000 -8.255000 9.529000
H -25.456000 -8.789000 10.060000
H -24.836000 -8.066000 8.468000
H -23.663000 -8.671000 9.591000
C -23.342000 -6.092000 10.271000
O -22.498000 -6.077000 11.132000
N -23.131000 -5.302000 9.207000
H -23.665000 -5.395000 8.417000
C -21.903000 -4.537000 8.962000
H -20.976000 -5.155000 8.906000
C -21.888000 -4.015000 7.544000
H -22.598000 -3.220000 7.316000
H -20.951000 -3.551000 7.296000
H -22.047000 -4.780000 6.811000
C -21.760000 -3.306000 9.922000
O -20.670000 -2.939000 10.286000
N -22.877000 -2.638000 10.231000
H -23.721000 -3.059000 9.870000
C -22.883000 -1.332000 10.941000
H -22.123000 -0.751000 10.419000
C -24.290000 -0.721000 10.872000
H -24.982000 -1.372000 11.406000
H -24.491000 -0.547000 9.814000
C -24.618000 0.577000 11.547000
O -25.649000 1.230000 11.120000
O -23.889000 1.014000 12.421000
C -22.459000 -1.426000 12.398000
O -23.076000 -2.204000 13.113000
N -21.427000 -0.693000 12.882000
C -20.650000 0.225000 12.032000
H -20.084000 -0.372000 11.317000
H -21.341000 1.017000 11.743000
C -19.592000 0.861000 13.002000
H -18.671000 0.320000 12.782000
H -19.496000 1.933000 12.831000
C -20.111000 0.585000 14.399000
H -19.287000 0.428000 15.095000
H -20.824000 1.316000 14.780000
C -20.950000 -0.691000 14.253000
H -20.327000 -1.572000 14.405000
C -22.044000 -0.606000 15.338000
O -21.874000 -1.200000 16.410000
N -23.145000 0.077000 15.178000
H -23.382000 0.342000 14.233000
C -24.085000 0.514000 16.227000
H -23.611000 1.368000 16.711000
C -25.270000 0.948000 15.417000
H -25.644000 0.175000 14.744000
H -25.937000 1.304000 16.201000
H -25.080000 1.796000 14.759000
C -24.505000 -0.434000 17.311000
O -24.241000 -0.116000 18.430000
N -24.854000 -1.719000 16.977000
H -24.830000 -1.804000 15.971000
C -25.102000 -2.853000 17.851000
H -25.716000 -2.484000 18.672000
C -25.827000 -3.987000 17.141000
H -25.800000 -4.906000 17.726000
H -25.372000 -4.198000 16.174000
C -27.310000 -3.733000 16.762000
H -27.636000 -4.484000 16.042000
H -27.429000 -2.799000 16.214000
S -28.578000 -3.650000 18.044000
C -28.478000 -5.327000 18.805000
H -28.372000 -6.034000 17.982000
H -27.469000 -5.315000 19.217000
H -29.222000 -5.499000 19.582000
C -23.855000 -3.337000 18.543000
O -23.908000 -3.601000 19.738000
N -22.740000 -3.501000 17.788000
H -22.864000 -3.252000 16.818000
C -21.490000 -4.057000 18.335000
H -21.666000 -4.963000 18.915000
C -20.580000 -4.273000 17.153000
H -19.705000 -4.644000 17.686000
H -20.323000 -3.312000 16.707000
C -21.100000 -5.168000 16.049000
N -21.011000 -6.554000 16.048000
C -21.452000 -6.928000 14.819000
H -21.167000 -7.911000 14.475000
N -21.773000 -5.854000 14.069000
H -22.040000 -5.899000 13.096000
C -21.455000 -4.718000 14.768000
H -21.433000 -3.715000 14.368000
C -20.838000 -3.158000 19.421000
O -20.543000 -3.609000 20.446000
N -20.879000 -1.835000 19.243000
H -21.153000 -1.459000 18.346000
C -20.444000 -0.952000 20.315000
H -19.515000 -1.384000 20.686000
C -20.006000 0.331000 19.527000
H -20.775000 0.839000 18.945000
H -19.579000 1.072000 20.203000
H -19.249000 0.069000 18.787000
C -21.478000 -0.681000 21.426000
O -21.143000 -0.522000 22.595000
N -22.798000 -0.792000 21.127000
H -23.096000 -0.716000 20.165000
C -23.856000 -0.769000 22.132000
H -23.777000 0.111000 22.770000
C -25.183000 -0.613000 21.362000
H -26.063000 -0.618000 22.005000
H -25.228000 0.398000 20.957000
H -25.356000 -1.373000 20.601000
C -23.879000 -2.045000 23.042000
O -24.532000 -1.994000 24.053000
N -23.200000 -3.162000 22.647000
H -22.644000 -3.045000 21.811000
C -23.076000 -4.420000 23.335000
H -23.787000 -4.488000 24.158000
C -23.574000 -5.570000 22.435000
H -24.613000 -5.329000 22.209000
H -23.430000 -6.543000 22.905000
O -22.804000 -5.540000 21.289000
H -23.084000 -4.763000 20.799000
C -21.707000 -4.838000 23.850000
O -21.615000 -5.782000 24.648000
N -20.619000 -4.105000 23.603000
H -20.720000 -3.344000 22.946000
C -19.326000 -4.374000 24.239000
H -18.598000 -3.980000 23.531000
H -19.198000 -5.426000 24.493000
C -19.103000 -3.698000 25.546000
O -19.696000 -2.702000 25.875000
N -18.106000 -4.147000 26.285000
H -17.567000 -4.922000 25.925000
C -17.711000 -3.484000 27.499000
H -18.609000 -3.246000 28.069000
C -16.877000 -4.524000 28.298000
H -16.654000 -4.013000 29.234000
H -16.025000 -4.853000 27.703000
C -17.689000 -5.752000 28.641000
O -18.811000 -5.696000 29.117000
N -17.062000 -6.964000 28.682000
H -17.563000 -7.755000 29.062000
H -16.085000 -6.951000 28.427000
C -16.904000 -2.234000 27.233000
O -16.329000 -2.196000 26.116000
N -16.845000 -1.252000 28.145000
H -17.228000 -1.348000 29.075000
C -16.074000 -0.068000 27.880000
H -16.346000 0.405000 26.936000
C -16.364000 0.990000 28.967000
H -16.175000 0.495000 29.919000
H -17.427000 1.200000 29.083000
C -15.529000 2.324000 28.989000
H -14.459000 2.168000 29.126000
C -15.776000 3.170000 27.737000
H -15.181000 4.081000 27.793000
H -15.361000 2.630000 26.886000
H -16.833000 3.423000 27.658000
C -15.972000 3.157000 30.201000
H -15.249000 3.964000 30.315000
H -16.998000 3.523000 30.159000
H -15.902000 2.580000 31.123000
C -14.626000 -0.388000 27.854000
O -14.168000 -1.112000 28.749000
N -13.872000 0.133000 26.871000
H -14.371000 0.659000 26.167000
C -12.458000 -0.027000 26.712000
H -12.097000 -0.766000 27.428000
C -12.269000 -0.504000 25.246000
H -12.827000 0.151000 24.577000
H -12.858000 -1.420000 25.292000
C -10.790000 -0.767000 24.783000
H -10.231000 0.168000 24.828000
C -10.150000 -1.848000 25.655000
H -10.619000 -2.812000 25.461000
H -9.081000 -1.964000 25.474000
H -10.182000 -1.620000 26.721000
C -10.778000 -1.121000 23.323000
H -9.766000 -1.281000 22.953000
H -11.305000 -2.068000 23.207000
H -11.216000 -0.316000 22.733000
C -11.739000 1.317000 27.046000
O -12.141000 2.417000 26.652000
N -10.591000 1.138000 27.617000
H -10.420000 0.204000 27.962000
C -9.499000 2.043000 27.407000
H -9.667000 2.557000 26.461000
C -9.401000 3.038000 28.590000
H -9.417000 2.407000 29.478000
H -10.281000 3.675000 28.681000
C -8.117000 3.960000 28.581000
H -7.200000 3.399000 28.762000
C -7.908000 4.766000 27.321000
H -7.604000 4.087000 26.525000
H -8.877000 5.184000 27.047000
H -7.149000 5.546000 27.367000
C -8.273000 4.849000 29.880000
H -7.369000 5.451000 29.972000
H -9.155000 5.488000 29.836000
H -8.252000 4.235000 30.780000
C -8.247000 1.137000 27.119000
O -8.053000 0.065000 27.681000
N -7.356000 1.559000 26.178000
H -7.517000 2.421000 25.676000
C -6.025000 0.994000 26.008000
H -5.796000 0.304000 26.821000
C -5.903000 0.331000 24.623000
H -5.931000 1.204000 23.971000
H -6.774000 -0.286000 24.403000
C -4.595000 -0.428000 24.426000
O -4.659000 -1.296000 23.481000
O -3.545000 -0.269000 25.110000
C -4.979000 2.113000 26.297000
O -4.980000 3.150000 25.649000
N -4.142000 1.944000 27.354000
H -4.074000 1.080000 27.873000
C -3.080000 2.942000 27.597000
H -3.440000 3.964000 27.471000
C -2.502000 2.832000 29.042000
H -1.719000 3.565000 29.235000
H -2.167000 1.811000 29.225000
C -3.542000 3.189000 30.192000
H -3.085000 3.093000 31.177000
H -4.289000 2.401000 30.294000
C -4.168000 4.657000 30.148000
H -4.984000 4.745000 30.866000
H -4.732000 4.837000 29.233000
C -3.154000 5.807000 30.371000
H -2.679000 6.032000 29.415000
H -2.280000 5.524000 30.957000
N -3.795000 7.030000 30.915000
H -3.092000 7.753000 30.964000
H -4.557000 7.302000 30.310000
H -4.279000 6.868000 31.787000
C -1.891000 2.902000 26.599000
O -1.241000 3.934000 26.534000
N -1.757000 1.877000 25.735000
H -2.428000 1.110000 25.801000
C -0.726000 1.774000 24.672000
H 0.259000 1.948000 25.111000
C -0.721000 0.369000 24.021000
H 0.046000 0.354000 23.244000
H -1.677000 0.204000 23.525000
C -0.419000 -0.795000 24.981000
H -1.120000 -0.794000 25.816000
H 0.582000 -0.651000 25.372000
C -0.463000 -2.169000 24.294000
H -0.113000 -2.920000 25.002000
H 0.215000 -2.161000 23.438000
N -1.826000 -2.516000 23.854000
H -2.563000 -1.846000 24.077000
C -2.205000 -3.577000 23.162000
N -1.406000 -4.557000 22.827000
H -0.427000 -4.532000 23.072000
H -1.761000 -5.310000 22.240000
N -3.444000 -3.652000 22.793000
H -4.054000 -2.865000 23.009000
H -3.782000 -4.375000 22.165000
C -0.878000 2.792000 23.536000
O 0.107000 3.040000 22.846000
N -2.077000 3.331000 23.293000
H -2.853000 3.042000 23.870000
C -2.379000 4.086000 22.058000
H -1.439000 4.381000 21.591000
C -3.137000 3.210000 21.035000
H -3.602000 3.853000 20.287000
C -2.181000 2.262000 20.312000
H -1.690000 1.599000 21.024000
H -2.737000 1.658000 19.597000
H -1.426000 2.838000 19.776000
O -4.135000 2.386000 21.619000
H -4.870000 2.940000 21.923000
C -3.154000 5.382000 22.303000
O -4.169000 5.383000 22.996000
N -2.781000 6.434000 21.568000
H -1.966000 6.317000 20.975000
C -3.480000 7.730000 21.452000
H -3.776000 8.063000 22.448000
C -2.564000 8.807000 20.837000
H -3.146000 9.716000 20.681000
C -1.363000 9.153000 21.714000
H -0.747000 8.271000 21.888000
H -0.762000 9.920000 21.224000
H -1.713000 9.542000 22.670000
O -2.048000 8.376000 19.595000
H -2.181000 9.120000 18.968000
C -4.749000 7.662000 20.593000
O -5.650000 8.479000 20.787000
N -4.870000 6.659000 19.713000
H -4.051000 6.097000 19.539000
C -6.088000 6.327000 18.956000
H -6.355000 7.179000 18.330000
C -5.777000 5.123000 18.055000
H -6.661000 4.854000 17.476000
H -5.501000 4.268000 18.674000
S -4.416000 5.516000 16.916000
H -4.276000 4.282000 16.410000
C -7.290000 6.029000 19.877000
O -7.102000 5.662000 21.039000
N -8.523000 6.114000 19.369000
H -8.638000 6.294000 18.377000
C -9.738000 6.001000 20.189000
H -9.551000 6.499000 21.142000
C -10.901000 6.740000 19.506000
H -11.713000 6.849000 20.225000
H -11.275000 6.122000 18.691000
C -10.548000 8.112000 18.954000
C -10.563000 8.335000 17.564000
H -10.858000 7.547000 16.890000
C -10.178000 9.579000 17.038000
H -10.191000 9.744000 15.970000
C -9.775000 10.609000 17.904000
H -9.468000 11.564000 17.501000
C -9.773000 10.397000 19.294000
H -9.458000 11.192000 19.957000
C -10.160000 9.152000 19.821000
H -10.134000 8.995000 20.891000
C -10.119000 4.538000 20.480000
O -10.382000 3.757000 19.562000
N -10.273000 4.206000 21.763000
H -10.034000 4.921000 22.436000
C -10.832000 2.875000 22.254000
H -10.479000 2.040000 21.649000
C -10.401000 2.726000 23.716000
H -10.966000 1.983000 24.280000
H -10.639000 3.654000 24.235000
O -9.070000 2.598000 23.847000
H -8.569000 3.201000 23.294000
C -12.319000 2.974000 22.239000
O -12.870000 3.678000 23.097000
N -12.980000 2.155000 21.471000
H -12.486000 1.440000 20.957000
C -14.447000 2.037000 21.340000
H -14.914000 3.002000 21.532000
C -15.001000 1.745000 19.862000
H -14.525000 0.861000 19.439000
C -16.555000 1.564000 19.797000
H -16.887000 0.727000 20.412000
H -17.109000 2.371000 20.276000
H -16.864000 1.507000 18.753000
C -14.479000 2.894000 19.043000
H -13.400000 2.991000 18.920000
H -14.952000 2.774000 18.069000
H -14.866000 3.858000 19.372000
C -14.952000 1.073000 22.384000
O -15.249000 1.615000 23.450000
N -15.164000 -0.189000 22.107000
H -14.745000 -0.604000 21.287000
C -15.527000 -1.162000 23.204000
H -15.364000 -0.719000 24.187000
C -17.061000 -1.344000 23.057000
H -17.470000 -1.938000 23.874000
H -17.507000 -0.353000 23.137000
H -17.196000 -1.807000 22.079000
C -14.745000 -2.503000 23.135000
O -14.289000 -2.868000 22.065000
N -14.710000 -3.222000 24.200000
H -15.302000 -2.979000 24.982000
C -14.013000 -4.514000 24.310000
H -13.195000 -4.617000 23.597000
C -13.365000 -4.587000 25.731000
H -12.575000 -3.842000 25.823000
H -14.105000 -4.294000 26.476000
H -12.994000 -5.598000 25.901000
C -15.106000 -5.629000 24.134000
O -16.190000 -5.555000 24.726000
N -14.776000 -6.635000 23.291000
H -13.948000 -6.536000 22.721000
C -15.588000 -7.888000 23.145000
H -16.638000 -7.631000 23.289000
C -15.568000 -8.386000 21.655000
H -16.281000 -9.185000 21.451000
H -14.526000 -8.706000 21.644000
C -15.642000 -7.341000 20.533000
H -14.672000 -6.860000 20.405000
C -15.843000 -8.108000 19.187000
H -15.892000 -7.541000 18.257000
H -14.982000 -8.774000 19.145000
H -16.667000 -8.818000 19.268000
C -16.866000 -6.327000 20.661000
H -16.670000 -5.573000 21.423000
H -17.008000 -5.773000 19.733000
H -17.716000 -6.960000 20.918000
C -15.165000 -8.964000 24.141000
O -15.778000 -9.949000 24.265000
N -14.055000 -8.831000 24.915000
H -13.456000 -8.025000 24.812000
C -13.670000 -9.876000 25.844000
H -14.564000 -10.356000 26.243000
C -12.825000 -10.974000 25.072000
H -13.463000 -11.456000 24.331000
C -11.644000 -10.487000 24.258000
H -11.998000 -9.722000 23.568000
H -10.764000 -10.310000 24.877000
H -11.372000 -11.326000 23.618000
O -12.280000 -12.000000 25.933000
H -12.355000 -12.866000 25.527000
C -12.770000 -9.272000 26.871000
O -12.316000 -8.103000 26.691000
N -12.438000 -9.945000 27.955000
H -12.647000 -10.933000 27.952000
C -11.667000 -9.378000 29.075000
H -11.569000 -8.305000 28.913000
C -12.465000 -9.671000 30.358000
H -13.449000 -9.204000 30.366000
H -11.949000 -9.139000 31.158000
C -12.618000 -11.125000 30.757000
O -12.725000 -12.075000 29.975000
N -12.511000 -11.429000 32.008000
H -12.664000 -12.374000 32.330000
H -12.308000 -10.721000 32.699000
C -10.226000 -9.760000 29.152000
O -9.673000 -9.923000 30.240000
N -9.600000 -10.091000 28.045000
H -10.194000 -9.922000 27.246000
C -8.227000 -10.537000 27.799000
H -7.653000 -10.117000 28.625000
C -8.031000 -12.041000 27.772000
H -8.314000 -12.334000 28.783000
H -6.991000 -12.324000 27.608000
C -8.927000 -12.827000 26.811000
O -8.575000 -12.879000 25.652000
N -9.974000 -13.526000 27.217000
H -10.462000 -13.966000 26.450000
H -10.020000 -13.735000 28.204000
C -7.674000 -9.871000 26.477000
O -8.500000 -9.401000 25.685000
N -6.361000 -9.927000 26.163000
H -5.718000 -10.438000 26.751000
C -5.848000 -9.380000 24.819000
H -6.734000 -8.956000 24.346000
C -4.810000 -8.258000 24.946000
H -5.180000 -7.724000 25.822000
C -3.307000 -8.531000 25.125000
H -2.706000 -7.633000 25.267000
H -3.068000 -9.183000 25.965000
H -2.914000 -9.050000 24.251000
C -4.931000 -7.394000 23.593000
H -4.228000 -6.561000 23.581000
H -4.651000 -8.064000 22.780000
H -5.946000 -7.048000 23.397000
C -5.229000 -10.541000 24.131000
O -4.892000 -11.591000 24.635000
N -5.051000 -10.422000 22.808000
H -5.347000 -9.558000 22.383000
C -4.304000 -11.343000 21.932000
H -3.663000 -11.981000 22.541000
C -5.311000 -12.246000 21.204000
H -5.910000 -12.795000 21.929000
H -5.978000 -11.644000 20.590000
H -4.791000 -12.963000 20.568000
C -3.364000 -10.587000 20.957000
O -3.283000 -9.356000 21.001000
N -2.575000 -11.318000 20.155000
H -2.716000 -12.318000 20.122000
C -1.461000 -10.783000 19.349000
H -1.610000 -9.715000 19.190000
C -0.137000 -10.972000 20.116000
H 0.685000 -10.567000 19.525000
H 0.050000 -12.040000 20.229000
C -0.080000 -10.317000 21.482000
C 0.175000 -8.937000 21.600000
H 0.328000 -8.335000 20.716000
C 0.205000 -8.329000 22.867000
H 0.387000 -7.265000 22.949000
C -0.031000 -9.100000 24.018000
H -0.044000 -8.636000 24.992000
C -0.276000 -10.478000 23.902000
H -0.460000 -11.073000 24.783000
C -0.293000 -11.088000 22.639000
H -0.483000 -12.149000 22.560000
C -1.355000 -11.445000 17.959000
O -1.979000 -12.478000 17.690000
N -0.433000 -10.947000 17.130000
H 0.063000 -10.115000 17.429000
C 0.001000 -11.570000 15.873000
H -0.139000 -12.649000 15.957000
C -0.873000 -11.074000 14.704000
H -1.902000 -11.376000 14.894000
H -0.546000 -11.587000 13.802000
C -0.848000 -9.553000 14.444000
H 0.172000 -9.224000 14.249000
H -1.210000 -9.032000 15.331000
C -1.716000 -9.157000 13.247000
O -1.792000 -9.858000 12.241000
N -2.448000 -8.068000 13.326000
H -3.056000 -7.825000 12.554000
H -2.385000 -7.453000 14.139000
C 1.497000 -11.336000 15.595000
O 2.059000 -10.325000 16.020000
N 2.114000 -12.201000 14.787000
H 1.565000 -12.989000 14.447000
C 3.512000 -12.102000 14.312000
H 3.745000 -11.052000 14.135000
C 4.488000 -12.596000 15.407000
H 4.285000 -12.034000 16.320000
C 4.373000 -14.084000 15.729000
H 3.364000 -14.309000 16.073000
H 4.599000 -14.686000 14.849000
H 5.072000 -14.344000 16.525000
O 5.827000 -12.341000 15.041000
H 6.307000 -12.041000 15.835000
C 3.683000 -12.824000 12.958000
O 2.690000 -13.121000 12.286000
N 4.914000 -12.955000 12.455000
H 5.678000 -12.703000 13.072000
C 5.236000 -13.657000 11.196000
H 4.590000 -13.263000 10.412000
C 6.701000 -13.391000 10.783000
H 7.369000 -13.765000 11.560000
C 7.076000 -14.053000 9.449000
H 8.093000 -13.775000 9.169000
H 7.044000 -15.137000 9.544000
H 6.390000 -13.739000 8.661000
C 6.954000 -11.887000 10.603000
H 6.788000 -11.354000 11.537000
H 7.988000 -11.725000 10.304000
H 6.291000 -11.482000 9.837000
C 4.966000 -15.166000 11.322000
O 5.280000 -15.779000 12.345000
N 4.379000 -15.765000 10.277000
H 4.106000 -15.175000 9.495000
C 4.111000 -17.211000 10.165000
H 3.384000 -17.465000 10.936000
C 3.467000 -17.507000 8.790000
H 2.589000 -16.870000 8.672000
H 3.126000 -18.544000 8.781000
C 4.418000 -17.294000 7.591000
H 5.234000 -18.012000 7.662000
H 4.849000 -16.293000 7.632000
C 3.767000 -17.493000 6.213000
H 3.205000 -18.429000 6.203000
H 4.567000 -17.568000 5.475000
C 2.852000 -16.326000 5.819000
H 3.389000 -15.388000 5.977000
H 1.967000 -16.329000 6.463000
N 2.436000 -16.432000 4.400000
H 1.893000 -17.280000 4.248000
H 1.848000 -15.652000 4.111000
H 3.229000 -16.452000 3.763000
C 5.380000 -18.062000 10.398000
O 6.449000 -17.653000 9.933000
N 5.283000 -19.282000 10.961000
C 4.155000 -19.807000 11.716000
H 3.753000 -19.065000 12.407000
H 3.379000 -20.145000 11.027000
C 4.712000 -20.997000 12.498000
H 5.151000 -20.646000 13.431000
H 3.948000 -21.746000 12.704000
C 5.817000 -21.533000 11.589000
H 6.594000 -22.042000 12.161000
H 5.387000 -22.212000 10.852000
C 6.359000 -20.278000 10.896000
H 7.203000 -19.902000 11.470000
C 6.818000 -20.578000 9.456000
O 6.032000 -20.465000 8.510000
N 8.045000 -21.079000 9.301000
H 8.638000 -21.164000 10.116000
C 8.657000 -21.350000 7.998000
H 9.068000 -20.420000 7.605000
H 7.897000 -21.702000 7.299000
C 9.780000 -22.393000 8.030000
O 9.965000 -23.121000 9.015000
N 10.420000 -22.573000 6.871000
H 10.249000 -21.960000 6.070000
C 11.250000 -23.741000 6.462000
H 11.415000 -24.385000 7.347000
C 10.437000 -24.544000 5.492000
H 11.003000 -25.406000 5.193000
H 10.377000 -24.045000 4.475000
C 9.183000 -25.109000 6.129000
O 9.338000 -26.165000 6.811000
N 8.014000 -24.546000 5.796000
H 7.187000 -24.790000 6.280000
H 8.035000 -23.840000 5.044000
C 12.583000 -23.335000 5.834000
O 12.754000 -22.192000 5.403000
N 13.445000 -24.293000 5.649000
H 13.153000 -25.237000 5.859000
C 14.867000 -24.160000 5.222000
H 15.006000 -23.147000 4.845000
C 15.908000 -24.176000 6.414000
H 15.568000 -25.049000 6.971000
H 15.847000 -23.296000 7.055000
C 17.395000 -24.326000 5.923000
C 17.958000 -23.454000 4.887000
H 17.311000 -22.759000 4.372000
C 19.307000 -23.453000 4.585000
H 19.747000 -22.725000 3.919000
C 20.104000 -24.356000 5.250000
H 21.174000 -24.424000 5.119000
C 19.570000 -25.313000 6.123000
H 20.296000 -25.970000 6.579000
C 18.241000 -25.290000 6.411000
H 17.847000 -25.996000 7.127000
C 15.330000 -25.265000 4.184000
O 15.443000 -26.438000 4.554000
N 15.542000 -24.867000 2.887000
H 15.537000 -23.871000 2.721000
C 15.908000 -25.731000 1.765000
H 15.344000 -26.645000 1.951000
C 15.413000 -25.194000 0.396000
H 15.957000 -24.319000 0.039000
H 14.399000 -24.800000 0.473000
C 15.457000 -26.276000 -0.634000
O 16.112000 -27.331000 -0.445000
N 14.788000 -26.102000 -1.709000
H 14.650000 -26.868000 -2.353000
H 14.298000 -25.220000 -1.750000
C 17.375000 -26.132000 1.784000
O 18.265000 -25.634000 1.117000
N 17.691000 -27.053000 2.730000
H 16.964000 -27.275000 3.395000
C 19.001000 -27.530000 2.991000
H 19.546000 -26.631000 3.276000
C 19.051000 -28.520000 4.133000
H 18.311000 -28.222000 4.876000
H 20.048000 -28.477000 4.571000
C 18.631000 -29.947000 3.743000
H 19.452000 -30.293000 3.115000
H 17.643000 -29.935000 3.283000
C 18.758000 -30.886000 4.926000
H 18.239000 -30.467000 5.788000
H 19.818000 -30.839000 5.175000
C 18.184000 -32.250000 4.525000
H 17.226000 -31.907000 4.136000
H 17.984000 -32.920000 5.362000
N 18.984000 -32.957000 3.533000
H 19.190000 -32.382000 2.728000
H 19.897000 -33.080000 3.945000
H 18.564000 -33.755000 3.079000
C 19.715000 -28.104000 1.787000
O 20.944000 -28.077000 1.672000
N 18.916000 -28.723000 0.883000
H 17.959000 -28.920000 1.141000
C 19.479000 -29.372000 -0.286000
H 20.387000 -29.933000 -0.066000
C 18.546000 -30.480000 -0.720000
H 19.032000 -30.771000 -1.652000
H 17.558000 -30.028000 -0.808000
C 18.509000 -31.596000 0.293000
O 19.142000 -32.630000 0.058000
O 17.747000 -31.431000 1.276000
C 19.869000 -28.349000 -1.384000
O 20.905000 -28.505000 -1.996000
N 19.126000 -27.221000 -1.561000
H 18.236000 -27.172000 -1.085000
C 19.494000 -26.137000 -2.387000
H 19.791000 -26.553000 -3.349000
C 18.230000 -25.225000 -2.591000
H 17.737000 -24.852000 -1.693000
H 17.383000 -25.731000 -3.053000
C 18.662000 -23.968000 -3.371000
C 18.744000 -24.056000 -4.763000
H 18.580000 -24.986000 -5.288000
C 19.171000 -22.955000 -5.583000
H 19.416000 -23.135000 -6.619000
C 19.531000 -21.742000 -4.962000
H 19.886000 -20.886000 -5.518000
C 19.390000 -21.644000 -3.540000
H 19.444000 -20.690000 -3.038000
C 18.990000 -22.754000 -2.699000
H 18.854000 -22.755000 -1.628000
C 20.627000 -25.288000 -1.736000
O 21.466000 -24.770000 -2.441000
N 20.736000 -25.255000 -0.385000
H 19.910000 -25.509000 0.138000
C 21.837000 -24.544000 0.305000
H 21.868000 -23.567000 -0.177000
C 21.434000 -24.306000 1.802000
H 21.175000 -25.241000 2.298000
H 20.572000 -23.655000 1.657000
C 22.423000 -23.590000 2.654000
C 22.479000 -22.195000 2.761000
H 21.730000 -21.542000 2.338000
C 23.465000 -21.693000 3.541000
H 23.569000 -20.626000 3.669000
C 24.442000 -22.538000 4.185000
O 25.444000 -21.956000 4.867000
H 25.866000 -22.624000 5.411000
C 24.443000 -23.920000 3.981000
H 25.187000 -24.562000 4.430000
C 23.449000 -24.398000 3.144000
H 23.418000 -25.458000 2.942000
C 23.179000 -25.275000 0.127000
O 24.177000 -24.630000 -0.281000
N 23.228000 -26.588000 0.356000
H 22.432000 -27.022000 0.801000
C 24.371000 -27.512000 0.057000
H 25.149000 -27.086000 0.692000
C 23.946000 -28.930000 0.559000
H 23.121000 -29.243000 -0.082000
H 23.597000 -28.885000 1.591000
C 25.162000 -29.918000 0.500000
O 26.179000 -29.610000 1.131000
O 24.953000 -31.072000 0.020000
C 24.760000 -27.546000 -1.395000
O 25.914000 -27.625000 -1.760000
N 23.765000 -27.411000 -2.286000
H 22.806000 -27.319000 -1.984000
C 24.059000 -27.226000 -3.725000
H 24.797000 -27.934000 -4.104000
C 22.807000 -27.438000 -4.582000
H 22.167000 -26.560000 -4.495000
H 22.125000 -28.174000 -4.157000
C 23.030000 -27.566000 -6.121000
C 23.683000 -28.757000 -6.617000
H 24.025000 -29.524000 -5.939000
C 23.848000 -28.915000 -8.041000
H 24.264000 -29.844000 -8.402000
C 23.518000 -27.849000 -8.913000
H 23.794000 -27.996000 -9.947000
C 22.921000 -26.743000 -8.362000
H 22.787000 -25.960000 -9.094000
C 22.621000 -26.549000 -7.006000
H 22.086000 -25.693000 -6.621000
C 24.715000 -25.847000 -3.932000
O 25.676000 -25.736000 -4.705000
N 24.383000 -24.807000 -3.137000
H 23.569000 -24.850000 -2.541000
C 24.964000 -23.488000 -3.354000
H 25.040000 -23.427000 -4.439000
C 23.976000 -22.480000 -2.859000
H 23.822000 -22.785000 -1.824000
H 24.390000 -21.474000 -2.936000
H 23.006000 -22.591000 -3.345000
C 26.367000 -23.410000 -2.720000
O 27.287000 -22.937000 -3.393000
N 26.488000 -24.057000 -1.550000
H 25.635000 -24.431000 -1.160000
C 27.809000 -24.350000 -1.031000
H 28.297000 -23.400000 -0.818000
C 27.697000 -25.148000 0.325000
H 27.087000 -26.039000 0.173000
C 28.995000 -25.641000 0.928000
H 29.545000 -24.787000 1.323000
H 28.773000 -26.410000 1.668000
H 29.592000 -26.150000 0.172000
C 27.163000 -24.332000 1.476000
H 26.858000 -25.015000 2.269000
H 27.891000 -23.642000 1.903000
H 26.289000 -23.751000 1.181000
C 28.618000 -25.183000 -2.097000
O 29.721000 -24.791000 -2.535000
N 28.095000 -26.238000 -2.736000
H 27.224000 -26.603000 -2.377000
C 28.942000 -27.036000 -3.746000
H 29.939000 -27.167000 -3.324000
C 28.234000 -28.436000 -3.977000
H 28.830000 -28.917000 -4.753000
H 27.195000 -28.382000 -4.303000
O 28.236000 -29.208000 -2.813000
H 27.993000 -28.790000 -1.984000
C 29.215000 -26.429000 -5.108000
O 30.233000 -26.785000 -5.753000
N 28.335000 -25.508000 -5.571000
H 27.590000 -25.251000 -4.939000
C 28.677000 -24.616000 -6.719000
H 28.737000 -25.335000 -7.536000
C 27.556000 -23.586000 -7.015000
H 27.423000 -22.895000 -6.184000
H 26.596000 -24.102000 -7.026000
C 27.549000 -22.762000 -8.299000
H 28.553000 -22.361000 -8.435000
H 26.762000 -22.010000 -8.358000
C 27.384000 -23.755000 -9.470000
H 26.470000 -24.330000 -9.317000
H 28.186000 -24.493000 -9.471000
C 27.418000 -23.099000 -10.852000
H 28.297000 -22.489000 -11.058000
H 26.575000 -22.410000 -10.904000
N 27.465000 -24.160000 -11.894000
H 26.673000 -24.785000 -11.863000
H 27.574000 -23.793000 -12.829000
H 28.280000 -24.757000 -11.877000
C 29.981000 -23.724000 -6.473000
O 30.762000 -23.580000 -7.407000
N 30.003000 -23.026000 -5.309000
H 29.399000 -23.319000 -4.554000
C 30.942000 -21.960000 -4.935000
H 31.428000 -21.559000 -5.824000
H 31.713000 -22.500000 -4.385000
C 30.403000 -20.771000 -4.108000
O 31.139000 -19.812000 -3.905000
N 29.126000 -20.749000 -3.632000
H 28.661000 -21.645000 -3.600000
C 28.525000 -19.736000 -2.762000
H 28.875000 -18.712000 -2.895000
C 27.038000 -19.666000 -3.068000
H 26.465000 -19.127000 -2.313000
H 26.680000 -20.686000 -3.203000
C 26.813000 -18.944000 -4.340000
C 26.694000 -19.695000 -5.509000
H 26.489000 -20.753000 -5.441000
C 26.574000 -19.113000 -6.815000
H 26.354000 -19.675000 -7.710000
C 26.718000 -17.701000 -6.966000
H 26.886000 -17.262000 -7.939000
C 26.741000 -16.905000 -5.790000
H 26.976000 -15.852000 -5.771000
C 26.826000 -17.563000 -4.496000
H 27.088000 -16.960000 -3.639000
C 28.774000 -19.941000 -1.294000
O 29.376000 -20.900000 -0.872000
N 28.311000 -18.934000 -0.478000
H 27.814000 -18.154000 -0.885000
C 28.452000 -18.838000 1.041000
H 28.273000 -17.823000 1.395000
C 27.367000 -19.745000 1.640000
H 27.093000 -19.375000 2.628000
H 27.679000 -20.782000 1.769000
C 26.011000 -19.639000 0.924000
C 25.538000 -18.349000 0.587000
H 26.030000 -17.401000 0.743000
C 24.257000 -18.255000 0.052000
H 23.837000 -17.297000 -0.219000
C 23.465000 -19.386000 -0.236000
H 22.480000 -19.242000 -0.655000
C 23.842000 -20.625000 0.209000
H 23.116000 -21.420000 0.127000
C 25.106000 -20.770000 0.796000
H 25.296000 -21.742000 1.225000
C 29.869000 -19.057000 1.677000
O 30.029000 -19.170000 2.904000
N 30.945000 -19.130000 0.863000
H 30.754000 -19.274000 -0.118000
C 32.300000 -18.963000 1.236000
H 32.364000 -19.578000 2.134000
C 33.269000 -19.711000 0.191000
H 32.862000 -20.721000 0.151000
H 34.271000 -19.719000 0.619000
C 33.434000 -19.203000 -1.158000
H 33.717000 -18.151000 -1.175000
H 32.490000 -19.391000 -1.669000
C 34.520000 -20.003000 -1.828000
H 34.080000 -20.966000 -2.087000
H 35.405000 -20.181000 -1.217000
C 35.056000 -19.300000 -3.092000
H 35.562000 -18.377000 -2.810000
H 34.237000 -18.884000 -3.678000
N 35.809000 -20.185000 -3.959000
H 36.268000 -19.675000 -4.700000
H 36.550000 -20.524000 -3.362000
H 35.260000 -20.980000 -4.252000
C 32.807000 -17.585000 1.644000
O 32.341000 -16.585000 1.125000
N 33.707000 -17.493000 2.635000
H 34.114000 -18.328000 3.030000
C 34.317000 -16.125000 2.948000
H 33.640000 -15.273000 3.010000
C 35.213000 -16.284000 4.249000
H 35.844000 -15.396000 4.265000
H 35.760000 -17.215000 4.101000
C 34.471000 -16.500000 5.598000
H 35.187000 -16.735000 6.385000
H 33.875000 -17.408000 5.512000
C 33.537000 -15.367000 6.002000
O 33.655000 -14.263000 5.429000
O 32.590000 -15.489000 6.788000
C 35.205000 -15.740000 1.799000
O 36.051000 -16.549000 1.430000
N 34.843000 -14.559000 1.179000
H 34.152000 -14.002000 1.662000
C 35.286000 -14.166000 -0.154000
H 36.284000 -14.474000 -0.466000
H 35.380000 -13.080000 -0.136000
C 34.250000 -14.372000 -1.288000
O 34.715000 -14.263000 -2.434000
N 33.017000 -14.836000 -0.945000
H 32.917000 -15.193000 -0.006000
C 31.908000 -14.786000 -1.891000
H 32.315000 -14.882000 -2.898000
C 30.886000 -15.893000 -1.671000
H 30.470000 -15.855000 -0.663000
H 31.418000 -16.843000 -1.720000
O 29.819000 -15.780000 -2.589000
H 30.075000 -15.983000 -3.492000
C 31.331000 -13.351000 -1.823000
O 31.018000 -12.846000 -0.746000
N 31.123000 -12.751000 -2.997000
H 31.259000 -13.370000 -3.783000
C 30.760000 -11.428000 -3.276000
H 31.279000 -10.784000 -2.566000
C 31.290000 -11.052000 -4.698000
H 32.340000 -11.335000 -4.775000
H 31.311000 -9.969000 -4.823000
O 30.459000 -11.665000 -5.575000
H 30.644000 -12.603000 -5.667000
C 29.296000 -11.072000 -3.085000
O 29.029000 -9.900000 -3.215000
N 28.402000 -12.114000 -2.819000
H 28.723000 -13.060000 -2.974000
C 27.082000 -11.880000 -2.244000
H 26.933000 -10.807000 -2.117000
C 25.966000 -12.430000 -3.101000
H 25.784000 -11.837000 -3.997000
C 26.046000 -13.929000 -3.441000
H 25.570000 -14.511000 -2.651000
H 25.471000 -13.985000 -4.365000
H 27.066000 -14.292000 -3.569000
C 24.554000 -12.218000 -2.405000
H 24.396000 -11.260000 -1.909000
H 23.830000 -12.468000 -3.180000
H 24.427000 -12.971000 -1.628000
C 26.968000 -12.474000 -0.838000
O 27.121000 -13.664000 -0.644000
N 26.729000 -11.665000 0.198000
H 26.728000 -10.660000 0.102000
C 26.358000 -12.082000 1.499000
H 26.959000 -12.960000 1.737000
C 26.897000 -11.015000 2.487000
H 26.346000 -10.089000 2.323000
H 27.924000 -10.804000 2.188000
C 26.901000 -11.572000 3.910000
H 27.718000 -12.292000 3.950000
H 25.947000 -12.085000 4.026000
C 27.144000 -10.565000 5.114000
O 26.263000 -10.521000 5.987000
O 28.251000 -10.010000 5.172000
C 24.879000 -12.534000 1.657000
O 24.000000 -11.771000 1.374000
N 24.578000 -13.704000 2.234000
H 25.345000 -14.283000 2.562000
C 23.199000 -14.128000 2.565000
H 22.577000 -14.017000 1.676000
C 23.238000 -15.620000 2.965000
H 23.778000 -15.702000 3.910000
H 23.801000 -16.181000 2.218000
C 21.847000 -16.269000 3.124000
H 21.184000 -15.596000 3.666000
C 21.222000 -16.615000 1.770000
H 20.208000 -16.980000 1.927000
H 21.187000 -15.734000 1.133000
H 21.804000 -17.391000 1.275000
C 21.963000 -17.573000 3.914000
H 22.619000 -18.270000 3.391000
H 22.372000 -17.369000 4.904000
H 20.979000 -18.028000 4.025000
C 22.595000 -13.254000 3.694000
O 23.080000 -13.314000 4.821000
N 21.723000 -12.298000 3.343000
H 21.424000 -12.306000 2.373000
C 21.277000 -11.164000 4.187000
H 21.605000 -11.326000 5.214000
C 21.919000 -9.850000 3.685000
H 21.394000 -8.999000 4.120000
H 21.813000 -9.787000 2.603000
C 23.400000 -9.726000 4.080000
H 23.954000 -10.587000 3.711000
H 23.468000 -9.730000 5.169000
C 24.072000 -8.443000 3.560000
H 25.081000 -8.412000 3.977000
H 23.539000 -7.567000 3.932000
C 24.192000 -8.395000 2.028000
H 24.065000 -9.406000 1.628000
H 25.206000 -8.074000 1.772000
N 23.226000 -7.468000 1.391000
H 22.261000 -7.670000 1.626000
H 23.414000 -6.498000 1.634000
H 23.296000 -7.542000 0.375000
C 19.752000 -11.021000 4.268000
O 19.259000 -10.196000 5.035000
N 19.005000 -11.829000 3.515000
H 19.504000 -12.516000 2.963000
C 17.541000 -11.902000 3.518000
H 17.143000 -11.082000 4.111000
C 16.966000 -11.807000 2.088000
H 15.891000 -11.956000 2.166000
H 17.361000 -12.621000 1.481000
C 17.185000 -10.514000 1.341000
N 16.219000 -9.799000 0.666000
H 15.236000 -10.034000 0.589000
C 16.804000 -8.725000 0.109000
H 16.294000 -7.969000 -0.473000
N 18.120000 -8.723000 0.370000
C 18.374000 -9.868000 1.131000
H 19.344000 -10.184000 1.488000
C 17.105000 -13.231000 4.154000
O 17.471000 -14.294000 3.648000
N 16.249000 -13.164000 5.177000
H 15.896000 -12.253000 5.450000
C 15.891000 -14.285000 6.059000
H 16.013000 -15.234000 5.534000
C 16.813000 -14.261000 7.297000
H 16.475000 -15.010000 8.015000
H 16.710000 -13.291000 7.784000
C 18.281000 -14.528000 7.039000
C 18.736000 -15.852000 6.898000
H 18.037000 -16.672000 6.962000
C 20.101000 -16.113000 6.681000
H 20.447000 -17.130000 6.566000
C 21.016000 -15.046000 6.627000
H 22.068000 -15.236000 6.467000
C 20.566000 -13.726000 6.795000
H 21.275000 -12.912000 6.780000
C 19.200000 -13.463000 6.994000
H 18.865000 -12.445000 7.128000
C 14.438000 -14.171000 6.549000
O 13.889000 -13.069000 6.580000
N 13.960000 -15.217000 7.234000
H 14.482000 -16.079000 7.217000
C 12.956000 -15.077000 8.294000
H 12.171000 -14.404000 7.945000
C 12.295000 -16.433000 8.604000
H 11.740000 -16.338000 9.540000
H 13.069000 -17.184000 8.765000
C 11.311000 -16.916000 7.549000
C 10.147000 -16.167000 7.281000
H 9.964000 -15.243000 7.811000
C 9.215000 -16.617000 6.329000
H 8.327000 -16.033000 6.128000
C 9.437000 -17.824000 5.642000
H 8.720000 -18.171000 4.910000
C 10.588000 -18.583000 5.917000
H 10.750000 -19.523000 5.407000
C 11.519000 -18.132000 6.869000
H 12.385000 -18.737000 7.091000
C 13.569000 -14.428000 9.552000
O 14.104000 -15.104000 10.436000
N 13.547000 -13.094000 9.606000
H 13.165000 -12.612000 8.801000
C 13.606000 -12.347000 10.871000
H 14.491000 -12.643000 11.429000
C 13.698000 -10.834000 10.575000
H 13.533000 -10.283000 11.502000
H 12.897000 -10.549000 9.890000
C 15.031000 -10.381000 9.997000
C 16.028000 -9.867000 10.851000
H 15.838000 -9.783000 11.913000
C 17.284000 -9.495000 10.335000
H 18.053000 -9.127000 11.002000
C 17.550000 -9.633000 8.961000
H 18.525000 -9.378000 8.567000
C 16.552000 -10.127000 8.103000
H 16.759000 -10.247000 7.049000
C 15.293000 -10.491000 8.616000
H 14.533000 -10.873000 7.950000
C 12.391000 -12.695000 11.757000
O 11.402000 -13.257000 11.277000
N 12.379000 -12.237000 13.008000
H 13.194000 -11.747000 13.369000
C 11.228000 -12.393000 13.899000
H 10.380000 -12.802000 13.348000
C 11.604000 -13.411000 14.981000
H 11.968000 -14.326000 14.513000
H 12.387000 -13.005000 15.623000
H 10.724000 -13.653000 15.575000
C 10.775000 -11.040000 14.469000
O 11.577000 -10.111000 14.581000
N 9.518000 -10.953000 14.913000
H 8.924000 -11.767000 14.858000
C 8.976000 -9.770000 15.591000
H 9.815000 -9.177000 15.957000
C 8.194000 -8.866000 14.611000
H 8.818000 -8.684000 13.734000
H 8.034000 -7.905000 15.099000
C 6.825000 -9.398000 14.149000
H 6.175000 -9.532000 15.014000
H 6.963000 -10.362000 13.664000
C 6.148000 -8.451000 13.157000
O 6.530000 -8.361000 11.996000
N 5.126000 -7.723000 13.555000
H 4.801000 -6.988000 12.930000
H 4.761000 -7.803000 14.498000
C 8.153000 -10.163000 16.825000
O 7.548000 -11.243000 16.877000
N 8.221000 -9.323000 17.853000
H 8.758000 -8.467000 17.740000
C 7.535000 -9.529000 19.127000
H 7.617000 -10.585000 19.386000
C 8.286000 -8.753000 20.227000
H 9.340000 -9.035000 20.190000
H 7.912000 -9.071000 21.198000
C 8.180000 -7.228000 20.139000
O 7.238000 -6.694000 19.521000
O 9.045000 -6.531000 20.715000
C 6.023000 -9.210000 19.062000
O 5.457000 -8.942000 17.996000
N 5.340000 -9.314000 20.206000
H 5.845000 -9.561000 21.048000
C 3.910000 -9.015000 20.325000
H 3.563000 -9.358000 21.298000
H 3.362000 -9.561000 19.557000
C 3.568000 -7.523000 20.200000
O 2.538000 -7.192000 19.608000
N 4.456000 -6.629000 20.649000
H 5.306000 -6.976000 21.078000
C 4.305000 -5.173000 20.539000
H 3.318000 -4.889000 20.910000
C 5.376000 -4.469000 21.404000
H 5.370000 -3.409000 21.143000
H 6.367000 -4.850000 21.163000
C 5.185000 -4.551000 22.915000
O 4.457000 -5.371000 23.460000
N 5.760000 -3.624000 23.641000
H 5.652000 -3.623000 24.641000
H 6.365000 -2.931000 23.209000
C 4.397000 -4.660000 19.084000
O 3.765000 -3.657000 18.759000
N 5.152000 -5.319000 18.199000
H 5.710000 -6.090000 18.562000
C 5.523000 -4.797000 16.876000
H 6.163000 -3.927000 17.028000
C 6.355000 -5.872000 16.167000
H 6.523000 -5.589000 15.129000
H 7.315000 -5.991000 16.669000
H 5.836000 -6.826000 16.190000
C 4.343000 -4.323000 16.000000
O 4.336000 -3.176000 15.542000
N 3.287000 -5.135000 15.868000
H 3.359000 -6.076000 16.237000
C 2.067000 -4.765000 15.142000
H 2.362000 -4.398000 14.157000
C 1.221000 -6.027000 14.941000
H 0.361000 -5.794000 14.312000
H 1.815000 -6.799000 14.450000
H 0.864000 -6.394000 15.903000
C 1.237000 -3.641000 15.808000
O 0.400000 -3.026000 15.143000
N 1.477000 -3.330000 17.087000
H 2.210000 -3.838000 17.568000
C 0.886000 -2.184000 17.799000
H -0.089000 -1.955000 17.369000
C 0.688000 -2.506000 19.300000
H 1.665000 -2.680000 19.751000
C 0.060000 -1.317000 20.055000
H -0.173000 -1.608000 21.079000
H 0.758000 -0.479000 20.092000
H -0.855000 -0.988000 19.562000
C -0.143000 -3.789000 19.523000
H -0.185000 -3.984000 20.591000
H 0.368000 -4.641000 19.073000
C -1.577000 -3.735000 18.978000
H -2.090000 -4.665000 19.211000
H -2.124000 -2.916000 19.443000
H -1.570000 -3.605000 17.897000
C 1.758000 -0.937000 17.628000
O 1.237000 0.098000 17.223000
N 3.085000 -1.073000 17.665000
H 3.471000 -1.949000 18.004000
C 4.034000 0.009000 17.365000
H 3.831000 0.843000 18.035000
C 5.463000 -0.462000 17.639000
H 6.149000 0.371000 17.483000
H 5.721000 -1.277000 16.961000
O 5.567000 -0.909000 18.975000
H 6.471000 -1.278000 19.108000
C 3.928000 0.526000 15.923000
O 3.909000 1.737000 15.702000
N 3.658000 -0.352000 14.951000
H 3.697000 -1.342000 15.183000
C 3.385000 0.028000 13.552000
H 4.184000 0.690000 13.216000
C 3.399000 -1.233000 12.669000
H 2.906000 -0.999000 11.725000
H 2.824000 -2.024000 13.153000
C 4.800000 -1.754000 12.325000
O 4.881000 -2.685000 11.488000
O 5.826000 -1.199000 12.782000
C 2.065000 0.814000 13.348000
O 1.878000 1.435000 12.293000
N 1.221000 0.889000 14.383000
H 1.492000 0.397000 15.228000
C -0.067000 1.591000 14.433000
H -0.315000 1.975000 13.443000
C -1.140000 0.556000 14.823000
H -0.796000 -0.005000 15.692000
H -1.235000 -0.163000 14.008000
C -2.516000 1.104000 15.153000
C -3.517000 1.169000 14.164000
H -3.298000 0.847000 13.156000
C -4.806000 1.637000 14.493000
H -5.579000 1.686000 13.740000
C -5.095000 2.031000 15.808000
O -6.329000 2.493000 16.133000
H -6.989000 2.284000 15.443000
C -4.105000 1.954000 16.797000
H -4.346000 2.238000 17.810000
C -2.816000 1.490000 16.474000
H -2.058000 1.422000 17.245000
C -0.030000 2.802000 15.389000
O -0.401000 3.894000 14.969000
N 0.730000 2.723000 16.489000
H 1.043000 1.801000 16.774000
C 1.180000 3.859000 17.315000
H 0.297000 4.395000 17.665000
C 1.943000 3.310000 18.541000
H 2.871000 2.857000 18.192000
H 1.340000 2.527000 19.004000
C 2.282000 4.343000 19.629000
O 1.599000 5.387000 19.739000
O 3.219000 4.093000 20.428000
C 2.045000 4.859000 16.519000
O 2.148000 6.031000 16.871000
N 2.550000 4.464000 15.347000
H 2.464000 3.483000 15.117000
C 3.156000 5.365000 14.363000
H 4.008000 5.849000 14.843000
C 3.685000 4.525000 13.188000
H 2.892000 4.408000 12.450000
H 3.917000 3.522000 13.550000
C 4.934000 5.062000 12.504000
C 4.895000 6.251000 11.750000
H 3.986000 6.827000 11.691000
C 6.037000 6.700000 11.062000
H 5.994000 7.614000 10.492000
C 7.224000 5.957000 11.118000
O 8.305000 6.355000 10.394000
H 8.160000 7.227000 10.006000
C 7.282000 4.785000 11.887000
H 8.203000 4.224000 11.949000
C 6.140000 4.338000 12.581000
H 6.189000 3.429000 13.168000
C 2.192000 6.478000 13.886000
O 2.645000 7.564000 13.532000
N 0.866000 6.305000 13.985000
H 0.515000 5.412000 14.324000
C -0.118000 7.371000 13.729000
H 0.146000 7.836000 12.779000
C -1.532000 6.784000 13.578000
H -2.244000 7.607000 13.509000
H -1.779000 6.220000 14.479000
C -1.735000 5.911000 12.348000
C -2.236000 4.601000 12.480000
H -2.464000 4.209000 13.463000
C -2.447000 3.805000 11.338000
H -2.836000 2.804000 11.437000
C -2.156000 4.311000 10.064000
O -2.367000 3.536000 8.968000
H -1.947000 3.919000 8.172000
C -1.665000 5.617000 9.923000
H -1.468000 6.015000 8.941000
C -1.464000 6.423000 11.061000
H -1.124000 7.442000 10.943000
C -0.106000 8.520000 14.759000
O -0.586000 9.606000 14.430000
N 0.658000 8.405000 15.859000
H 1.034000 7.483000 16.071000
C 1.147000 9.525000 16.701000
H 0.294000 10.051000 17.135000
C 1.982000 8.899000 17.832000
H 2.885000 8.469000 17.395000
H 1.394000 8.092000 18.273000
C 2.400000 9.842000 18.969000
H 1.515000 10.179000 19.511000
H 2.923000 10.707000 18.562000
C 3.355000 9.135000 19.939000
H 3.672000 9.851000 20.699000
H 4.246000 8.825000 19.390000
N 2.738000 7.946000 20.561000
H 2.479000 7.168000 19.961000
C 2.539000 7.721000 21.844000
N 2.794000 8.586000 22.780000
H 3.063000 9.537000 22.551000
H 2.518000 8.369000 23.730000
N 2.055000 6.578000 22.209000
H 1.889000 5.884000 21.482000
H 2.069000 6.324000 23.184000
C 1.984000 10.557000 15.920000
O 2.061000 11.725000 16.312000
N 2.456000 10.166000 14.736000
H 2.341000 9.186000 14.504000
C 3.272000 10.946000 13.803000
H 3.493000 11.908000 14.264000
C 4.608000 10.213000 13.582000
H 5.303000 10.916000 13.126000
H 4.442000 9.411000 12.863000
C 5.283000 9.622000 14.817000
C 5.543000 10.413000 15.955000
H 5.227000 11.445000 15.987000
C 6.233000 9.865000 17.056000
H 6.439000 10.465000 17.930000
C 6.689000 8.539000 17.019000
O 7.411000 8.041000 18.059000
H 7.833000 7.199000 17.841000
C 6.415000 7.740000 15.900000
H 6.752000 6.714000 15.878000
C 5.702000 8.275000 14.809000
H 5.508000 7.655000 13.948000
C 2.509000 11.254000 12.490000
O 3.083000 11.311000 11.396000
N 1.185000 11.413000 12.605000
H 0.790000 11.281000 13.527000
C 0.258000 11.939000 11.598000
H 0.827000 12.410000 10.794000
C -0.567000 10.774000 11.018000
H -1.240000 10.385000 11.782000
H 0.104000 9.970000 10.715000
C -1.395000 11.205000 9.819000
O -2.451000 11.806000 9.946000
N -0.868000 11.042000 8.630000
H -1.311000 11.486000 7.838000
H -0.017000 10.501000 8.535000
C -0.624000 13.019000 12.265000
O -0.842000 12.969000 13.480000
N -0.971000 14.079000 11.527000
H -0.836000 14.037000 10.525000
C -1.361000 15.385000 12.087000
H -1.707000 15.262000 13.113000
C -0.111000 16.293000 12.068000
H -0.391000 17.307000 12.349000
H 0.262000 16.333000 11.045000
C 1.042000 15.847000 12.986000
H 1.344000 14.829000 12.743000
C 2.241000 16.754000 12.743000
H 2.519000 16.696000 11.696000
H 2.000000 17.783000 13.005000
H 3.079000 16.405000 13.339000
C 0.669000 15.918000 14.466000
H -0.139000 15.226000 14.685000
H 1.531000 15.647000 15.078000
H 0.350000 16.927000 14.723000
C -2.512000 16.031000 11.288000
O -2.878000 15.510000 10.231000
N -3.163000 17.110000 11.768000
C -3.065000 17.673000 13.109000
H -2.981000 16.900000 13.874000
H -2.215000 18.353000 13.165000
C -4.359000 18.461000 13.308000
H -5.148000 17.791000 13.653000
H -4.227000 19.288000 14.005000
C -4.681000 18.952000 11.899000
H -5.746000 19.147000 11.772000
H -4.101000 19.850000 11.692000
C -4.204000 17.806000 11.003000
H -5.038000 17.118000 10.856000
C -3.742000 18.315000 9.623000
O -4.490000 18.172000 8.657000
N -2.478000 18.757000 9.501000
H -1.928000 18.819000 10.348000
C -1.778000 19.167000 8.260000
H -1.045000 19.919000 8.549000
C -0.976000 17.997000 7.644000
H -1.668000 17.294000 7.183000
C 0.044000 18.445000 6.596000
H 0.721000 19.186000 7.023000
H 0.617000 17.582000 6.257000
H -0.467000 18.879000 5.738000
O -0.225000 17.291000 8.615000
H 0.479000 17.887000 8.940000
C -2.689000 19.859000 7.227000
O -2.981000 19.294000 6.169000
N -3.260000 21.014000 7.597000
H -3.008000 21.397000 8.499000
C -4.106000 21.848000 6.720000
H -4.970000 21.263000 6.401000
C -4.597000 23.058000 7.538000
H -3.733000 23.644000 7.858000
H -5.109000 22.692000 8.427000
C -5.562000 23.987000 6.790000
H -6.460000 23.429000 6.520000
H -5.088000 24.346000 5.877000
S -6.040000 25.439000 7.764000
C -7.145000 26.261000 6.586000
H -7.415000 27.245000 6.969000
H -6.644000 26.370000 5.623000
H -8.050000 25.669000 6.462000
C -3.337000 22.308000 5.467000
O -2.140000 22.594000 5.557000
N -4.016000 22.465000 4.324000
H -5.012000 22.272000 4.308000
C -3.419000 22.976000 3.082000
H -2.357000 22.745000 3.071000
C -4.076000 22.276000 1.881000
H -3.756000 22.769000 0.960000
H -5.159000 22.376000 1.960000
S -3.614000 20.519000 1.797000
H -2.316000 20.731000 1.524000
C -3.576000 24.501000 2.924000
O -4.618000 25.057000 3.263000
N -2.680000 25.106000 2.137000
H -1.844000 24.584000 1.894000
C -2.913000 26.343000 1.374000
H -3.236000 27.138000 2.039000
C -1.569000 26.766000 0.756000
H -1.178000 25.942000 0.160000
H -0.878000 26.907000 1.584000
C -1.569000 28.043000 -0.103000
O -2.624000 28.438000 -0.652000
O -0.457000 28.614000 -0.261000
C -4.006000 26.124000 0.312000
O -3.781000 25.427000 -0.678000
N -5.218000 26.652000 0.520000
H -5.383000 27.191000 1.358000
C -6.354000 26.427000 -0.388000
H -6.563000 25.366000 -0.526000
C -7.698000 27.028000 0.253000
H -7.521000 28.096000 0.377000
C -8.847000 26.757000 -0.633000
H -8.624000 27.222000 -1.593000
H -8.908000 25.694000 -0.867000
H -9.757000 27.163000 -0.192000
C -7.946000 26.368000 1.650000
H -7.052000 25.949000 2.111000
H -8.413000 25.412000 1.413000
C -8.926000 27.099000 2.538000
H -8.790000 26.806000 3.579000
H -8.790000 28.163000 2.342000
H -9.932000 26.749000 2.307000
C -6.100000 27.019000 -1.792000
O -6.552000 26.457000 -2.799000
N -5.360000 28.093000 -1.983000
H -4.869000 28.330000 -1.133000
C -5.061000 28.723000 -3.281000
H -5.981000 28.688000 -3.865000
C -4.589000 30.241000 -3.098000
H -4.236000 30.667000 -4.037000
H -3.800000 30.230000 -2.346000
C -5.620000 31.213000 -2.597000
H -5.088000 32.160000 -2.501000
H -6.057000 30.932000 -1.639000
C -6.745000 31.487000 -3.611000
H -7.128000 30.507000 -3.895000
H -6.365000 32.047000 -4.466000
N -7.909000 32.103000 -2.931000
H -7.761000 32.801000 -2.215000
C -9.182000 31.789000 -3.138000
N -9.667000 30.915000 -3.957000
H -9.157000 30.444000 -4.691000
H -10.671000 30.817000 -3.910000
N -10.119000 32.302000 -2.317000
H -9.838000 33.079000 -1.737000
H -11.088000 32.035000 -2.417000
C -3.999000 27.980000 -4.018000
O -4.273000 27.664000 -5.186000
N -2.997000 27.423000 -3.339000
H -2.898000 27.678000 -2.357000
C -2.040000 26.472000 -3.918000
H -1.672000 26.878000 -4.855000
C -0.859000 26.343000 -2.946000
H -1.203000 25.828000 -2.051000
H -0.534000 27.347000 -2.669000
C 0.362000 25.605000 -3.505000
H 0.686000 26.087000 -4.427000
H 0.097000 24.570000 -3.722000
C 1.515000 25.627000 -2.502000
O 2.536000 26.270000 -2.695000
N 1.440000 24.870000 -1.433000
H 2.229000 24.871000 -0.803000
H 0.610000 24.297000 -1.273000
C -2.670000 25.111000 -4.264000
O -2.548000 24.662000 -5.407000
N -3.488000 24.547000 -3.368000
H -3.556000 24.981000 -2.450000
C -4.227000 23.298000 -3.581000
H -3.503000 22.507000 -3.780000
C -4.985000 22.965000 -2.279000
H -5.646000 23.801000 -2.047000
H -4.258000 22.884000 -1.469000
C -5.834000 21.680000 -2.304000
H -6.568000 21.738000 -3.107000
C -4.978000 20.427000 -2.502000
H -5.604000 19.539000 -2.427000
H -4.517000 20.449000 -3.489000
H -4.201000 20.387000 -1.738000
C -6.586000 21.545000 -0.979000
H -7.196000 20.644000 -0.985000
H -5.878000 21.488000 -0.155000
H -7.238000 22.409000 -0.839000
C -5.178000 23.374000 -4.787000
O -5.108000 22.519000 -5.672000
N -5.995000 24.433000 -4.876000
H -5.990000 25.115000 -4.123000
C -6.970000 24.623000 -5.960000
H -7.517000 23.691000 -6.084000
C -7.967000 25.735000 -5.588000
H -8.478000 26.057000 -6.490000
H -7.415000 26.599000 -5.215000
C -9.045000 25.319000 -4.570000
H -8.575000 24.962000 -3.654000
C -9.924000 26.526000 -4.239000
H -9.302000 27.339000 -3.867000
H -10.456000 26.863000 -5.129000
H -10.649000 26.255000 -3.472000
C -9.966000 24.221000 -5.111000
H -9.422000 23.287000 -5.233000
H -10.765000 24.052000 -4.394000
H -10.396000 24.530000 -6.062000
C -6.352000 24.911000 -7.337000
O -7.012000 24.660000 -8.348000
N -5.084000 25.328000 -7.397000
H -4.599000 25.514000 -6.527000
C -4.327000 25.370000 -8.651000
H -4.991000 25.664000 -9.466000
C -3.214000 26.426000 -8.533000
H -2.552000 26.164000 -7.707000
H -3.670000 27.387000 -8.289000
C -2.387000 26.596000 -9.796000
C -1.154000 25.929000 -9.936000
H -0.783000 25.306000 -9.136000
C -0.408000 26.062000 -11.122000
H 0.535000 25.546000 -11.229000
C -0.891000 26.862000 -12.173000
H -0.323000 26.953000 -13.089000
C -2.117000 27.538000 -12.032000
H -2.490000 28.148000 -12.842000
C -2.863000 27.405000 -10.846000
H -3.810000 27.916000 -10.743000
C -3.751000 23.988000 -9.006000
O -3.958000 23.483000 -10.111000
N -3.068000 23.332000 -8.059000
H -2.973000 23.767000 -7.145000
C -2.361000 22.062000 -8.306000
H -1.758000 22.188000 -9.205000
C -1.395000 21.743000 -7.146000
H -1.944000 21.750000 -6.203000
C -0.717000 20.378000 -7.306000
H 0.028000 20.245000 -6.525000
H -1.453000 19.580000 -7.216000
H -0.234000 20.311000 -8.280000
C -0.273000 22.792000 -7.081000
H 0.299000 22.789000 -8.008000
H -0.687000 23.786000 -6.928000
H 0.392000 22.574000 -6.247000
C -3.303000 20.886000 -8.597000
O -2.979000 20.073000 -9.464000
N -4.523000 20.863000 -8.042000
H -4.750000 21.568000 -7.345000
C -5.554000 19.861000 -8.398000
H -5.135000 18.877000 -8.189000
C -6.822000 20.005000 -7.529000
H -6.511000 19.984000 -6.484000
C -7.590000 21.309000 -7.772000
H -8.038000 21.318000 -8.765000
H -8.379000 21.413000 -7.028000
H -6.911000 22.151000 -7.682000
C -7.803000 18.846000 -7.745000
H -7.277000 17.897000 -7.651000
H -8.594000 18.888000 -6.996000
H -8.251000 18.901000 -8.738000
C -5.913000 19.867000 -9.888000
O -6.047000 18.802000 -10.486000
N -5.865000 21.025000 -10.550000
H -5.634000 21.875000 -10.052000
C -6.164000 21.113000 -11.984000
H -6.976000 20.421000 -12.205000
C -6.620000 22.535000 -12.357000
H -6.839000 22.570000 -13.424000
H -5.801000 23.231000 -12.169000
C -7.861000 23.021000 -11.584000
H -8.101000 24.029000 -11.927000
H -7.607000 23.091000 -10.525000
C -9.110000 22.138000 -11.742000
O -9.159000 21.280000 -12.651000
O -10.073000 22.304000 -10.948000
C -4.992000 20.670000 -12.870000
O -5.229000 20.091000 -13.930000
N -3.753000 20.744000 -12.373000
H -3.629000 21.178000 -11.467000
C -2.596000 20.101000 -13.019000
H -2.649000 20.297000 -14.091000
C -1.263000 20.681000 -12.498000
H -1.134000 20.400000 -11.453000
C -0.072000 20.144000 -13.302000
H -0.019000 19.062000 -13.206000
H -0.184000 20.400000 -14.356000
H 0.859000 20.571000 -12.928000
C -1.208000 22.214000 -12.597000
H -0.257000 22.573000 -12.206000
H -1.313000 22.527000 -13.636000
H -2.006000 22.665000 -12.006000
C -2.641000 18.576000 -12.831000
O -2.405000 17.835000 -13.784000
N -3.082000 18.083000 -11.665000
H -3.309000 18.740000 -10.924000
C -3.332000 16.643000 -11.439000
H -2.423000 16.097000 -11.688000
C -3.659000 16.344000 -9.959000
H -4.489000 16.968000 -9.634000
C -4.040000 14.877000 -9.713000
H -3.248000 14.217000 -10.068000
H -4.204000 14.712000 -8.650000
H -4.968000 14.637000 -10.233000
C -2.450000 16.635000 -9.058000
H -1.623000 15.973000 -9.310000
H -2.125000 17.667000 -9.181000
H -2.727000 16.487000 -8.014000
C -4.424000 16.104000 -12.373000
O -4.220000 15.064000 -12.994000
N -5.492000 16.860000 -12.628000
H -5.631000 17.706000 -12.084000
C -6.538000 16.459000 -13.578000
H -6.817000 15.433000 -13.335000
C -7.783000 17.335000 -13.353000
H -7.603000 18.324000 -13.774000
H -7.939000 17.456000 -12.280000
C -9.076000 16.753000 -13.939000
O -10.028000 17.530000 -14.167000
O -9.183000 15.525000 -14.153000
C -6.073000 16.448000 -15.056000
O -6.565000 15.622000 -15.825000
N -4.980000 17.151000 -15.411000
H -4.579000 17.778000 -14.724000
C -4.281000 16.978000 -16.707000
H -5.029000 16.876000 -17.492000
C -3.366000 18.178000 -17.028000
H -2.804000 17.953000 -17.935000
H -2.644000 18.307000 -16.225000
C -4.098000 19.510000 -17.239000
H -3.365000 20.318000 -17.283000
H -4.749000 19.697000 -16.388000
C -4.946000 19.536000 -18.513000
H -5.640000 20.371000 -18.438000
H -5.532000 18.625000 -18.579000
C -4.110000 19.665000 -19.789000
H -3.526000 18.748000 -19.922000
H -3.416000 20.503000 -19.686000
N -4.987000 19.878000 -20.961000
H -5.743000 19.198000 -20.961000
H -5.427000 20.794000 -20.933000
H -4.472000 19.778000 -21.832000
C -3.453000 15.694000 -16.771000
O -3.543000 14.956000 -17.752000
N -2.783000 15.325000 -15.676000
H -2.773000 15.966000 -14.892000
C -2.127000 14.013000 -15.533000
H -1.483000 13.865000 -16.400000
C -1.234000 13.989000 -14.282000
H -0.957000 12.953000 -14.080000
H -1.798000 14.339000 -13.419000
C 0.059000 14.780000 -14.404000
C 0.260000 15.967000 -13.675000
H -0.521000 16.346000 -13.034000
C 1.489000 16.651000 -13.765000
H 1.664000 17.550000 -13.198000
C 2.512000 16.165000 -14.587000
O 3.700000 16.822000 -14.638000
H 4.378000 16.314000 -15.105000
C 2.307000 14.999000 -15.339000
H 3.091000 14.623000 -15.977000
C 1.085000 14.306000 -15.242000
H 0.928000 13.403000 -15.813000
C -3.106000 12.818000 -15.531000
O -2.706000 11.718000 -15.929000
N -4.408000 13.061000 -15.330000
H -4.663000 13.995000 -15.031000
C -5.485000 12.058000 -15.364000
H -5.042000 11.091000 -15.577000
C -6.131000 11.959000 -13.967000
H -7.116000 11.500000 -14.048000
H -6.284000 12.962000 -13.563000
C -5.330000 11.122000 -12.983000
C -5.485000 9.722000 -12.965000
H -6.187000 9.246000 -13.632000
C -4.742000 8.936000 -12.068000
H -4.865000 7.864000 -12.059000
C -3.847000 9.547000 -11.173000
H -3.280000 8.938000 -10.487000
C -3.697000 10.945000 -11.177000
H -3.017000 11.421000 -10.486000
C -4.435000 11.729000 -12.082000
H -4.316000 12.801000 -12.084000
C -6.518000 12.268000 -16.495000
O -7.565000 11.619000 -16.507000
N -6.229000 13.113000 -17.487000
H -5.360000 13.630000 -17.439000
C -7.107000 13.390000 -18.633000
H -8.101000 13.625000 -18.262000
C -6.564000 14.626000 -19.360000
H -5.542000 14.430000 -19.683000
H -6.551000 15.473000 -18.672000
C -7.415000 14.986000 -20.572000
O -8.515000 15.558000 -20.395000
O -6.992000 14.685000 -21.711000
C -7.292000 12.217000 -19.616000
O -8.385000 12.066000 -20.167000
N -6.301000 11.329000 -19.746000
H -5.444000 11.525000 -19.237000
C -6.314000 10.140000 -20.615000
H -6.366000 10.450000 -21.659000
C -4.982000 9.402000 -20.375000
H -4.812000 9.305000 -19.301000
H -4.161000 9.984000 -20.798000
S -4.968000 7.733000 -21.093000
H -3.768000 7.372000 -20.621000
C -7.499000 9.191000 -20.359000
O -7.953000 8.486000 -21.263000
N -7.873000 9.040000 -19.090000
H -7.478000 9.665000 -18.404000
C -8.593000 7.863000 -18.603000
H -8.375000 7.020000 -19.258000
C -8.093000 7.519000 -17.197000
H -8.479000 6.540000 -16.913000
H -8.480000 8.255000 -16.491000
C -6.588000 7.483000 -17.107000
C -5.878000 6.486000 -17.799000
H -6.406000 5.725000 -18.361000
C -4.475000 6.501000 -17.779000
H -3.920000 5.749000 -18.313000
C -3.791000 7.507000 -17.089000
O -2.439000 7.510000 -17.101000
H -2.135000 6.590000 -17.238000
C -4.491000 8.496000 -16.391000
H -3.939000 9.251000 -15.852000
C -5.898000 8.489000 -16.405000
H -6.455000 9.263000 -15.897000
C -10.101000 8.067000 -18.581000
O -10.569000 9.201000 -18.441000
N -10.838000 6.958000 -18.470000
H -10.352000 6.076000 -18.546000
C -12.162000 6.967000 -18.294000
H -12.331000 7.853000 -17.681000
C -12.900000 7.054000 -19.623000
H -12.733000 6.062000 -20.044000
H -12.503000 7.755000 -20.358000
C -14.397000 7.347000 -19.408000
O -14.795000 8.168000 -18.546000
O -15.158000 6.700000 -20.174000
C -12.786000 5.807000 -17.431000
O -12.188000 4.736000 -17.388000
N -13.945000 6.027000 -16.784000
H -14.428000 6.899000 -16.993000
C -14.532000 5.122000 -15.782000
H -14.081000 5.336000 -14.815000
H -14.265000 4.103000 -16.047000
C -16.067000 5.182000 -15.642000
O -16.773000 4.809000 -16.584000
N -16.550000 5.435000 -14.408000
H -15.809000 5.575000 -13.736000
C -17.995000 5.538000 -14.107000
H -18.491000 5.700000 -15.065000
H -18.188000 6.325000 -13.378000
C -18.508000 4.247000 -13.432000
O -17.737000 3.390000 -13.017000
N -19.899000 4.148000 -13.191000
H -20.440000 4.971000 -13.412000
C -20.519000 3.074000 -12.505000
H -19.976000 3.021000 -11.562000
C -21.931000 3.591000 -12.124000
H -22.542000 2.716000 -11.898000
H -22.406000 4.082000 -12.973000
S -21.952000 4.685000 -10.752000
C -20.702000 1.775000 -13.267000
O -21.293000 1.714000 -14.299000
N -20.157000 0.734000 -12.659000
H -19.608000 0.814000 -11.767000
C -20.296000 -0.571000 -13.242000
H -20.325000 -0.586000 -14.324000
C -19.108000 -1.379000 -12.886000
H -18.873000 -1.248000 -11.881000
C -19.363000 -2.941000 -12.918000
H -18.372000 -3.485000 -12.861000
H -19.955000 -3.317000 -12.022000
H -19.888000 -3.232000 -13.841000
C -17.839000 -1.120000 -13.758000
H -16.998000 -1.766000 -13.446000
H -17.537000 -0.087000 -13.478000
C -17.859000 -1.216000 -15.280000
H -16.796000 -1.193000 -15.576000
H -18.211000 -2.179000 -15.600000
H -18.399000 -0.362000 -15.743000
C -21.646000 -1.222000 -12.669000
O -21.929000 -1.069000 -11.486000
N -22.528000 -1.936000 -13.480000
H -22.355000 -1.946000 -14.475000
C -23.520000 -2.771000 -12.828000
H -23.956000 -2.286000 -11.955000
C -24.746000 -2.977000 -13.735000
H -25.519000 -3.478000 -13.152000
H -24.483000 -3.692000 -14.515000
C -25.435000 -1.769000 -14.342000
O -25.850000 -0.903000 -13.573000
N -25.488000 -1.735000 -15.664000
H -25.893000 -0.941000 -16.140000
H -25.511000 -2.642000 -16.108000
C -23.078000 -4.082000 -12.220000
O -22.037000 -4.591000 -12.603000
N -23.841000 -4.597000 -11.285000
H -24.578000 -4.050000 -10.865000
C -23.403000 -5.687000 -10.475000
H -22.545000 -5.351000 -9.892000
C -24.328000 -6.035000 -9.312000
H -24.606000 -5.167000 -8.713000
H -25.246000 -6.487000 -9.688000
H -23.773000 -6.746000 -8.700000
C -23.070000 -6.976000 -11.333000
O -22.101000 -7.698000 -11.116000
N -23.896000 -7.342000 -12.357000
H -24.762000 -6.850000 -12.526000
C -23.769000 -8.706000 -12.979000
H -23.974000 -9.564000 -12.338000
C -24.948000 -8.807000 -13.950000
H -25.865000 -8.683000 -13.375000
H -25.012000 -9.834000 -14.308000
C -24.964000 -7.897000 -15.127000
O -24.524000 -8.210000 -16.240000
N -25.424000 -6.693000 -14.904000
H -25.394000 -6.111000 -15.729000
H -25.683000 -6.412000 -13.969000
C -22.473000 -8.904000 -13.847000
O -22.250000 -9.916000 -14.476000
N -21.569000 -7.901000 -13.875000
H -21.751000 -7.113000 -13.270000
C -20.393000 -7.876000 -14.780000
H -20.127000 -8.894000 -15.064000
C -20.758000 -7.068000 -16.078000
H -21.709000 -7.431000 -16.469000
H -19.918000 -7.316000 -16.726000
C -20.809000 -5.542000 -15.899000
H -19.790000 -5.167000 -15.804000
H -21.415000 -5.410000 -15.003000
C -21.571000 -4.928000 -17.064000
O -22.475000 -4.127000 -16.899000
N -21.242000 -5.312000 -18.310000
H -21.960000 -5.155000 -19.003000
H -20.454000 -5.911000 -18.509000
C -19.162000 -7.348000 -13.955000
O -18.175000 -6.961000 -14.577000
N -19.189000 -7.361000 -12.616000
H -20.034000 -7.679000 -12.157000
C -17.999000 -7.107000 -11.779000
H -17.530000 -6.180000 -12.110000
C -18.416000 -6.935000 -10.303000
H -19.002000 -7.801000 -9.995000
C -17.216000 -6.803000 -9.358000
H -17.565000 -6.610000 -8.344000
H -16.644000 -7.730000 -9.340000
H -16.577000 -5.984000 -9.684000
C -19.271000 -5.672000 -10.123000
H -20.159000 -5.721000 -10.752000
H -19.593000 -5.589000 -9.084000
H -18.693000 -4.788000 -10.392000
C -16.975000 -8.245000 -11.939000
O -17.330000 -9.421000 -11.800000
N -15.696000 -7.894000 -12.121000
H -15.492000 -6.904000 -12.212000
C -14.573000 -8.830000 -12.325000
H -14.959000 -9.842000 -12.458000
C -13.783000 -8.443000 -13.604000
H -13.448000 -7.408000 -13.505000
C -12.530000 -9.326000 -13.777000
H -11.956000 -9.014000 -14.649000
H -11.861000 -9.244000 -12.922000
H -12.820000 -10.369000 -13.900000
C -14.704000 -8.533000 -14.843000
H -15.516000 -7.816000 -14.728000
H -15.147000 -9.526000 -14.884000
C -14.029000 -8.243000 -16.191000
H -13.514000 -7.283000 -16.151000
H -13.322000 -9.033000 -16.444000
H -14.788000 -8.207000 -16.972000
C -13.658000 -8.830000 -11.093000
O -13.219000 -7.760000 -10.650000
N -13.285000 -10.023000 -10.607000
H -13.694000 -10.859000 -11.016000
C -12.398000 -10.225000 -9.443000
H -11.781000 -9.335000 -9.317000
C -13.217000 -10.438000 -8.146000
H -13.693000 -11.419000 -8.179000
C -12.317000 -10.379000 -6.904000
H -11.657000 -11.240000 -6.874000
H -11.719000 -9.468000 -6.922000
H -12.917000 -10.395000 -5.996000
C -14.316000 -9.384000 -7.965000
H -14.794000 -9.494000 -6.992000
H -13.888000 -8.390000 -8.062000
H -15.086000 -9.519000 -8.723000
C -11.465000 -11.425000 -9.661000
O -11.867000 -12.439000 -10.235000
N -10.235000 -11.337000 -9.147000
H -9.970000 -10.440000 -8.749000
C -9.180000 -12.354000 -9.254000
H -9.103000 -12.656000 -10.300000
C -7.857000 -11.677000 -8.847000
H -7.873000 -11.442000 -7.783000
H -7.748000 -10.742000 -9.398000
C -6.641000 -12.531000 -9.149000
O -5.981000 -13.059000 -8.259000
N -6.210000 -12.554000 -10.385000
H -5.384000 -13.092000 -10.599000
H -6.708000 -12.024000 -11.098000
C -9.432000 -13.642000 -8.435000
O -8.985000 -14.710000 -8.842000
N -10.109000 -13.544000 -7.284000
H -10.401000 -12.619000 -7.006000
C -10.640000 -14.660000 -6.480000
H -11.196000 -15.332000 -7.134000
C -9.488000 -15.454000 -5.816000
H -8.813000 -14.766000 -5.319000
H -8.922000 -15.993000 -6.575000
C -9.973000 -16.457000 -4.778000
O -9.967000 -16.170000 -3.589000
N -10.713000 -17.452000 -5.213000
H -11.160000 -18.082000 -4.546000
H -10.709000 -17.696000 -6.200000
C -11.615000 -14.108000 -5.419000
O -11.365000 -13.028000 -4.871000
N -12.628000 -14.901000 -5.045000
H -12.749000 -15.772000 -5.559000
C -13.700000 -14.534000 -4.107000
H -13.606000 -13.479000 -3.849000
C -15.059000 -14.748000 -4.808000
H -15.857000 -14.555000 -4.090000
H -15.130000 -15.797000 -5.102000
C -15.313000 -13.869000 -6.050000
H -14.510000 -14.004000 -6.774000
C -16.632000 -14.275000 -6.710000
H -17.459000 -14.146000 -6.011000
H -16.808000 -13.658000 -7.592000
H -16.578000 -15.319000 -7.019000
C -15.409000 -12.387000 -5.689000
H -16.182000 -12.238000 -4.937000
H -14.456000 -12.033000 -5.302000
H -15.666000 -11.807000 -6.576000
C -13.664000 -15.296000 -2.765000
O -14.386000 -14.925000 -1.844000
N -12.730000 -16.226000 -2.553000
H -12.061000 -16.404000 -3.293000
C -12.574000 -16.996000 -1.299000
H -13.569000 -17.157000 -0.880000
C -12.005000 -18.383000 -1.619000
H -11.963000 -18.977000 -0.705000
H -10.994000 -18.285000 -2.020000
C -12.903000 -19.093000 -2.628000
O -14.050000 -19.451000 -2.267000
O -12.492000 -19.206000 -3.808000
C -11.768000 -16.235000 -0.221000
O -10.979000 -16.804000 0.539000
N -11.949000 -14.909000 -0.212000
H -12.663000 -14.575000 -0.849000
C -11.243000 -13.886000 0.572000
H -10.219000 -14.210000 0.759000
C -11.262000 -12.578000 -0.247000
H -10.760000 -11.787000 0.307000
H -12.300000 -12.268000 -0.387000
C -10.609000 -12.682000 -1.631000
H -10.835000 -11.765000 -2.177000
H -11.036000 -13.516000 -2.189000
C -9.087000 -12.850000 -1.534000
H -8.846000 -13.692000 -0.886000
H -8.653000 -11.949000 -1.100000
C -8.450000 -13.117000 -2.897000
H -8.780000 -14.097000 -3.252000
H -7.366000 -13.153000 -2.763000
N -8.792000 -12.076000 -3.891000
H -8.173000 -12.155000 -4.695000
H -9.757000 -12.178000 -4.194000
H -8.700000 -11.147000 -3.480000
C -11.905000 -13.621000 1.924000
O -13.115000 -13.800000 2.065000
N -11.185000 -12.946000 2.819000
H -10.199000 -12.807000 2.628000
C -11.767000 -12.334000 4.025000
H -12.290000 -13.113000 4.579000
C -10.683000 -11.752000 4.941000
H -11.118000 -11.580000 5.925000
H -10.341000 -10.796000 4.546000
O -9.577000 -12.624000 5.088000
H -9.110000 -12.700000 4.219000
C -12.788000 -11.236000 3.674000
O -12.634000 -10.532000 2.670000
N -13.735000 -10.982000 4.578000
H -13.730000 -11.548000 5.422000
C -14.941000 -10.177000 4.345000
H -14.869000 -9.684000 3.375000
C -16.121000 -11.161000 4.292000
H -17.054000 -10.626000 4.115000
H -15.968000 -11.881000 3.487000
H -16.202000 -11.697000 5.239000
C -15.172000 -9.060000 5.391000
O -16.183000 -8.359000 5.334000
N -14.234000 -8.855000 6.320000
H -13.405000 -9.431000 6.301000
C -14.356000 -7.900000 7.424000
H -14.830000 -6.984000 7.080000
H -13.361000 -7.643000 7.784000
C -15.168000 -8.441000 8.602000
O -15.524000 -9.623000 8.660000
N -15.469000 -7.561000 9.558000
H -15.224000 -6.584000 9.430000
C -16.055000 -7.950000 10.837000
H -15.996000 -9.033000 10.902000
C -15.153000 -7.420000 11.963000
H -15.224000 -6.341000 12.014000
H -14.116000 -7.655000 11.717000
C -15.454000 -8.011000 13.326000
C -14.739000 -9.141000 13.767000
H -13.955000 -9.562000 13.154000
C -15.049000 -9.737000 15.001000
H -14.485000 -10.596000 15.338000
C -16.091000 -9.216000 15.788000
H -16.345000 -9.689000 16.728000
C -16.802000 -8.082000 15.355000
H -17.602000 -7.683000 15.963000
C -16.478000 -7.474000 14.129000
H -17.031000 -6.606000 13.796000
C -17.535000 -7.488000 10.940000
O -17.816000 -6.322000 10.661000
N -18.481000 -8.353000 11.370000
C -19.893000 -7.970000 11.550000
H -20.038000 -7.307000 12.398000
H -20.426000 -7.507000 10.715000
C -20.609000 -9.283000 12.012000
H -21.448000 -9.012000 12.654000
H -20.918000 -9.880000 11.187000
C -19.441000 -10.070000 12.688000
H -19.293000 -9.907000 13.794000
H -19.720000 -11.069000 12.502000
C -18.129000 -9.670000 11.888000
H -17.283000 -9.701000 12.547000
C -17.996000 -10.807000 10.908000
O -17.673000 -11.974000 11.324000
N -18.376000 -10.684000 9.668000
H -18.690000 -9.795000 9.351000
C -18.574000 -11.657000 8.585000
H -19.566000 -12.053000 8.721000
C -18.633000 -10.861000 7.264000
H -18.758000 -11.632000 6.539000
H -17.686000 -10.374000 7.054000
C -19.713000 -9.730000 7.256000
C -21.091000 -10.034000 7.342000
H -21.353000 -11.090000 7.295000
C -22.123000 -9.042000 7.345000
H -23.155000 -9.367000 7.345000
C -21.730000 -7.692000 7.249000
H -22.486000 -6.961000 7.070000
C -20.347000 -7.410000 7.236000
H -20.016000 -6.422000 7.055000
C -19.387000 -8.361000 7.317000
H -18.356000 -8.081000 7.215000
C -17.596000 -12.772000 8.528000
O -17.950000 -13.819000 8.074000
N -16.316000 -12.545000 8.855000
H -16.062000 -11.591000 9.084000
C -15.261000 -13.575000 8.928000
H -15.147000 -14.020000 7.937000
C -13.933000 -12.892000 9.318000
H -13.196000 -13.659000 9.559000
H -14.085000 -12.291000 10.215000
C -13.326000 -12.026000 8.223000
O -13.379000 -12.340000 7.042000
N -12.574000 -11.017000 8.585000
H -12.095000 -10.460000 7.887000
H -12.550000 -10.743000 9.563000
C -15.588000 -14.753000 9.886000
O -14.959000 -15.812000 9.825000
N -16.598000 -14.606000 10.753000
H -16.967000 -13.674000 10.880000
C -17.120000 -15.657000 11.643000
H -16.235000 -16.218000 11.943000
C -17.687000 -15.065000 12.927000
H -18.053000 -15.818000 13.625000
H -18.499000 -14.385000 12.670000
C -16.632000 -14.241000 13.761000
H -16.338000 -13.339000 13.224000
H -15.882000 -15.019000 13.901000
C -17.242000 -13.883000 15.109000
H -17.377000 -14.795000 15.690000
H -18.160000 -13.307000 14.988000
C -16.168000 -13.099000 15.843000
H -16.571000 -12.511000 16.668000
H -15.798000 -12.338000 15.157000
N -14.946000 -13.921000 16.282000
H -14.453000 -13.389000 16.985000
H -15.136000 -14.881000 16.531000
H -14.350000 -13.978000 15.468000
C -18.167000 -16.640000 11.044000
O -18.473000 -17.625000 11.631000
N -18.590000 -16.381000 9.804000
H -18.170000 -15.604000 9.314000
C -19.706000 -17.071000 9.042000
H -19.900000 -17.942000 9.669000
C -20.974000 -16.241000 8.980000
H -21.761000 -16.731000 8.408000
H -20.703000 -15.393000 8.351000
C -21.476000 -15.616000 10.203000
C -21.457000 -16.148000 11.475000
H -21.010000 -17.107000 11.692000
N -21.772000 -15.178000 12.428000
H -21.599000 -15.367000 13.405000
C -22.061000 -13.937000 11.826000
C -22.318000 -12.723000 12.337000
H -22.394000 -12.542000 13.399000
C -22.775000 -11.689000 11.452000
H -23.029000 -10.745000 11.913000
C -22.827000 -11.935000 10.027000
H -23.167000 -11.133000 9.388000
C -22.477000 -13.207000 9.494000
H -22.544000 -13.342000 8.424000
C -22.047000 -14.223000 10.392000
C -19.198000 -17.562000 7.692000
O -19.457000 -18.756000 7.394000
N -18.389000 -16.865000 6.915000
H -18.325000 -15.835000 7.099000
C -17.677000 -17.363000 5.764000
H -18.434000 -17.937000 5.216000
H -16.953000 -18.031000 6.176000
C -16.907000 -16.446000 4.823000
O -17.126000 -15.219000 4.904000
N -16.111000 -16.948000 3.868000
H -16.031000 -17.958000 3.807000
C -15.404000 -16.104000 2.875000
H -14.808000 -15.378000 3.429000
C -14.445000 -16.939000 2.003000
H -13.910000 -16.258000 1.348000
H -15.017000 -17.599000 1.361000
C -13.407000 -17.794000 2.741000
H -12.845000 -18.354000 1.992000
H -13.919000 -18.511000 3.382000
C -12.430000 -16.977000 3.596000
H -12.965000 -16.589000 4.462000
H -12.029000 -16.141000 3.028000
C -11.286000 -17.872000 4.078000
H -11.697000 -18.858000 4.316000
H -10.877000 -17.463000 5.005000
N -10.209000 -17.998000 3.067000
H -9.709000 -17.117000 2.971000
H -9.540000 -18.711000 3.343000
H -10.583000 -18.221000 2.152000
C -16.359000 -15.278000 1.988000
O -17.554000 -15.549000 1.891000
N -15.816000 -14.299000 1.258000
H -14.819000 -14.145000 1.358000
C -16.584000 -13.326000 0.472000
H -17.202000 -12.787000 1.178000
C -15.619000 -12.294000 -0.121000
H -15.052000 -11.826000 0.683000
H -14.925000 -12.761000 -0.815000
H -16.180000 -11.527000 -0.653000
C -17.546000 -13.925000 -0.584000
O -18.663000 -13.426000 -0.734000
N -17.157000 -15.041000 -1.213000
H -16.157000 -15.131000 -1.139000
C -18.001000 -15.906000 -2.099000
H -18.195000 -15.366000 -3.030000
C -17.245000 -17.166000 -2.520000
H -16.861000 -17.702000 -1.645000
H -16.397000 -16.931000 -3.047000
C -18.055000 -18.108000 -3.477000
H -18.278000 -17.560000 -4.413000
H -19.011000 -18.238000 -3.034000
C -17.354000 -19.469000 -3.678000
H -18.046000 -20.035000 -4.343000
H -17.314000 -19.999000 -2.735000
N -16.052000 -19.450000 -4.244000
H -15.301000 -19.517000 -3.586000
C -15.678000 -19.492000 -5.519000
N -16.404000 -19.488000 -6.554000
H -17.449000 -19.317000 -6.507000
H -15.944000 -19.634000 -7.434000
N -14.385000 -19.526000 -5.789000
H -13.720000 -19.360000 -5.009000
H -14.078000 -19.543000 -6.703000
C -19.370000 -16.218000 -1.489000
O -20.419000 -16.092000 -2.142000
N -19.460000 -16.472000 -0.172000
H -18.596000 -16.585000 0.339000
C -20.725000 -16.657000 0.547000
H -21.138000 -17.612000 0.223000
C -20.573000 -16.906000 2.064000
H -20.167000 -15.985000 2.482000
H -19.861000 -17.687000 2.332000
C -21.939000 -17.244000 2.769000
H -22.659000 -16.477000 2.483000
C -22.558000 -18.571000 2.325000
H -23.597000 -18.419000 2.616000
H -22.580000 -18.619000 1.236000
H -22.101000 -19.486000 2.702000
C -21.740000 -17.183000 4.336000
H -21.328000 -16.190000 4.517000
H -22.719000 -17.238000 4.812000
H -21.076000 -18.027000 4.523000
C -21.658000 -15.445000 0.308000
O -22.765000 -15.622000 -0.179000
N -21.178000 -14.219000 0.417000
H -20.233000 -14.088000 0.706000
C -22.071000 -12.998000 0.277000
H -23.033000 -13.140000 0.757000
C -21.282000 -11.809000 0.969000
H -21.923000 -10.871000 0.950000
H -20.315000 -11.638000 0.459000
C -20.994000 -12.193000 2.417000
C -22.024000 -12.517000 3.334000
H -23.078000 -12.255000 3.087000
C -21.634000 -12.945000 4.636000
H -22.375000 -13.242000 5.407000
C -20.312000 -13.254000 4.928000
O -20.001000 -13.735000 6.159000
H -19.072000 -13.977000 6.328000
C -19.331000 -12.948000 3.973000
H -18.299000 -13.087000 4.118000
C -19.637000 -12.398000 2.742000
H -18.846000 -12.158000 2.091000
C -22.280000 -12.696000 -1.107000
O -23.390000 -12.381000 -1.493000
N -21.250000 -12.848000 -1.956000
H -20.368000 -13.167000 -1.569000
C -21.307000 -12.635000 -3.409000
H -21.673000 -11.622000 -3.580000
C -19.898000 -12.733000 -4.026000
H -19.970000 -13.221000 -5.000000
H -19.264000 -13.368000 -3.409000
C -19.223000 -11.390000 -4.254000
C -19.664000 -10.567000 -5.308000
H -20.479000 -10.890000 -5.944000
C -19.041000 -9.328000 -5.548000
H -19.384000 -8.701000 -6.358000
C -17.965000 -8.911000 -4.752000
O -17.383000 -7.704000 -4.994000
H -17.989000 -7.151000 -5.524000
C -17.515000 -9.729000 -3.703000
H -16.681000 -9.409000 -3.095000
C -18.149000 -10.965000 -3.446000
H -17.797000 -11.595000 -2.642000
C -22.296000 -13.551000 -4.149000
O -22.894000 -13.100000 -5.132000
N -22.619000 -14.748000 -3.645000
H -22.033000 -15.252000 -2.994000
C -23.850000 -15.529000 -4.168000
H -24.000000 -15.367000 -5.235000
C -23.545000 -17.035000 -4.049000
H -24.431000 -17.619000 -4.298000
H -23.356000 -17.256000 -2.998000
C -22.566000 -17.660000 -5.027000
O -22.214000 -17.038000 -6.054000
O -22.137000 -18.820000 -4.735000
C -25.184000 -15.217000 -3.437000
O -26.181000 -15.275000 -4.102000
N -25.170000 -14.929000 -2.125000
H -24.253000 -14.936000 -1.702000
C -26.327000 -14.666000 -1.284000
H -27.029000 -15.496000 -1.358000
C -25.915000 -14.557000 0.157000
H -26.770000 -14.340000 0.798000
H -25.178000 -13.768000 0.309000
O -25.293000 -15.779000 0.723000
H -24.386000 -15.891000 0.429000
C -27.057000 -13.416000 -1.594000
O -28.261000 -13.315000 -1.355000
N -26.366000 -12.394000 -2.127000
H -25.365000 -12.442000 -2.259000
C -26.903000 -11.156000 -2.586000
H -27.818000 -10.947000 -2.032000
C -25.848000 -10.100000 -2.349000
H -26.201000 -9.184000 -2.823000
H -24.900000 -10.539000 -2.660000
C -25.645000 -9.691000 -0.889000
H -24.723000 -9.112000 -0.848000
H -25.441000 -10.596000 -0.316000
S -26.930000 -8.676000 -0.144000
C -26.579000 -7.108000 -1.055000
H -26.639000 -6.263000 -0.369000
H -25.561000 -7.077000 -1.442000
H -27.296000 -6.980000 -1.866000
C -27.118000 -11.295000 -4.107000
O -26.170000 -11.355000 -4.885000
N -28.332000 -11.361000 -4.550000
H -29.030000 -11.339000 -3.821000
C -28.705000 -11.445000 -5.972000
H -28.112000 -12.184000 -6.511000
C -30.157000 -11.861000 -6.135000
H -30.358000 -12.848000 -5.717000
H -30.251000 -11.879000 -7.221000
O -30.894000 -10.772000 -5.640000
H -31.114000 -10.944000 -4.722000
C -28.436000 -10.093000 -6.655000
O -28.103000 -9.099000 -5.964000
N -28.385000 -9.969000 -7.988000
H -28.596000 -10.771000 -8.564000
C -27.687000 -8.791000 -8.587000
H -26.807000 -8.583000 -7.978000
C -27.035000 -9.173000 -9.973000
H -26.477000 -8.358000 -10.435000
H -27.948000 -9.287000 -10.557000
C -26.165000 -10.371000 -9.981000
C -26.504000 -11.547000 -10.625000
H -27.459000 -11.630000 -11.123000
C -25.671000 -12.629000 -10.653000
H -26.057000 -13.497000 -11.166000
C -24.390000 -12.431000 -10.052000
O -23.537000 -13.478000 -10.018000
H -22.747000 -13.269000 -9.514000
C -24.048000 -11.245000 -9.449000
H -23.038000 -11.078000 -9.102000
C -24.927000 -10.238000 -9.256000
H -24.643000 -9.368000 -8.683000
C -28.449000 -7.483000 -8.658000
O -27.875000 -6.397000 -8.522000
N -29.793000 -7.538000 -8.845000
H -30.294000 -8.375000 -9.107000
C -30.584000 -6.262000 -8.733000
H -30.122000 -5.498000 -9.357000
C -31.920000 -6.476000 -9.275000
H -32.476000 -5.542000 -9.204000
H -32.418000 -7.140000 -8.569000
C -32.065000 -7.013000 -10.714000
H -31.341000 -6.447000 -11.300000
H -32.921000 -6.531000 -11.186000
C -32.182000 -8.485000 -10.926000
O -32.144000 -8.797000 -12.100000
O -31.976000 -9.326000 -10.034000
C -30.716000 -5.748000 -7.273000
O -30.879000 -4.544000 -6.999000
N -30.314000 -6.571000 -6.324000
H -30.212000 -7.544000 -6.575000
C -30.057000 -6.204000 -4.882000
H -30.736000 -5.396000 -4.608000
C -30.519000 -7.321000 -3.954000
H -30.173000 -7.020000 -2.966000
H -29.891000 -8.166000 -4.235000
C -31.966000 -7.812000 -3.915000
O -32.145000 -8.856000 -3.155000
O -32.943000 -7.221000 -4.449000
C -28.641000 -5.807000 -4.545000
O -28.469000 -4.992000 -3.614000
N -27.593000 -6.312000 -5.263000
H -27.856000 -7.066000 -5.880000
C -26.250000 -5.659000 -5.285000
H -25.918000 -5.455000 -4.267000
C -25.292000 -6.653000 -5.911000
H -24.340000 -6.157000 -6.095000
H -25.726000 -6.890000 -6.882000
C -24.974000 -7.932000 -5.147000
H -25.908000 -8.477000 -5.006000
H -24.682000 -7.724000 -4.118000
C -23.984000 -8.768000 -5.948000
O -23.211000 -8.240000 -6.744000
N -23.974000 -10.013000 -5.711000
H -23.293000 -10.598000 -6.174000
H -24.657000 -10.534000 -5.180000
C -26.275000 -4.287000 -5.896000
O -25.764000 -3.396000 -5.257000
N -26.960000 -4.079000 -7.019000
H -27.356000 -4.803000 -7.602000
C -27.178000 -2.722000 -7.537000
H -26.208000 -2.225000 -7.582000
C -27.820000 -2.603000 -8.884000
H -28.003000 -1.561000 -9.147000
H -28.868000 -2.902000 -8.861000
C -27.051000 -3.269000 -9.942000
O -27.613000 -4.017000 -10.794000
O -25.837000 -2.908000 -10.073000
C -28.039000 -1.907000 -6.613000
O -27.823000 -0.671000 -6.486000
N -29.010000 -2.494000 -5.895000
H -29.325000 -3.413000 -6.170000
C -29.845000 -1.583000 -4.990000
H -30.134000 -0.811000 -5.704000
C -31.083000 -2.313000 -4.493000
H -31.570000 -1.676000 -3.756000
H -31.822000 -2.640000 -5.224000
H -30.674000 -3.218000 -4.042000
C -29.025000 -0.994000 -3.883000
O -29.247000 0.106000 -3.478000
N -28.149000 -1.741000 -3.246000
H -27.923000 -2.649000 -3.627000
C -27.201000 -1.316000 -2.180000
H -27.785000 -0.694000 -1.502000
C -26.856000 -2.582000 -1.393000
H -26.423000 -3.269000 -2.121000
H -27.738000 -3.127000 -1.059000
C -25.796000 -2.490000 -0.216000
H -24.819000 -2.199000 -0.603000
C -26.330000 -1.506000 0.814000
H -26.429000 -0.509000 0.384000
H -27.384000 -1.728000 0.984000
H -25.772000 -1.531000 1.750000
C -25.498000 -3.862000 0.343000
H -25.240000 -4.550000 -0.462000
H -24.644000 -3.767000 1.014000
H -26.362000 -4.159000 0.937000
C -26.019000 -0.573000 -2.747000
O -25.350000 0.066000 -1.943000
N -25.718000 -0.520000 -4.030000
H -26.146000 -1.169000 -4.639000
C -24.684000 0.410000 -4.481000
H -23.839000 0.443000 -3.765000
C -24.193000 -0.040000 -5.814000
H -25.051000 -0.474000 -6.329000
H -23.497000 -0.897000 -5.641000
C -23.422000 0.937000 -6.659000
C -22.248000 1.602000 -6.133000
H -22.017000 1.504000 -5.061000
C -21.468000 2.303000 -7.051000
H -20.723000 2.912000 -6.798000
C -21.816000 2.211000 -8.405000
H -21.139000 2.627000 -9.100000
C -22.956000 1.605000 -8.864000
H -23.217000 1.539000 -9.856000
C -23.803000 1.006000 -7.986000
H -24.711000 0.458000 -8.349000
C -25.350000 1.834000 -4.652000
O -24.948000 2.798000 -4.085000
N -26.616000 1.812000 -5.136000
H -26.903000 0.959000 -5.595000
C -27.474000 2.974000 -5.214000
H -27.068000 3.768000 -5.839000
C -28.942000 2.590000 -5.610000
H -28.860000 1.921000 -6.467000
H -29.522000 2.041000 -4.868000
H -29.433000 3.485000 -5.991000
C -27.636000 3.646000 -3.773000
O -27.230000 4.768000 -3.623000
N -28.030000 2.802000 -2.766000
H -28.341000 1.867000 -2.989000
C -27.908000 3.138000 -1.386000
H -28.866000 3.590000 -1.131000
C -28.085000 1.743000 -0.648000
H -27.218000 1.101000 -0.806000
H -28.957000 1.222000 -1.042000
C -28.369000 1.900000 0.844000
C -27.355000 2.167000 1.760000
H -26.378000 2.434000 1.383000
C -27.557000 2.245000 3.154000
H -26.751000 2.334000 3.867000
C -28.811000 1.936000 3.620000
O -29.063000 1.991000 4.977000
H -28.290000 2.390000 5.383000
C -29.848000 1.741000 2.720000
H -30.837000 1.547000 3.111000
C -29.640000 1.682000 1.372000
H -30.472000 1.560000 0.693000
C -26.645000 3.917000 -0.915000
O -26.757000 4.967000 -0.255000
N -25.434000 3.506000 -1.280000
H -25.278000 2.632000 -1.804000
C -24.161000 4.353000 -0.914000
H -24.316000 4.633000 0.128000
C -22.838000 3.528000 -1.144000
H -21.947000 4.142000 -0.869000
C -22.751000 2.220000 -0.345000
H -23.082000 2.489000 0.595000
H -23.408000 1.471000 -0.612000
H -21.735000 1.793000 -0.289000
O -22.631000 3.328000 -2.485000
H -23.531000 3.134000 -2.854000
C -24.054000 5.647000 -1.699000
O -23.446000 6.598000 -1.157000
N -24.876000 5.984000 -2.684000
H -25.440000 5.237000 -3.065000
C -24.930000 7.293000 -3.394000
H -23.916000 7.692000 -3.426000
C -25.380000 7.098000 -4.887000
H -25.467000 8.048000 -5.413000
H -26.393000 6.695000 -4.891000
C -24.410000 6.066000 -5.532000
H -24.394000 5.139000 -4.959000
H -23.400000 6.473000 -5.489000
C -24.820000 5.892000 -7.010000
H -24.760000 6.925000 -7.351000
H -25.817000 5.450000 -6.979000
C -23.959000 4.937000 -7.864000
H -23.893000 3.950000 -7.407000
H -22.960000 5.331000 -8.050000
N -24.533000 4.735000 -9.245000
H -25.455000 4.323000 -9.259000
H -24.573000 5.566000 -9.818000
H -23.795000 4.238000 -9.723000
C -25.879000 8.291000 -2.649000
O -26.273000 9.321000 -3.219000
N -26.326000 7.954000 -1.485000
H -25.964000 7.064000 -1.172000
C -27.372000 8.597000 -0.704000
H -27.168000 9.667000 -0.744000
C -28.762000 8.370000 -1.368000
H -28.747000 8.714000 -2.402000
H -29.427000 9.186000 -1.083000
C -29.508000 7.062000 -1.240000
H -29.420000 6.643000 -0.237000
H -29.143000 6.328000 -1.959000
C -30.952000 7.309000 -1.550000
H -31.143000 7.573000 -2.590000
H -31.217000 8.172000 -0.940000
N -31.559000 6.059000 -1.183000
H -31.860000 6.092000 -0.220000
C -31.744000 4.917000 -1.865000
N -31.192000 4.820000 -2.968000
H -30.691000 5.630000 -3.303000
H -31.409000 4.050000 -3.584000
N -32.255000 3.942000 -1.214000
H -32.666000 4.237000 -0.340000
H -32.462000 3.040000 -1.619000
C -27.422000 8.382000 0.773000
O -27.786000 9.317000 1.447000
N -26.971000 7.201000 1.257000
H -26.604000 6.537000 0.590000
C -26.873000 6.830000 2.664000
H -27.221000 7.648000 3.296000
C -27.783000 5.644000 2.877000
H -27.643000 5.360000 3.920000
H -27.443000 4.757000 2.342000
C -29.217000 5.891000 2.407000
O -29.749000 6.975000 2.511000
N -29.896000 4.859000 1.935000
H -30.881000 5.028000 1.790000
H -29.562000 3.991000 2.328000
C -25.382000 6.477000 3.011000
O -24.722000 5.920000 2.167000
N -24.837000 6.825000 4.227000
H -25.325000 7.412000 4.888000
C -23.512000 6.287000 4.696000
H -22.814000 6.162000 3.868000
C -22.865000 7.298000 5.681000
H -23.564000 7.621000 6.452000
C -21.644000 6.717000 6.443000
H -21.941000 5.943000 7.151000
H -20.814000 6.495000 5.771000
H -21.259000 7.591000 6.969000
C -22.383000 8.541000 4.964000
H -22.002000 9.275000 5.674000
H -21.536000 8.248000 4.342000
H -23.179000 8.908000 4.317000
C -23.803000 4.958000 5.432000
O -24.504000 4.838000 6.473000
N -22.997000 3.941000 5.000000
H -22.497000 4.109000 4.121000
C -22.761000 2.655000 5.710000
H -23.642000 2.345000 6.333000
C -22.709000 1.424000 4.729000
H -21.834000 1.545000 4.225000
C -22.653000 0.159000 5.691000
H -23.287000 0.262000 6.659000
H -22.858000 -0.750000 5.187000
H -21.630000 0.130000 6.079000
C -23.945000 1.368000 3.808000
H -24.278000 2.332000 3.453000
H -24.864000 1.063000 4.403000
C -23.624000 0.534000 2.579000
H -22.700000 0.902000 2.174000
H -23.430000 -0.496000 2.882000
H -24.461000 0.649000 1.921000
C -21.414000 2.795000 6.519000
O -20.365000 2.862000 5.893000
N -21.328000 2.790000 7.815000
C -22.336000 3.435000 8.665000
H -22.530000 4.467000 8.352000
H -23.294000 2.949000 8.708000
C -21.807000 3.378000 10.084000
H -22.107000 4.296000 10.555000
H -22.223000 2.576000 10.616000
C -20.272000 3.156000 9.921000
H -19.760000 4.114000 9.841000
H -19.827000 2.601000 10.745000
C -20.079000 2.483000 8.599000
H -19.164000 2.957000 8.144000
C -19.833000 0.968000 8.685000
O -20.685000 0.114000 8.380000
N -18.600000 0.604000 9.072000
H -17.972000 1.331000 9.404000
C -18.062000 -0.779000 8.989000
H -18.869000 -1.491000 9.157000
C -17.450000 -1.054000 7.601000
H -17.022000 -2.054000 7.618000
C -18.453000 -1.013000 6.449000
H -18.872000 -0.014000 6.340000
H -17.958000 -1.285000 5.518000
H -19.259000 -1.717000 6.650000
O -16.411000 -0.145000 7.298000
H -16.134000 0.257000 8.133000
C -16.963000 -1.064000 10.025000
O -16.332000 -0.119000 10.500000
N -16.541000 -2.333000 10.154000
H -17.059000 -3.063000 9.676000
C -15.388000 -2.759000 10.975000
H -14.842000 -1.872000 11.285000
C -15.854000 -3.498000 12.258000
H -16.226000 -4.473000 11.955000
C -14.668000 -3.725000 13.215000
H -14.255000 -2.769000 13.539000
H -15.002000 -4.291000 14.084000
H -13.884000 -4.308000 12.734000
C -16.991000 -2.797000 13.041000
H -16.990000 -1.726000 12.835000
H -16.850000 -2.925000 14.115000
C -18.359000 -3.392000 12.688000
H -18.401000 -4.437000 12.998000
H -19.143000 -2.843000 13.200000
H -18.530000 -3.332000 11.617000
C -14.427000 -3.647000 10.156000
O -14.871000 -4.558000 9.451000
N -13.112000 -3.462000 10.326000
H -12.817000 -2.690000 10.918000
C -12.041000 -4.169000 9.582000
H -12.499000 -4.845000 8.862000
C -11.177000 -3.170000 8.781000
H -10.518000 -3.728000 8.120000
C -11.998000 -2.201000 7.930000
H -11.339000 -1.640000 7.269000
H -12.713000 -2.763000 7.330000
H -12.540000 -1.502000 8.569000
O -10.361000 -2.412000 9.635000
H -9.963000 -1.683000 9.124000
C -11.143000 -5.026000 10.494000
O -11.266000 -4.975000 11.716000
N -10.214000 -5.807000 9.924000
H -10.186000 -5.842000 8.916000
C -9.216000 -6.615000 10.656000
H -9.130000 -6.256000 11.684000
C -9.659000 -8.092000 10.698000
H -8.794000 -8.718000 10.923000
H -10.045000 -8.386000 9.719000
C -10.725000 -8.352000 11.774000
H -11.546000 -7.646000 11.657000
H -10.278000 -8.204000 12.756000
C -11.302000 -9.761000 11.694000
O -12.373000 -9.983000 11.152000
N -10.619000 -10.775000 12.175000
H -11.026000 -11.693000 12.103000
H -9.723000 -10.626000 12.633000
C -7.830000 -6.484000 9.997000
O -7.674000 -6.813000 8.818000
N -6.861000 -5.886000 10.704000
H -7.045000 -5.671000 11.674000
C -5.571000 -5.443000 10.139000
H -5.729000 -5.190000 9.089000
C -5.134000 -4.162000 10.874000
H -4.831000 -4.409000 11.892000
H -5.989000 -3.488000 10.926000
C -3.987000 -3.422000 10.169000
H -4.285000 -3.205000 9.144000
H -3.115000 -4.077000 10.136000
S -3.470000 -1.862000 10.949000
C -4.908000 -0.806000 10.609000
H -5.084000 -0.757000 9.534000
H -5.793000 -1.206000 11.104000
H -4.717000 0.199000 10.986000
C -4.481000 -6.533000 10.202000
O -4.352000 -7.239000 11.207000
N -3.621000 -6.581000 9.179000
H -3.724000 -5.886000 8.445000
C -2.577000 -7.595000 8.958000
H -2.306000 -8.060000 9.910000
C -3.174000 -8.678000 8.028000
H -2.443000 -9.028000 7.304000
H -4.011000 -8.276000 7.456000
C -3.674000 -9.877000 8.812000
O -4.783000 -9.897000 9.319000
N -2.824000 -10.843000 9.058000
H -3.172000 -11.678000 9.503000
H -1.916000 -10.846000 8.604000
C -1.280000 -6.949000 8.405000
O -1.189000 -5.723000 8.333000
N -0.279000 -7.741000 7.982000
H -0.410000 -8.746000 8.033000
C 0.998000 -7.240000 7.428000
H 0.854000 -6.193000 7.158000
C 2.082000 -7.245000 8.530000
H 1.695000 -6.638000 9.350000
H 2.969000 -6.729000 8.160000
C 2.498000 -8.621000 9.097000
H 1.628000 -9.275000 9.156000
C 3.578000 -9.302000 8.252000
H 3.858000 -10.248000 8.718000
H 3.201000 -9.519000 7.258000
H 4.463000 -8.669000 8.189000
C 3.065000 -8.458000 10.508000
H 2.311000 -8.026000 11.165000
H 3.354000 -9.430000 10.909000
H 3.943000 -7.810000 10.491000
C 1.421000 -7.946000 6.121000
O 1.016000 -9.080000 5.858000
N 2.118000 -7.224000 5.231000
H 2.379000 -6.283000 5.521000
C 2.268000 -7.561000 3.797000
H 1.303000 -7.916000 3.431000
C 2.626000 -6.274000 3.031000
H 3.663000 -6.000000 3.226000
H 1.998000 -5.465000 3.400000
C 2.404000 -6.413000 1.515000
H 1.429000 -6.869000 1.335000
H 3.178000 -7.051000 1.091000
C 2.440000 -5.042000 0.830000
H 3.431000 -4.597000 0.943000
H 1.704000 -4.403000 1.311000
C 2.088000 -5.148000 -0.656000
H 1.198000 -5.779000 -0.767000
H 2.910000 -5.637000 -1.184000
N 1.830000 -3.813000 -1.238000
H 1.140000 -3.308000 -0.690000
H 2.665000 -3.231000 -1.235000
H 1.480000 -3.870000 -2.193000
C 3.281000 -8.673000 3.488000
O 2.943000 -9.597000 2.753000
N 4.405000 -8.666000 4.201000
H 4.501000 -7.886000 4.828000
C 5.556000 -9.582000 4.138000
H 6.353000 -9.071000 4.672000
C 5.257000 -10.848000 4.956000
H 4.655000 -11.541000 4.376000
H 4.691000 -10.583000 5.847000
C 6.533000 -11.518000 5.399000
C 7.061000 -12.622000 4.699000
H 6.506000 -13.069000 3.882000
C 8.331000 -13.125000 5.048000
H 8.756000 -13.968000 4.524000
C 9.059000 -12.531000 6.089000
O 10.287000 -12.998000 6.422000
H 10.557000 -12.658000 7.296000
C 8.519000 -11.443000 6.788000
H 9.074000 -10.981000 7.582000
C 7.256000 -10.938000 6.454000
H 6.859000 -10.091000 7.001000
C 6.163000 -9.929000 2.755000
O 5.463000 -10.260000 1.797000
N 7.491000 -10.065000 2.724000
H 8.015000 -9.751000 3.532000
C 8.274000 -10.854000 1.767000
H 7.778000 -11.811000 1.597000
C 8.389000 -10.100000 0.435000
H 7.397000 -9.916000 0.027000
H 8.900000 -9.148000 0.588000
H 8.947000 -10.704000 -0.280000
C 9.677000 -11.128000 2.349000
O 10.170000 -10.342000 3.160000
N 10.381000 -12.138000 1.825000
H 9.917000 -12.732000 1.145000
C 11.783000 -12.445000 2.174000
H 11.818000 -12.650000 3.247000
C 12.247000 -13.733000 1.446000
H 11.990000 -13.648000 0.388000
C 13.772000 -13.940000 1.548000
H 14.294000 -13.144000 1.020000
H 14.082000 -13.963000 2.594000
H 14.060000 -14.876000 1.073000
C 11.495000 -14.948000 2.047000
H 10.424000 -14.749000 2.039000
H 11.795000 -15.080000 3.089000
C 11.708000 -16.274000 1.306000
H 11.500000 -16.146000 0.243000
H 12.729000 -16.631000 1.442000
H 11.029000 -17.025000 1.710000
C 12.688000 -11.221000 1.921000
O 12.871000 -10.774000 0.779000
N 13.213000 -10.637000 3.003000
H 13.026000 -11.056000 3.906000
C 13.860000 -9.317000 3.014000
H 14.243000 -9.092000 2.024000
C 12.817000 -8.240000 3.336000
H 12.502000 -8.327000 4.378000
H 11.947000 -8.365000 2.690000
O 13.382000 -6.964000 3.107000
H 12.966000 -6.589000 2.304000
C 15.026000 -9.246000 4.013000
O 15.118000 -10.058000 4.933000
N 15.878000 -8.226000 3.876000
H 15.677000 -7.569000 3.136000
C 16.964000 -7.864000 4.795000
H 17.296000 -8.758000 5.320000
C 18.133000 -7.340000 3.949000
H 17.832000 -6.459000 3.380000
H 18.967000 -7.077000 4.599000
H 18.466000 -8.116000 3.263000
C 16.506000 -6.854000 5.875000
O 17.132000 -5.805000 6.072000
N 15.257000 -7.013000 6.339000
H 14.802000 -7.895000 6.130000
C 14.469000 -6.019000 7.092000
H 15.137000 -5.315000 7.591000
C 13.543000 -5.244000 6.131000
H 12.899000 -4.583000 6.715000
H 12.908000 -5.950000 5.595000
C 14.331000 -4.392000 5.124000
H 14.998000 -5.032000 4.546000
H 14.925000 -3.667000 5.679000
C 13.437000 -3.641000 4.135000
H 12.810000 -2.937000 4.681000
H 12.807000 -4.350000 3.597000
C 14.337000 -2.892000 3.145000
H 14.963000 -3.617000 2.616000
H 15.001000 -2.228000 3.707000
N 13.551000 -2.107000 2.171000
H 14.150000 -1.520000 1.596000
H 13.047000 -2.710000 1.527000
H 12.887000 -1.506000 2.652000
C 13.641000 -6.720000 8.168000
O 13.021000 -7.747000 7.895000
N 13.543000 -6.116000 9.351000
H 14.015000 -5.230000 9.473000
C 12.968000 -6.758000 10.535000
H 13.299000 -7.800000 10.538000
C 13.534000 -6.074000 11.792000
H 12.854000 -5.301000 12.149000
H 14.492000 -5.606000 11.570000
C 13.774000 -7.085000 12.896000
O 14.892000 -7.539000 13.081000
N 12.734000 -7.676000 13.418000
H 12.894000 -8.463000 14.027000
H 11.796000 -7.410000 13.164000
C 11.426000 -6.781000 10.559000
O 10.841000 -7.697000 11.138000
N 10.770000 -5.880000 9.814000
H 11.328000 -5.192000 9.328000
C 9.309000 -5.850000 9.609000
H 8.893000 -6.824000 9.867000
C 8.635000 -4.783000 10.497000
H 7.563000 -4.782000 10.286000
H 9.030000 -3.799000 10.236000
C 8.808000 -4.999000 12.005000
H 9.860000 -4.866000 12.264000
H 8.498000 -6.009000 12.277000
C 7.961000 -3.980000 12.781000
H 6.906000 -4.255000 12.713000
H 8.094000 -2.992000 12.335000
N 8.375000 -3.939000 14.188000
H 8.901000 -4.738000 14.531000
C 8.321000 -2.905000 15.001000
N 7.709000 -1.794000 14.719000
H 7.062000 -1.746000 13.932000
H 7.779000 -1.043000 15.390000
N 8.909000 -2.934000 16.156000
H 9.311000 -3.789000 16.512000
H 8.857000 -2.112000 16.745000
C 8.961000 -5.573000 8.149000
O 9.673000 -4.809000 7.485000
N 7.721000 -5.888000 7.785000
H 7.213000 -6.509000 8.408000
C 7.034000 -5.413000 6.580000
H 7.748000 -4.939000 5.906000
C 6.465000 -6.643000 5.871000
H 6.012000 -6.353000 4.924000
H 7.277000 -7.344000 5.675000
H 5.719000 -7.124000 6.506000
C 5.943000 -4.369000 6.903000
O 5.690000 -4.068000 8.075000
N 5.295000 -3.797000 5.877000
H 5.547000 -4.066000 4.927000
C 4.182000 -2.847000 6.059000
H 4.484000 -2.103000 6.792000
C 3.845000 -2.128000 4.748000
H 2.965000 -1.504000 4.923000
H 3.587000 -2.867000 3.986000
C 4.964000 -1.227000 4.218000
H 5.756000 -1.837000 3.786000
H 5.376000 -0.612000 5.020000
C 4.341000 -0.324000 3.153000
H 3.838000 0.504000 3.653000
H 3.597000 -0.897000 2.597000
N 5.323000 0.158000 2.179000
H 5.961000 -0.527000 1.796000
C 5.299000 1.309000 1.549000
N 4.642000 2.359000 1.955000
H 4.171000 2.333000 2.856000
H 4.724000 3.209000 1.421000
N 5.975000 1.378000 0.452000
H 6.453000 0.548000 0.124000
H 5.993000 2.207000 -0.134000
C 2.904000 -3.511000 6.578000
O 2.534000 -4.577000 6.086000
N 2.070000 -2.693000 7.213000
H 2.457000 -1.830000 7.576000
C 0.635000 -2.932000 7.446000
H 0.524000 -3.853000 8.019000
C 0.042000 -1.774000 8.270000
H -1.047000 -1.803000 8.216000
C 0.456000 -1.873000 9.737000
H 0.109000 -2.819000 10.152000
H 1.541000 -1.821000 9.830000
H 0.003000 -1.058000 10.302000
O 0.510000 -0.515000 7.803000
H 0.110000 -0.353000 6.928000
C -0.172000 -3.078000 6.146000
O 0.064000 -2.333000 5.190000
N -1.250000 -3.871000 6.192000
H -1.393000 -4.415000 7.041000
C -2.318000 -3.982000 5.175000
H -2.334000 -3.072000 4.578000
C -2.122000 -5.171000 4.207000
H -3.022000 -5.270000 3.602000
C -0.964000 -4.912000 3.240000
H -1.194000 -4.028000 2.644000
H -0.052000 -4.746000 3.809000
H -0.832000 -5.765000 2.575000
C -1.889000 -6.513000 4.909000
H -0.949000 -6.488000 5.453000
H -2.703000 -6.713000 5.606000
H -1.854000 -7.317000 4.173000
C -3.696000 -4.099000 5.838000
O -3.816000 -4.521000 6.991000
N -4.745000 -3.723000 5.107000
H -4.584000 -3.469000 4.136000
C -6.103000 -3.593000 5.635000
H -6.044000 -3.419000 6.711000
C -6.731000 -2.344000 5.000000
H -6.071000 -1.489000 5.153000
H -6.876000 -2.501000 3.931000
H -7.694000 -2.129000 5.465000
C -6.973000 -4.852000 5.427000
O -6.645000 -5.743000 4.640000
N -8.174000 -4.826000 6.011000
H -8.377000 -4.041000 6.613000
C -9.186000 -5.887000 5.941000
H -9.196000 -6.438000 6.878000
H -8.958000 -6.584000 5.133000
C -10.590000 -5.332000 5.712000
O -11.432000 -5.431000 6.601000
N -10.725000 -4.500000 4.672000
H -9.943000 -4.436000 4.038000
C -11.939000 -3.736000 4.316000
H -12.075000 -2.938000 5.045000
C -11.741000 -3.085000 2.929000
H -11.513000 -3.865000 2.202000
C -12.972000 -2.321000 2.436000
H -12.763000 -1.846000 1.478000
H -13.798000 -3.013000 2.286000
H -13.260000 -1.554000 3.155000
C -10.568000 -2.091000 2.954000
H -9.634000 -2.604000 3.176000
H -10.469000 -1.621000 1.976000
H -10.749000 -1.320000 3.704000
C -13.199000 -4.618000 4.355000
O -13.162000 -5.777000 3.930000
N -14.304000 -4.103000 4.905000
H -14.293000 -3.127000 5.192000
C -15.558000 -4.863000 5.057000
H -15.309000 -5.851000 5.432000
C -16.452000 -4.189000 6.099000
H -16.832000 -3.252000 5.694000
H -15.860000 -3.981000 6.992000
O -17.531000 -5.033000 6.454000
H -17.852000 -4.783000 7.348000
C -16.302000 -5.058000 3.727000
O -16.220000 -4.230000 2.817000
N -16.995000 -6.191000 3.580000
H -17.005000 -6.831000 4.370000
C -17.511000 -6.684000 2.293000
H -16.646000 -6.783000 1.638000
C -18.111000 -8.100000 2.471000
H -17.324000 -8.721000 2.896000
C -19.299000 -8.135000 3.451000
H -20.153000 -7.593000 3.045000
H -19.595000 -9.170000 3.630000
H -19.017000 -7.704000 4.412000
C -18.542000 -8.767000 1.148000
H -19.345000 -8.193000 0.685000
H -18.929000 -9.760000 1.373000
C -17.398000 -8.934000 0.140000
H -16.561000 -9.444000 0.616000
H -17.747000 -9.530000 -0.702000
H -17.069000 -7.964000 -0.233000
C -18.472000 -5.726000 1.572000
O -18.350000 -5.548000 0.363000
N -19.323000 -4.990000 2.293000
H -19.321000 -5.096000 3.297000
C -20.206000 -3.976000 1.698000
H -20.718000 -4.423000 0.844000
C -21.273000 -3.577000 2.730000
H -21.902000 -4.440000 2.951000
H -21.898000 -2.783000 2.313000
S -20.491000 -2.995000 4.263000
H -21.608000 -2.726000 4.951000
C -19.455000 -2.742000 1.151000
O -19.876000 -2.166000 0.141000
N -18.281000 -2.426000 1.710000
H -17.939000 -3.002000 2.469000
C -17.376000 -1.419000 1.151000
H -17.950000 -0.528000 0.893000
C -16.319000 -1.015000 2.183000
H -15.675000 -1.858000 2.409000
H -16.811000 -0.697000 3.104000
O -15.541000 0.051000 1.680000
H -16.104000 0.851000 1.736000
C -16.717000 -1.944000 -0.125000
O -17.034000 -1.446000 -1.203000
N -16.069000 -3.115000 -0.073000
H -15.917000 -3.543000 0.835000
C -15.421000 -3.731000 -1.250000
H -14.668000 -3.034000 -1.616000
C -14.678000 -5.017000 -0.844000
H -15.373000 -5.707000 -0.364000
C -14.008000 -5.719000 -2.023000
H -14.770000 -6.088000 -2.707000
H -13.352000 -5.026000 -2.551000
H -13.428000 -6.572000 -1.670000
O -13.635000 -4.700000 0.058000
H -13.191000 -5.535000 0.294000
C -16.388000 -3.982000 -2.423000
O -16.091000 -3.573000 -3.548000
N -17.611000 -4.467000 -2.166000
H -17.831000 -4.734000 -1.211000
C -18.638000 -4.675000 -3.200000
H -18.247000 -5.380000 -3.931000
C -19.916000 -5.269000 -2.580000
H -20.754000 -5.094000 -3.257000
H -20.137000 -4.769000 -1.636000
C -19.823000 -6.780000 -2.358000
H -18.963000 -7.007000 -1.728000
H -19.673000 -7.254000 -3.328000
S -21.313000 -7.490000 -1.604000
C -20.997000 -9.246000 -1.920000
H -21.827000 -9.839000 -1.537000
H -20.904000 -9.410000 -2.993000
H -20.073000 -9.551000 -1.430000
C -19.003000 -3.389000 -3.958000
O -19.032000 -3.381000 -5.192000
N -19.223000 -2.291000 -3.231000
H -19.098000 -2.351000 -2.228000
C -19.652000 -1.006000 -3.806000
H -20.269000 -1.211000 -4.681000
C -20.532000 -0.216000 -2.823000
H -20.829000 0.716000 -3.304000
C -21.797000 -0.988000 -2.446000
H -22.440000 -0.360000 -1.831000
H -22.338000 -1.274000 -3.347000
H -21.550000 -1.891000 -1.889000
O -19.844000 0.105000 -1.636000
H -19.869000 -0.668000 -1.044000
C -18.484000 -0.144000 -4.300000
O -18.628000 0.531000 -5.318000
N -17.272000 -0.364000 -3.778000
H -17.221000 -0.940000 -2.942000
C -16.016000 0.168000 -4.315000
H -16.080000 1.256000 -4.361000
C -14.836000 -0.231000 -3.406000
H -13.899000 0.050000 -3.884000
H -14.821000 -1.312000 -3.287000
C -14.836000 0.391000 -2.024000
O -15.605000 1.285000 -1.702000
N -13.889000 0.008000 -1.210000
H -13.906000 0.355000 -0.263000
H -13.159000 -0.609000 -1.548000
C -15.748000 -0.339000 -5.737000
O -15.451000 0.463000 -6.620000
N -15.951000 -1.638000 -6.002000
H -16.183000 -2.259000 -5.229000
C -15.785000 -2.205000 -7.352000
H -14.783000 -1.969000 -7.714000
C -15.937000 -3.732000 -7.318000
H -16.048000 -4.097000 -8.340000
H -16.824000 -4.013000 -6.748000
C -14.688000 -4.373000 -6.707000
H -14.562000 -4.034000 -5.679000
H -13.816000 -4.072000 -7.287000
C -14.785000 -5.896000 -6.718000
H -14.977000 -6.240000 -7.735000
H -15.622000 -6.194000 -6.087000
N -13.521000 -6.480000 -6.246000
H -12.673000 -6.128000 -6.684000
C -13.352000 -7.349000 -5.271000
N -14.352000 -7.892000 -4.635000
H -15.304000 -7.718000 -4.924000
H -14.169000 -8.547000 -3.877000
N -12.145000 -7.675000 -4.914000
H -11.341000 -7.338000 -5.435000
H -11.990000 -8.210000 -4.060000
C -16.737000 -1.591000 -8.372000
O -16.266000 -1.081000 -9.387000
N -18.016000 -1.445000 -8.017000
H -18.321000 -1.822000 -7.132000
C -18.977000 -0.752000 -8.879000
H -18.927000 -1.226000 -9.853000
C -20.417000 -0.924000 -8.372000
H -21.054000 -0.294000 -8.988000
H -20.496000 -0.600000 -7.333000
C -20.925000 -2.367000 -8.514000
H -20.409000 -3.006000 -7.797000
H -20.700000 -2.729000 -9.518000
C -22.434000 -2.490000 -8.296000
O -22.888000 -3.044000 -7.307000
N -23.243000 -2.112000 -9.258000
H -24.217000 -2.409000 -9.244000
H -22.849000 -1.650000 -10.070000
C -18.623000 0.733000 -9.102000
O -18.722000 1.217000 -10.227000
N -18.050000 1.414000 -8.103000
H -17.995000 0.967000 -7.194000
C -17.678000 2.830000 -8.196000
H -18.435000 3.327000 -8.802000
C -17.731000 3.431000 -6.779000
H -16.847000 3.105000 -6.229000
H -18.594000 3.033000 -6.248000
C -17.840000 4.944000 -6.729000
C -18.942000 5.610000 -7.302000
H -19.739000 5.047000 -7.768000
C -19.018000 7.015000 -7.263000
H -19.866000 7.526000 -7.700000
C -17.993000 7.759000 -6.654000
H -18.040000 8.837000 -6.637000
C -16.917000 7.096000 -6.042000
H -16.146000 7.663000 -5.538000
C -16.852000 5.694000 -6.070000
H -16.044000 5.187000 -5.574000
C -16.314000 3.106000 -8.874000
O -16.132000 4.180000 -9.457000
N -15.381000 2.146000 -8.909000
H -15.576000 1.296000 -8.390000
C -13.985000 2.395000 -9.317000
H -13.891000 3.412000 -9.696000
C -13.058000 2.291000 -8.093000
H -12.038000 2.516000 -8.409000
H -13.064000 1.258000 -7.741000
C -13.382000 3.199000 -6.929000
N -13.353000 4.576000 -6.907000
H -13.180000 5.183000 -7.694000
C -13.557000 4.977000 -5.638000
H -13.580000 6.009000 -5.304000
N -13.741000 3.919000 -4.831000
C -13.625000 2.789000 -5.647000
H -13.662000 1.763000 -5.318000
C -13.437000 1.483000 -10.432000
O -12.455000 1.877000 -11.066000
N -14.012000 0.296000 -10.687000
H -14.833000 0.019000 -10.157000
C -13.408000 -0.709000 -11.585000
H -12.484000 -1.062000 -11.124000
C -14.338000 -1.929000 -11.751000
H -15.298000 -1.577000 -12.120000
H -14.495000 -2.394000 -10.777000
C -13.785000 -3.002000 -12.715000
H -12.946000 -3.513000 -12.243000
H -13.414000 -2.541000 -13.628000
C -14.827000 -4.039000 -13.128000
O -15.183000 -4.931000 -12.366000
N -15.241000 -4.029000 -14.376000
H -15.809000 -4.789000 -14.728000
H -14.890000 -3.338000 -15.036000
C -13.028000 -0.140000 -12.959000
O -11.910000 -0.364000 -13.417000
N -13.914000 0.596000 -13.640000
H -14.818000 0.789000 -13.235000
C -13.627000 0.983000 -15.029000
H -13.232000 0.090000 -15.519000
C -14.916000 1.351000 -15.771000
H -15.300000 2.316000 -15.446000
H -15.662000 0.604000 -15.525000
C -14.663000 1.333000 -17.289000
H -13.937000 0.554000 -17.526000
H -14.250000 2.293000 -17.594000
C -15.936000 1.036000 -18.087000
H -16.606000 1.896000 -18.068000
H -16.448000 0.197000 -17.619000
C -15.616000 0.630000 -19.532000
H -16.548000 0.324000 -20.014000
H -14.950000 -0.239000 -19.521000
N -15.010000 1.730000 -20.312000
H -14.095000 1.983000 -19.952000
H -14.939000 1.472000 -21.290000
H -15.576000 2.574000 -20.228000
C -12.518000 2.027000 -15.166000
O -11.685000 1.891000 -16.059000
N -12.356000 2.904000 -14.171000
H -13.032000 2.910000 -13.418000
C -11.206000 3.813000 -14.109000
H -11.127000 4.296000 -15.083000
C -11.471000 4.890000 -13.041000
H -11.508000 4.412000 -12.060000
H -12.446000 5.337000 -13.231000
C -10.418000 6.014000 -13.006000
H -9.452000 5.599000 -12.721000
C -10.274000 6.731000 -14.350000
H -9.835000 6.056000 -15.082000
H -11.248000 7.068000 -14.706000
H -9.609000 7.588000 -14.241000
C -10.824000 7.054000 -11.961000
H -10.070000 7.839000 -11.913000
H -11.783000 7.503000 -12.223000
H -10.901000 6.580000 -10.983000
C -9.880000 3.068000 -13.865000
O -8.920000 3.285000 -14.605000
N -9.890000 2.063000 -12.979000
H -10.745000 1.907000 -12.457000
C -8.786000 1.110000 -12.780000
H -7.894000 1.648000 -12.455000
C -9.188000 0.088000 -11.689000
H -8.693000 -0.861000 -11.902000
H -10.254000 -0.094000 -11.753000
C -8.868000 0.434000 -10.225000
H -7.837000 0.156000 -10.036000
C -9.060000 1.900000 -9.834000
H -8.838000 2.030000 -8.775000
H -8.375000 2.530000 -10.399000
H -10.084000 2.212000 -10.028000
C -9.743000 -0.410000 -9.297000
H -10.783000 -0.093000 -9.373000
H -9.679000 -1.459000 -9.581000
H -9.405000 -0.293000 -8.268000
C -8.410000 0.399000 -14.094000
O -7.252000 0.466000 -14.517000
N -9.391000 -0.162000 -14.817000
H -10.327000 -0.159000 -14.421000
C -9.163000 -0.834000 -16.110000
H -8.368000 -1.564000 -15.973000
C -10.422000 -1.583000 -16.586000
H -10.232000 -1.965000 -17.591000
H -11.253000 -0.879000 -16.657000
C -10.857000 -2.775000 -15.715000
H -11.684000 -3.272000 -16.222000
H -11.223000 -2.410000 -14.758000
C -9.755000 -3.811000 -15.446000
H -9.019000 -3.384000 -14.763000
H -9.263000 -4.083000 -16.380000
C -10.383000 -5.054000 -14.806000
H -11.048000 -5.536000 -15.530000
H -10.980000 -4.727000 -13.949000
N -9.362000 -6.020000 -14.342000
H -9.775000 -6.671000 -13.680000
H -8.972000 -6.572000 -15.106000
H -8.608000 -5.533000 -13.862000
C -8.657000 0.104000 -17.210000
O -7.755000 -0.296000 -17.944000
N -9.087000 1.364000 -17.247000
H -9.839000 1.629000 -16.617000
C -8.579000 2.369000 -18.197000
H -8.680000 1.984000 -19.211000
C -9.433000 3.624000 -18.065000
H -9.289000 4.080000 -17.085000
H -10.469000 3.322000 -18.166000
O -9.124000 4.559000 -19.075000
H -9.388000 4.151000 -19.931000
C -7.110000 2.734000 -17.974000
O -6.297000 2.710000 -18.905000
N -6.711000 2.908000 -16.712000
H -7.413000 2.887000 -15.976000
C -5.313000 3.163000 -16.348000
H -4.929000 3.957000 -16.986000
C -5.227000 3.652000 -14.883000
H -5.648000 2.879000 -14.238000
C -3.757000 3.892000 -14.495000
H -3.683000 4.190000 -13.453000
H -3.175000 2.984000 -14.632000
H -3.333000 4.679000 -15.121000
C -6.015000 4.971000 -14.678000
H -6.978000 4.922000 -15.182000
H -5.457000 5.794000 -15.122000
C -6.296000 5.319000 -13.213000
H -6.827000 4.498000 -12.731000
H -5.364000 5.518000 -12.688000
H -6.916000 6.215000 -13.172000
C -4.452000 1.916000 -16.621000
O -3.460000 2.015000 -17.346000
N -4.958000 0.723000 -16.280000
H -5.820000 0.708000 -15.742000
C -4.330000 -0.571000 -16.573000
H -3.313000 -0.538000 -16.189000
C -5.075000 -1.664000 -15.798000
H -5.111000 -1.409000 -14.738000
H -6.091000 -1.763000 -16.177000
H -4.559000 -2.617000 -15.920000
C -4.224000 -0.929000 -18.073000
O -3.398000 -1.768000 -18.443000
N -4.948000 -0.244000 -18.964000
H -5.646000 0.406000 -18.621000
C -4.798000 -0.378000 -20.417000
H -4.533000 -1.406000 -20.665000
C -6.149000 -0.070000 -21.074000
H -6.938000 -0.676000 -20.630000
H -6.400000 0.984000 -20.948000
H -6.094000 -0.304000 -22.137000
C -3.700000 0.535000 -20.998000
O -3.226000 0.325000 -22.110000
N -3.284000 1.577000 -20.286000
H -3.616000 1.685000 -19.333000
C -2.424000 2.628000 -20.855000
H -2.644000 2.744000 -21.917000
C -2.771000 3.944000 -20.156000
H -2.582000 3.848000 -19.091000
C -2.022000 5.151000 -20.713000
H -0.956000 5.050000 -20.523000
H -2.193000 5.239000 -21.786000
H -2.371000 6.057000 -20.217000
O -4.142000 4.203000 -20.365000
H -4.678000 3.629000 -19.792000
C -0.937000 2.273000 -20.731000
O -0.541000 1.610000 -19.769000
N -0.092000 2.744000 -21.657000
H -0.483000 3.277000 -22.434000
C 1.376000 2.564000 -21.657000
H 1.723000 2.289000 -20.661000
C 1.772000 1.463000 -22.660000
H 2.856000 1.356000 -22.658000
H 1.473000 1.781000 -23.660000
C 1.153000 0.082000 -22.398000
H 1.463000 -0.587000 -23.202000
H 0.066000 0.161000 -22.439000
C 1.569000 -0.546000 -21.060000
H 1.360000 0.129000 -20.233000
H 2.645000 -0.730000 -21.073000
N 0.859000 -1.820000 -20.874000
H 1.264000 -2.642000 -21.311000
C -0.318000 -2.028000 -20.320000
N -0.946000 -1.140000 -19.614000
H -0.581000 -0.200000 -19.560000
H -1.852000 -1.362000 -19.231000
N -0.891000 -3.176000 -20.482000
H -0.413000 -3.854000 -21.067000
H -1.749000 -3.434000 -20.015000
C 2.076000 3.875000 -22.022000
O 1.483000 4.723000 -22.679000
N 3.334000 4.057000 -21.629000
H 3.775000 3.310000 -21.105000
C 4.109000 5.280000 -21.906000
H 4.237000 5.382000 -22.984000
H 5.095000 5.163000 -21.458000
C 3.498000 6.592000 -21.372000
O 3.846000 7.677000 -21.845000
N 2.580000 6.523000 -20.405000
H 2.340000 5.608000 -20.039000
C 1.969000 7.683000 -19.752000
H 2.102000 8.571000 -20.364000
C 0.462000 7.435000 -19.625000
H -0.018000 8.283000 -19.143000
H 0.029000 7.312000 -20.618000
H 0.270000 6.544000 -19.031000
C 2.635000 7.999000 -18.406000
O 3.533000 7.282000 -17.950000
N 2.228000 9.102000 -17.775000
H 1.514000 9.680000 -18.192000
C 2.763000 9.492000 -16.469000
H 3.851000 9.484000 -16.537000
C 2.330000 10.909000 -16.077000
H 1.259000 10.927000 -15.882000
C 3.073000 11.363000 -14.822000
H 4.136000 11.151000 -14.932000
H 2.936000 12.428000 -14.656000
H 2.688000 10.830000 -13.954000
O 2.614000 11.824000 -17.118000
H 3.550000 12.094000 -17.023000
C 2.369000 8.488000 -15.385000
O 3.258000 8.009000 -14.690000
N 1.119000 8.008000 -15.349000
H 0.440000 8.417000 -15.983000
C 0.733000 6.802000 -14.580000
H 1.351000 6.758000 -13.693000
C -0.734000 6.851000 -14.096000
H -1.397000 6.761000 -14.950000
C -1.061000 5.712000 -13.118000
H -2.082000 5.828000 -12.758000
H -0.984000 4.748000 -13.617000
H -0.389000 5.746000 -12.261000
C -1.048000 8.170000 -13.372000
H -0.379000 8.299000 -12.520000
H -0.939000 9.015000 -14.052000
H -2.078000 8.160000 -13.019000
C 1.027000 5.542000 -15.408000
O 0.933000 5.575000 -16.635000
N 1.471000 4.453000 -14.763000
H 1.580000 4.545000 -13.758000
C 2.156000 3.312000 -15.428000
H 1.961000 3.360000 -16.496000
C 3.686000 3.474000 -15.253000
H 3.908000 3.527000 -14.189000
C 4.548000 2.375000 -15.882000
H 4.286000 2.254000 -16.930000
H 5.602000 2.633000 -15.797000
H 4.412000 1.426000 -15.369000
C 4.165000 4.774000 -15.910000
H 3.824000 4.817000 -16.946000
H 3.772000 5.634000 -15.378000
H 5.249000 4.842000 -15.891000
C 1.639000 1.921000 -15.002000
O 2.010000 0.908000 -15.599000
N 0.639000 1.874000 -14.115000
H 0.299000 2.754000 -13.762000
C -0.096000 0.651000 -13.727000
H 0.583000 0.013000 -13.164000
C -1.273000 1.036000 -12.799000
H -1.859000 1.810000 -13.291000
C -2.197000 -0.161000 -12.523000
H -2.998000 0.131000 -11.851000
H -2.673000 -0.493000 -13.447000
H -1.630000 -0.984000 -12.086000
C -0.725000 1.602000 -11.471000
H 0.056000 2.331000 -11.681000
H -0.285000 0.785000 -10.899000
C -1.752000 2.321000 -10.590000
H -2.218000 3.128000 -11.155000
H -2.511000 1.627000 -10.238000
H -1.247000 2.746000 -9.722000
C -0.563000 -0.146000 -14.960000
O -1.097000 0.433000 -15.903000
N -0.315000 -1.459000 -14.987000
H 0.101000 -1.886000 -14.168000
C -0.634000 -2.352000 -16.111000
H -1.383000 -1.888000 -16.750000
H -1.059000 -3.274000 -15.715000
C 0.573000 -2.720000 -16.988000
O 0.562000 -3.781000 -17.617000
N 1.643000 -1.916000 -16.959000
H 1.570000 -1.076000 -16.400000
C 2.972000 -2.210000 -17.556000
H 2.839000 -2.467000 -18.607000
C 3.870000 -0.951000 -17.477000
H 4.139000 -0.769000 -16.437000
C 5.153000 -0.986000 -18.310000
H 5.890000 -1.646000 -17.855000
H 4.934000 -1.316000 -19.325000
H 5.599000 0.008000 -18.343000
O 3.160000 0.176000 -17.946000
H 2.646000 0.491000 -17.181000
C 3.645000 -3.405000 -16.849000
O 3.204000 -3.808000 -15.770000
N 4.773000 -3.911000 -17.356000
H 5.091000 -3.567000 -18.255000
C 5.587000 -4.956000 -16.714000
H 5.315000 -5.040000 -15.661000
C 5.306000 -6.300000 -17.396000
H 5.688000 -6.275000 -18.418000
H 4.233000 -6.484000 -17.419000
O 5.921000 -7.351000 -16.685000
H 5.253000 -7.693000 -16.055000
C 7.090000 -4.655000 -16.788000
O 7.554000 -3.971000 -17.702000
N 7.879000 -5.351000 -15.957000
H 7.418000 -5.933000 -15.270000
C 9.344000 -5.445000 -16.080000
H 9.705000 -4.452000 -16.333000
C 9.951000 -5.868000 -14.728000
H 9.424000 -5.347000 -13.927000
H 10.991000 -5.544000 -14.697000
C 9.929000 -7.389000 -14.484000
H 10.694000 -7.851000 -15.109000
H 8.959000 -7.798000 -14.773000
C 10.219000 -7.758000 -13.024000
H 11.021000 -7.129000 -12.633000
H 10.533000 -8.802000 -12.975000
C 8.936000 -7.584000 -12.209000
H 8.207000 -8.324000 -12.552000
H 8.529000 -6.595000 -12.415000
N 9.160000 -7.723000 -10.756000
H 9.696000 -6.943000 -10.404000
H 8.267000 -7.743000 -10.267000
H 9.678000 -8.574000 -10.551000
C 9.818000 -6.355000 -17.222000
O 11.012000 -6.363000 -17.525000
N 8.917000 -7.148000 -17.803000
H 7.960000 -7.092000 -17.477000
C 9.217000 -8.177000 -18.801000
H 10.273000 -8.443000 -18.743000
C 8.393000 -9.431000 -18.460000
H 8.648000 -10.229000 -19.157000
H 7.336000 -9.201000 -18.607000
C 8.601000 -9.959000 -17.049000
C 9.888000 -10.309000 -16.601000
H 10.737000 -10.218000 -17.265000
C 10.074000 -10.775000 -15.288000
H 11.064000 -11.034000 -14.945000
C 8.974000 -10.923000 -14.424000
H 9.124000 -11.295000 -13.419000
C 7.684000 -10.592000 -14.873000
H 6.832000 -10.704000 -14.216000
C 7.504000 -10.108000 -16.180000
H 6.515000 -9.849000 -16.520000
C 8.946000 -7.701000 -20.239000
O 8.327000 -6.661000 -20.465000
N 9.356000 -8.518000 -21.210000
H 9.778000 -9.389000 -20.921000
C 9.174000 -8.373000 -22.652000
H 9.871000 -8.982000 -23.227000
C 7.812000 -9.049000 -23.148000
H 7.845000 -9.050000 -24.238000
H 7.002000 -8.455000 -22.723000
C 7.630000 -10.463000 -22.702000
C 6.451000 -10.871000 -21.940000
H 5.740000 -10.129000 -21.608000
C 6.265000 -12.220000 -21.658000
H 5.417000 -12.542000 -21.071000
C 7.178000 -13.163000 -22.155000
O 6.886000 -14.464000 -22.067000
H 6.316000 -14.598000 -21.306000
C 8.369000 -12.822000 -22.837000
H 9.096000 -13.535000 -23.197000
C 8.593000 -11.446000 -23.042000
H 9.464000 -11.112000 -23.585000
C 9.424000 -6.933000 -23.245000
O 8.648000 -6.364000 -24.027000
N 10.579000 -6.340000 -22.920000
H 11.110000 -6.789000 -22.188000
C 10.955000 -4.933000 -23.293000
H 10.932000 -4.808000 -24.375000
H 11.978000 -4.702000 -22.998000
C 10.055000 -3.809000 -22.663000
O 10.067000 -2.663000 -23.134000
N 9.199000 -4.146000 -21.696000
H 9.191000 -5.104000 -21.361000
C 8.355000 -3.170000 -21.003000
H 7.660000 -3.700000 -20.352000
H 7.782000 -2.594000 -21.731000
C 9.180000 -2.207000 -20.147000
O 9.042000 -0.990000 -20.286000
N 10.240000 -2.715000 -19.504000
H 10.380000 -3.718000 -19.543000
C 11.195000 -1.888000 -18.757000
H 10.639000 -1.283000 -18.046000
C 12.153000 -2.778000 -17.963000
H 12.871000 -3.236000 -18.642000
H 11.582000 -3.584000 -17.501000
C 12.901000 -2.074000 -16.874000
C 14.018000 -1.324000 -17.030000
H 14.503000 -1.124000 -17.979000
N 14.436000 -0.855000 -15.799000
H 15.249000 -0.264000 -15.648000
C 13.604000 -1.281000 -14.791000
C 13.604000 -1.071000 -13.410000
H 14.364000 -0.448000 -12.977000
C 12.603000 -1.662000 -12.621000
H 12.593000 -1.503000 -11.554000
C 11.597000 -2.428000 -13.233000
H 10.818000 -2.881000 -12.635000
C 11.588000 -2.601000 -14.629000
H 10.792000 -3.158000 -15.089000
C 12.603000 -2.054000 -15.445000
C 11.969000 -0.911000 -19.648000
O 12.069000 0.267000 -19.307000
N 12.383000 -1.340000 -20.848000
H 12.244000 -2.311000 -21.088000
C 13.023000 -0.448000 -21.823000
H 13.899000 0.003000 -21.364000
C 13.498000 -1.222000 -23.059000
H 12.662000 -1.768000 -23.497000
H 14.259000 -1.943000 -22.759000
C 14.082000 -0.296000 -24.101000
N 15.256000 0.443000 -23.950000
C 15.352000 1.211000 -25.048000
H 16.166000 1.895000 -25.254000
N 14.314000 0.990000 -25.871000
H 14.172000 1.443000 -26.774000
C 13.494000 0.051000 -25.283000
H 12.551000 -0.320000 -25.659000
C 12.110000 0.707000 -22.238000
O 12.491000 1.867000 -22.094000
N 10.871000 0.408000 -22.637000
H 10.579000 -0.563000 -22.638000
C 9.938000 1.425000 -23.130000
H 10.446000 1.999000 -23.908000
C 8.733000 0.706000 -23.752000
H 8.013000 0.433000 -22.981000
H 9.062000 -0.206000 -24.238000
C 8.082000 1.559000 -24.820000
O 8.642000 1.741000 -25.889000
N 6.833000 1.917000 -24.657000
H 6.422000 2.505000 -25.362000
H 6.332000 1.645000 -23.809000
C 9.502000 2.420000 -22.035000
O 9.414000 3.625000 -22.275000
N 9.375000 1.926000 -20.803000
H 9.447000 0.918000 -20.697000
C 9.105000 2.701000 -19.593000
H 8.202000 3.293000 -19.746000
C 8.831000 1.668000 -18.487000
H 9.646000 0.946000 -18.464000
H 7.913000 1.136000 -18.743000
C 8.676000 2.237000 -17.079000
H 8.038000 3.120000 -17.127000
H 9.660000 2.548000 -16.727000
S 7.957000 1.082000 -15.867000
C 8.994000 -0.392000 -16.047000
H 8.743000 -1.111000 -15.267000
H 8.800000 -0.851000 -17.017000
H 10.048000 -0.121000 -15.965000
C 10.245000 3.681000 -19.245000
O 10.009000 4.888000 -19.158000
N 11.499000 3.214000 -19.234000
H 11.640000 2.218000 -19.382000
C 12.691000 4.049000 -18.999000
H 12.543000 4.639000 -18.096000
C 13.906000 3.122000 -18.779000
H 14.808000 3.650000 -19.094000
H 13.813000 2.261000 -19.440000
C 14.143000 2.610000 -17.337000
H 14.777000 1.726000 -17.405000
C 14.901000 3.647000 -16.510000
H 15.108000 3.250000 -15.517000
H 15.850000 3.867000 -16.998000
H 14.320000 4.566000 -16.427000
C 12.886000 2.225000 -16.549000
H 13.181000 1.799000 -15.591000
H 12.257000 3.098000 -16.376000
H 12.326000 1.472000 -17.098000
C 12.941000 5.054000 -20.145000
O 13.042000 6.258000 -19.905000
N 12.789000 4.610000 -21.399000
H 12.641000 3.612000 -21.522000
C 12.827000 5.454000 -22.605000
H 13.807000 5.924000 -22.668000
C 12.616000 4.553000 -23.832000
H 11.588000 4.187000 -23.830000
H 13.285000 3.693000 -23.764000
C 12.901000 5.259000 -25.162000
H 13.973000 5.441000 -25.244000
H 12.373000 6.211000 -25.216000
C 12.434000 4.368000 -26.316000
H 11.343000 4.342000 -26.328000
H 12.806000 3.354000 -26.169000
C 12.956000 4.890000 -27.653000
H 14.045000 4.789000 -27.663000
H 12.704000 5.949000 -27.761000
N 12.374000 4.111000 -28.765000
H 11.422000 4.407000 -28.966000
H 12.900000 4.235000 -29.621000
H 12.385000 3.117000 -28.558000
C 11.791000 6.581000 -22.572000
O 12.128000 7.726000 -22.874000
N 10.575000 6.295000 -22.103000
H 10.370000 5.326000 -21.886000
C 9.502000 7.290000 -21.954000
H 9.321000 7.755000 -22.924000
C 8.186000 6.643000 -21.502000
H 8.332000 6.115000 -20.561000
C 7.061000 7.661000 -21.327000
H 7.318000 8.405000 -20.576000
H 6.848000 8.156000 -22.275000
H 6.176000 7.137000 -20.984000
O 7.744000 5.738000 -22.484000
H 8.326000 4.955000 -22.442000
C 9.885000 8.398000 -20.978000
O 9.822000 9.568000 -21.350000
N 10.348000 8.072000 -19.764000
H 10.430000 7.090000 -19.514000
C 10.748000 9.102000 -18.782000
H 9.953000 9.847000 -18.754000
C 10.854000 8.527000 -17.354000
H 9.877000 8.115000 -17.099000
C 11.884000 7.408000 -17.193000
H 12.875000 7.739000 -17.498000
H 11.926000 7.081000 -16.158000
H 11.578000 6.560000 -17.798000
C 11.167000 9.615000 -16.324000
H 10.471000 10.442000 -16.447000
H 11.070000 9.211000 -15.319000
H 12.183000 9.984000 -16.464000
C 12.013000 9.866000 -19.193000
O 12.079000 11.077000 -19.000000
N 12.986000 9.215000 -19.835000
H 12.912000 8.207000 -19.944000
C 14.223000 9.873000 -20.274000
H 14.588000 10.527000 -19.481000
C 15.289000 8.800000 -20.550000
H 16.146000 9.293000 -21.009000
H 14.889000 8.101000 -21.288000
C 15.820000 7.994000 -19.367000
C 15.577000 8.354000 -18.023000
H 14.953000 9.201000 -17.785000
C 16.159000 7.617000 -16.972000
H 15.988000 7.899000 -15.945000
C 16.982000 6.517000 -17.255000
O 17.561000 5.814000 -16.244000
H 18.131000 5.107000 -16.601000
C 17.210000 6.141000 -18.585000
H 17.835000 5.289000 -18.803000
C 16.634000 6.878000 -19.636000
H 16.831000 6.593000 -20.658000
C 14.039000 10.767000 -21.515000
O 14.767000 11.758000 -21.660000
N 13.191000 10.354000 -22.471000
H 12.799000 9.434000 -22.326000
C 13.137000 11.039000 -23.808000
H 14.192000 10.955000 -24.069000
C 12.277000 10.237000 -24.834000
H 12.819000 9.344000 -25.143000
H 12.152000 10.862000 -25.719000
O 11.016000 9.989000 -24.254000
H 11.139000 9.367000 -23.533000
C 12.787000 12.543000 -23.698000
O 11.925000 12.951000 -22.997000
N 13.470000 13.276000 -24.603000
H 14.229000 12.774000 -25.040000
C 13.317000 14.645000 -24.954000
H 14.191000 14.923000 -25.543000
C 12.076000 14.841000 -25.825000
H 11.797000 15.894000 -25.785000
H 11.311000 14.339000 -25.232000
C 12.215000 14.422000 -27.337000
O 11.257000 14.056000 -28.011000
O 13.339000 14.364000 -27.857000
C 13.378000 15.640000 -23.702000
O 13.377000 16.831000 -23.974000
N 13.758000 15.191000 -22.497000
H 13.758000 14.191000 -22.356000
C 14.302000 16.043000 -21.420000
H 13.695000 16.942000 -21.353000
C 14.268000 15.325000 -20.056000
H 14.955000 14.478000 -20.077000
C 14.710000 16.285000 -18.943000
H 14.679000 15.771000 -17.989000
H 15.733000 16.623000 -19.105000
H 14.044000 17.147000 -18.906000
C 12.871000 14.794000 -19.705000
H 12.145000 15.606000 -19.727000
H 12.573000 14.021000 -20.414000
H 12.886000 14.349000 -18.711000
C 15.744000 16.444000 -21.752000
O 16.574000 15.572000 -22.015000
N 16.025000 17.743000 -21.874000
H 15.232000 18.360000 -21.770000
C 17.198000 18.200000 -22.669000
H 17.144000 17.849000 -23.699000
C 17.098000 19.686000 -22.726000
H 17.587000 20.079000 -21.835000
H 16.065000 20.034000 -22.689000
C 17.653000 20.370000 -23.945000
H 18.718000 20.155000 -24.034000
H 17.634000 21.444000 -23.759000
C 16.810000 20.141000 -25.220000
O 15.735000 20.765000 -25.357000
O 17.213000 19.387000 -26.173000
C 18.587000 17.793000 -22.053000
O 19.429000 17.296000 -22.814000
N 18.892000 18.135000 -20.797000
H 18.264000 18.741000 -20.288000
C 20.220000 17.922000 -20.217000
H 20.905000 17.401000 -20.887000
C 20.897000 19.237000 -19.842000
H 21.810000 19.037000 -19.281000
H 20.119000 19.659000 -19.206000
C 21.120000 20.103000 -21.093000
O 21.985000 19.807000 -21.907000
N 20.316000 21.059000 -21.232000
H 20.423000 21.810000 -21.898000
H 19.512000 21.193000 -20.635000
C 19.820000 17.094000 -19.003000
O 19.445000 17.576000 -17.961000
N 19.640000 15.775000 -19.208000
C 20.037000 14.995000 -20.376000
H 19.398000 15.248000 -21.221000
H 21.086000 15.155000 -20.629000
C 19.805000 13.536000 -19.997000
H 19.557000 12.928000 -20.867000
H 20.687000 13.140000 -19.492000
C 18.639000 13.639000 -19.014000
H 17.706000 13.750000 -19.567000
H 18.577000 12.782000 -18.351000
C 18.935000 14.930000 -18.252000
H 17.987000 15.397000 -17.979000
C 19.762000 14.703000 -16.978000
O 20.963000 14.414000 -17.030000
N 19.090000 14.818000 -15.833000
H 18.132000 15.141000 -15.891000
C 19.606000 14.582000 -14.481000
H 20.437000 13.876000 -14.506000
C 20.064000 15.912000 -13.854000
H 19.969000 15.848000 -12.770000
H 19.386000 16.699000 -14.183000
C 21.480000 16.349000 -14.108000
N 22.260000 16.094000 -15.209000
H 22.003000 15.493000 -15.990000
C 23.397000 16.796000 -15.090000
H 24.199000 16.806000 -15.820000
N 23.400000 17.490000 -13.937000
C 22.185000 17.203000 -13.307000
H 21.832000 17.624000 -12.376000
C 18.503000 13.996000 -13.589000
O 17.311000 14.179000 -13.862000
N 18.915000 13.529000 -12.407000
H 19.915000 13.478000 -12.236000
C 18.065000 13.183000 -11.276000
H 17.060000 13.570000 -11.450000
C 17.972000 11.645000 -11.128000
H 17.364000 11.437000 -10.248000
H 18.964000 11.244000 -10.927000
C 17.343000 10.894000 -12.321000
H 16.634000 11.548000 -12.825000
C 18.382000 10.390000 -13.330000
H 18.951000 11.221000 -13.740000
H 19.067000 9.691000 -12.851000
H 17.874000 9.890000 -14.156000
C 16.591000 9.660000 -11.811000
H 16.157000 9.130000 -12.659000
H 17.276000 9.000000 -11.280000
H 15.787000 9.971000 -11.146000
C 18.590000 13.836000 -9.979000
O 19.650000 14.465000 -9.921000
N 17.836000 13.627000 -8.905000
H 17.004000 13.074000 -9.046000
C 18.226000 13.845000 -7.512000
H 19.306000 13.990000 -7.459000
C 17.565000 15.124000 -6.947000
H 17.751000 15.953000 -7.632000
H 18.067000 15.366000 -6.011000
C 16.056000 15.050000 -6.651000
H 15.776000 15.958000 -6.117000
H 15.858000 14.222000 -5.974000
S 14.946000 14.884000 -8.072000
C 14.651000 16.647000 -8.388000
H 14.135000 17.096000 -7.540000
H 15.600000 17.161000 -8.532000
H 14.039000 16.764000 -9.282000
C 17.901000 12.556000 -6.739000
O 17.675000 11.516000 -7.355000
N 17.729000 12.608000 -5.418000
H 18.007000 13.454000 -4.934000
C 17.403000 11.438000 -4.597000
H 17.324000 11.766000 -3.567000
H 18.228000 10.741000 -4.685000
C 16.139000 10.630000 -4.916000
O 15.898000 9.655000 -4.203000
N 15.344000 11.020000 -5.917000
H 15.722000 11.737000 -6.518000
C 14.150000 10.329000 -6.413000
H 13.383000 10.405000 -5.653000
C 13.654000 11.096000 -7.649000
H 14.385000 10.981000 -8.452000
H 13.611000 12.157000 -7.402000
C 12.305000 10.705000 -8.172000
C 12.042000 9.595000 -8.893000
H 12.776000 8.844000 -9.159000
N 10.695000 9.539000 -9.181000
H 10.256000 8.782000 -9.694000
C 10.026000 10.646000 -8.726000
C 8.691000 11.057000 -8.829000
H 7.970000 10.447000 -9.358000
C 8.319000 12.293000 -8.275000
H 7.293000 12.633000 -8.338000
C 9.285000 13.091000 -7.638000
H 8.995000 14.049000 -7.228000
C 10.622000 12.659000 -7.539000
H 11.356000 13.288000 -7.064000
C 11.031000 11.420000 -8.074000
C 14.437000 8.840000 -6.729000
O 15.424000 8.528000 -7.388000
N 13.547000 7.867000 -6.485000
H 13.871000 6.958000 -6.785000
C 12.163000 7.966000 -5.936000
H 11.587000 8.603000 -6.602000
C 11.406000 6.623000 -5.934000
H 11.875000 5.961000 -5.189000
H 11.586000 6.157000 -6.910000
C 9.871000 6.501000 -5.667000
O 9.332000 5.459000 -6.091000
O 9.199000 7.366000 -5.017000
C 12.071000 8.605000 -4.543000
O 13.075000 8.762000 -3.854000
N 10.953000 9.271000 -4.330000
H 10.125000 8.834000 -4.703000
C 10.743000 10.437000 -3.499000
H 11.385000 11.247000 -3.864000
C 9.275000 10.830000 -3.731000
H 8.636000 10.064000 -3.291000
H 9.089000 10.831000 -4.806000
C 8.830000 12.189000 -3.249000
C 8.072000 12.310000 -2.070000
H 7.864000 11.438000 -1.462000
C 7.555000 13.565000 -1.700000
H 6.953000 13.645000 -0.812000
C 7.801000 14.696000 -2.498000
O 7.318000 15.916000 -2.155000
H 7.052000 15.960000 -1.234000
C 8.558000 14.573000 -3.667000
H 8.730000 15.447000 -4.278000
C 9.081000 13.324000 -4.042000
H 9.660000 13.243000 -4.951000
C 11.064000 10.080000 -2.037000
O 11.009000 8.899000 -1.700000
N 11.415000 11.027000 -1.150000
C 11.773000 12.406000 -1.482000
H 12.726000 12.435000 -2.045000
H 10.999000 12.904000 -2.082000
C 11.963000 13.041000 -0.110000
H 12.560000 13.965000 -0.157000
H 10.982000 13.293000 0.321000
C 12.634000 11.918000 0.683000
H 13.713000 11.929000 0.464000
H 12.507000 12.032000 1.767000
C 11.987000 10.614000 0.172000
H 12.764000 9.863000 -0.037000
C 11.052000 9.964000 1.183000
O 11.542000 9.195000 1.992000
N 9.732000 10.209000 1.106000
H 9.433000 10.838000 0.372000
C 8.692000 9.597000 1.982000
H 8.805000 8.521000 1.907000
C 8.910000 10.055000 3.453000
H 7.979000 10.446000 3.868000
H 9.618000 10.887000 3.477000
C 9.430000 8.962000 4.407000
H 9.723000 9.449000 5.338000
H 10.329000 8.504000 4.000000
C 8.397000 7.872000 4.749000
H 7.457000 8.051000 4.231000
H 8.203000 7.932000 5.821000
C 8.888000 6.450000 4.449000
H 8.185000 5.736000 4.888000
H 9.855000 6.307000 4.940000
N 9.021000 6.190000 2.995000
H 9.389000 5.255000 2.819000
H 8.127000 6.218000 2.502000
H 9.701000 6.804000 2.564000
C 7.243000 9.925000 1.559000
O 6.965000 11.071000 1.217000
N 6.301000 9.071000 1.990000
H 6.586000 8.126000 2.200000
C 4.865000 9.379000 2.150000
H 4.723000 10.426000 2.420000
C 4.158000 9.116000 0.816000
H 4.313000 8.081000 0.544000
H 4.573000 9.745000 0.031000
S 2.368000 9.359000 0.963000
H 2.025000 8.442000 0.046000
C 4.190000 8.507000 3.230000
O 3.622000 9.036000 4.183000
N 4.392000 7.185000 3.135000
H 4.989000 6.890000 2.364000
C 3.681000 6.059000 3.770000
H 3.172000 5.535000 2.962000
C 4.758000 5.096000 4.287000
H 5.464000 5.657000 4.895000
H 5.300000 4.715000 3.429000
C 4.262000 3.882000 5.068000
O 3.403000 3.128000 4.557000
O 4.806000 3.652000 6.171000
C 2.570000 6.360000 4.801000
O 1.415000 6.001000 4.555000
N 2.885000 6.962000 5.954000
H 3.850000 7.242000 6.081000
C 1.925000 7.287000 7.029000
H 0.938000 7.382000 6.578000
C 1.827000 6.106000 8.016000
H 1.553000 5.219000 7.443000
H 1.015000 6.298000 8.719000
C 3.107000 5.816000 8.818000
H 3.206000 6.583000 9.584000
H 3.978000 5.871000 8.167000
C 3.077000 4.425000 9.480000
H 2.157000 4.322000 10.060000
H 3.928000 4.333000 10.154000
N 3.182000 3.363000 8.467000
H 3.786000 3.547000 7.670000
C 2.503000 2.239000 8.387000
N 1.813000 1.708000 9.358000
H 1.869000 2.058000 10.310000
H 1.290000 0.862000 9.171000
N 2.509000 1.610000 7.252000
H 3.059000 1.970000 6.483000
H 1.984000 0.750000 7.188000
C 2.132000 8.653000 7.704000
O 1.224000 9.107000 8.392000
N 3.111000 9.443000 7.255000
H 3.806000 9.041000 6.642000
C 3.113000 10.903000 7.430000
H 2.934000 11.136000 8.482000
C 4.497000 11.432000 7.042000
H 4.716000 11.187000 6.003000
H 4.514000 12.515000 7.166000
H 5.254000 10.992000 7.687000
C 2.022000 11.616000 6.596000
O 1.520000 12.662000 7.014000
N 1.636000 10.998000 5.468000
H 2.171000 10.172000 5.230000
C 0.684000 11.451000 4.441000
H 1.274000 11.938000 3.669000
C 0.062000 10.187000 3.818000
H -0.576000 9.706000 4.560000
H 0.855000 9.482000 3.563000
C -0.759000 10.451000 2.550000
H -0.071000 10.684000 1.738000
H -1.412000 11.311000 2.697000
S -1.791000 9.035000 2.070000
C -1.917000 9.324000 0.283000
H -2.541000 8.553000 -0.169000
H -2.355000 10.304000 0.094000
H -0.922000 9.276000 -0.162000
C -0.427000 12.413000 4.940000
O -1.281000 11.960000 5.715000
N -0.625000 13.590000 4.301000
C 0.180000 14.177000 3.243000
H 1.069000 14.634000 3.673000
H 0.430000 13.439000 2.488000
C -0.674000 15.267000 2.614000
H -0.078000 16.059000 2.166000
H -1.328000 14.814000 1.875000
C -1.501000 15.762000 3.791000
H -0.908000 16.457000 4.386000
H -2.427000 16.235000 3.462000
C -1.746000 14.477000 4.591000
H -1.739000 14.723000 5.648000
C -3.076000 13.813000 4.227000
O -3.301000 13.395000 3.084000
N -3.980000 13.734000 5.201000
H -3.742000 14.116000 6.113000
C -5.315000 13.182000 5.011000
H -5.200000 12.246000 4.469000
C -5.920000 12.889000 6.399000
H -6.573000 13.710000 6.689000
H -5.131000 12.800000 7.146000
C -6.718000 11.601000 6.455000
O -7.795000 11.535000 7.027000
N -6.132000 10.496000 6.049000
H -6.666000 9.634000 6.089000
H -5.188000 10.511000 5.673000
C -6.207000 14.076000 4.125000
O -7.118000 13.561000 3.475000
N -5.842000 15.352000 3.930000
H -5.102000 15.733000 4.513000
C -6.476000 16.253000 2.958000
H -7.554000 16.204000 3.103000
C -6.038000 17.705000 3.219000
H -4.975000 17.813000 2.998000
H -6.184000 17.938000 4.272000
C -6.827000 18.730000 2.391000
H -6.572000 18.598000 1.339000
H -6.492000 19.726000 2.683000
S -8.642000 18.678000 2.539000
C -8.846000 18.968000 4.320000
H -8.445000 18.125000 4.884000
H -8.317000 19.875000 4.608000
H -9.904000 19.079000 4.555000
C -6.186000 15.843000 1.508000
O -7.118000 15.645000 0.730000
N -4.938000 15.484000 1.170000
H -4.202000 15.558000 1.856000
C -4.640000 14.952000 -0.169000
H -5.117000 15.604000 -0.899000
C -3.133000 14.954000 -0.481000
H -3.015000 14.595000 -1.506000
H -2.638000 14.236000 0.171000
C -2.419000 16.319000 -0.371000
H -2.357000 16.607000 0.678000
C -1.000000 16.186000 -0.932000
H -0.462000 15.402000 -0.403000
H -1.036000 15.945000 -1.996000
H -0.464000 17.127000 -0.800000
C -3.115000 17.446000 -1.134000
H -4.087000 17.657000 -0.688000
H -2.516000 18.357000 -1.072000
H -3.242000 17.169000 -2.177000
C -5.245000 13.554000 -0.391000
O -5.716000 13.268000 -1.491000
N -5.389000 12.737000 0.667000
H -4.993000 13.032000 1.552000
C -6.084000 11.437000 0.578000
H -5.695000 10.949000 -0.316000
C -5.752000 10.547000 1.793000
H -6.088000 11.050000 2.701000
H -4.669000 10.430000 1.856000
C -6.397000 9.143000 1.759000
H -7.476000 9.256000 1.855000
H -6.046000 8.580000 2.624000
C -6.088000 8.334000 0.486000
H -5.024000 8.094000 0.476000
H -6.302000 8.929000 -0.400000
N -6.865000 7.081000 0.404000
H -6.465000 6.268000 0.856000
C -8.043000 6.899000 -0.173000
N -8.762000 7.869000 -0.659000
H -8.490000 8.839000 -0.557000
H -9.691000 7.637000 -1.019000
N -8.541000 5.705000 -0.291000
H -8.013000 4.874000 -0.051000
H -9.479000 5.628000 -0.680000
C -7.599000 11.542000 0.341000
O -8.132000 10.637000 -0.301000
N -8.265000 12.645000 0.696000
H -7.780000 13.352000 1.234000
C -9.680000 12.868000 0.330000
H -10.115000 11.892000 0.111000
C -10.486000 13.423000 1.530000
H -10.178000 12.863000 2.416000
C -10.221000 14.912000 1.805000
H -9.164000 15.066000 1.992000
H -10.537000 15.529000 0.963000
H -10.758000 15.237000 2.694000
C -11.989000 13.145000 1.323000
H -12.113000 12.092000 1.068000
H -12.357000 13.748000 0.493000
C -12.859000 13.412000 2.557000
H -12.463000 12.871000 3.417000
H -12.899000 14.478000 2.779000
H -13.869000 13.057000 2.359000
C -9.837000 13.680000 -0.972000
O -10.672000 13.326000 -1.808000
N -8.862000 14.543000 -1.291000
H -8.202000 14.802000 -0.565000
C -8.708000 15.176000 -2.611000
H -9.628000 15.713000 -2.826000
C -7.571000 16.211000 -2.565000
H -6.613000 15.704000 -2.470000
H -7.717000 16.842000 -1.687000
C -7.548000 17.126000 -3.799000
H -7.181000 18.106000 -3.496000
H -8.571000 17.257000 -4.149000
S -6.548000 16.574000 -5.206000
C -4.882000 16.918000 -4.586000
H -4.801000 17.968000 -4.309000
H -4.679000 16.289000 -3.720000
H -4.154000 16.696000 -5.367000
C -8.503000 14.163000 -3.749000
O -9.123000 14.313000 -4.801000
N -7.836000 13.037000 -3.472000
H -7.327000 13.000000 -2.596000
C -7.670000 11.918000 -4.400000
H -7.074000 12.249000 -5.241000
C -6.906000 10.797000 -3.685000
H -6.716000 9.990000 -4.391000
H -5.958000 11.175000 -3.302000
H -7.496000 10.409000 -2.855000
C -8.988000 11.405000 -4.995000
O -9.142000 11.368000 -6.215000
N -9.967000 11.088000 -4.148000
H -9.802000 11.164000 -3.155000
C -11.265000 10.587000 -4.612000
H -11.098000 9.869000 -5.415000
C -11.983000 9.849000 -3.485000
H -12.979000 9.551000 -3.817000
H -12.061000 10.502000 -2.617000
O -11.241000 8.700000 -3.138000
H -11.846000 8.090000 -2.658000
C -12.159000 11.695000 -5.172000
O -12.840000 11.459000 -6.166000
N -12.035000 12.933000 -4.675000
H -11.409000 13.074000 -3.891000
C -12.724000 14.105000 -5.233000
H -13.798000 13.919000 -5.215000
C -12.412000 15.340000 -4.359000
H -12.625000 16.245000 -4.926000
H -11.348000 15.351000 -4.140000
C -13.199000 15.401000 -3.037000
H -13.195000 14.420000 -2.563000
C -12.583000 16.410000 -2.067000
H -13.157000 16.424000 -1.141000
H -11.564000 16.117000 -1.827000
H -12.586000 17.405000 -2.510000
C -14.643000 15.842000 -3.284000
H -14.656000 16.823000 -3.756000
H -15.155000 15.127000 -3.926000
H -15.175000 15.903000 -2.337000
C -12.359000 14.359000 -6.709000
O -13.255000 14.431000 -7.553000
N -11.063000 14.428000 -7.044000
H -10.368000 14.341000 -6.305000
C -10.605000 14.721000 -8.418000
H -11.248000 15.511000 -8.809000
C -9.165000 15.280000 -8.426000
H -9.108000 16.050000 -7.656000
C -8.079000 14.238000 -8.126000
H -8.011000 13.507000 -8.931000
H -7.116000 14.739000 -8.026000
H -8.299000 13.727000 -7.192000
C -8.836000 15.952000 -9.766000
H -9.570000 16.728000 -9.983000
H -7.849000 16.413000 -9.716000
H -8.837000 15.223000 -10.576000
C -10.756000 13.534000 -9.375000
O -11.123000 13.733000 -10.534000
N -10.606000 12.291000 -8.900000
H -10.291000 12.170000 -7.943000
C -10.822000 11.097000 -9.730000
H -10.383000 11.267000 -10.714000
C -10.127000 9.882000 -9.087000
H -10.416000 8.987000 -9.638000
H -10.495000 9.774000 -8.065000
C -8.586000 9.960000 -9.063000
H -8.267000 10.861000 -8.543000
C -8.035000 8.744000 -8.316000
H -6.948000 8.805000 -8.269000
H -8.431000 8.735000 -7.300000
H -8.324000 7.826000 -8.828000
C -7.959000 9.978000 -10.458000
H -8.253000 9.093000 -11.018000
H -8.261000 10.873000 -11.001000
H -6.873000 9.997000 -10.365000
C -12.311000 10.804000 -9.981000
O -12.669000 10.342000 -11.066000
N -13.206000 11.176000 -9.056000
H -12.877000 11.549000 -8.171000
C -14.652000 11.022000 -9.235000
H -14.841000 9.985000 -9.516000
C -15.375000 11.274000 -7.908000
H -15.020000 10.572000 -7.154000
H -15.196000 12.296000 -7.569000
H -16.445000 11.118000 -8.039000
C -15.242000 11.890000 -10.363000
O -16.286000 11.510000 -10.894000
N -14.496000 12.881000 -10.881000
H -13.631000 13.115000 -10.410000
C -14.846000 13.647000 -12.092000
H -15.753000 14.213000 -11.892000
C -13.732000 14.653000 -12.438000
H -13.980000 15.119000 -13.393000
H -12.789000 14.117000 -12.555000
C -13.558000 15.776000 -11.400000
H -13.288000 15.350000 -10.434000
H -14.505000 16.304000 -11.298000
C -12.471000 16.773000 -11.826000
H -12.689000 17.122000 -12.837000
H -11.505000 16.263000 -11.840000
N -12.406000 17.936000 -10.916000
H -13.065000 17.953000 -10.139000
C -11.637000 19.004000 -11.075000
N -10.797000 19.124000 -12.061000
H -10.744000 18.409000 -12.783000
H -10.233000 19.966000 -12.181000
N -11.691000 19.997000 -10.237000
H -12.367000 19.969000 -9.471000
H -11.109000 20.813000 -10.412000
C -15.160000 12.762000 -13.305000
O -16.072000 13.089000 -14.061000
N -14.552000 11.570000 -13.401000
H -13.859000 11.351000 -12.695000
C -14.791000 10.580000 -14.472000
H -14.867000 11.120000 -15.418000
C -13.580000 9.627000 -14.565000
H -13.751000 8.926000 -15.384000
H -13.517000 9.047000 -13.642000
C -12.216000 10.316000 -14.800000
H -11.459000 9.535000 -14.877000
H -11.962000 10.939000 -13.941000
C -12.164000 11.170000 -16.079000
H -12.764000 12.074000 -15.952000
H -12.591000 10.588000 -16.899000
C -10.732000 11.555000 -16.483000
H -10.755000 11.919000 -17.514000
H -10.107000 10.657000 -16.479000
N -10.127000 12.600000 -15.622000
H -10.667000 13.462000 -15.630000
H -10.064000 12.339000 -14.641000
H -9.183000 12.811000 -15.930000
C -16.126000 9.808000 -14.369000
O -16.506000 9.139000 -15.331000
N -16.911000 9.973000 -13.295000
H -16.568000 10.578000 -12.557000
C -18.353000 9.655000 -13.284000
H -18.524000 8.741000 -13.856000
C -18.879000 9.428000 -11.852000
H -19.951000 9.576000 -11.886000
H -18.474000 10.184000 -11.180000
C -18.650000 8.053000 -11.266000
N -19.640000 7.074000 -10.999000
C -18.955000 6.035000 -10.472000
H -19.382000 5.089000 -10.152000
N -17.651000 6.322000 -10.379000
H -16.951000 5.702000 -9.972000
C -17.437000 7.585000 -10.869000
H -16.496000 8.118000 -10.919000
C -19.155000 10.764000 -13.994000
O -19.922000 11.493000 -13.368000
N -18.853000 11.020000 -15.265000
H -18.211000 10.391000 -15.726000
C -19.304000 12.181000 -15.954000
H -18.906000 13.083000 -15.489000
C -18.662000 12.282000 -17.304000
H -18.949000 11.443000 -17.937000
C -18.894000 13.514000 -18.104000
H -18.815000 14.435000 -17.526000
H -18.276000 13.697000 -18.982000
H -19.927000 13.626000 -18.433000
O -17.241000 12.290000 -17.179000
H -16.980000 13.146000 -16.833000
C -20.832000 12.132000 -16.119000
O -21.366000 13.257000 -16.087000
N -21.522000 11.001000 -16.268000
H -20.982000 10.162000 -16.426000
C -22.984000 10.880000 -16.568000
H -23.465000 11.815000 -16.280000
C -23.294000 10.633000 -18.122000
H -24.379000 10.538000 -18.149000
C -22.878000 11.785000 -19.092000
H -23.431000 12.713000 -18.949000
H -21.900000 12.215000 -18.874000
H -22.859000 11.540000 -20.154000
O -22.778000 9.388000 -18.588000
H -23.387000 9.077000 -19.262000
C -23.668000 9.820000 -15.716000
O -24.935000 9.655000 -15.775000
N -22.940000 9.133000 -14.856000
H -21.932000 9.119000 -14.923000
C -23.490000 8.194000 -13.913000
H -24.404000 7.752000 -14.309000
C -22.595000 6.961000 -13.828000
H -22.697000 6.356000 -14.729000
H -22.977000 6.418000 -12.962000
S -20.882000 7.351000 -13.699000
C -23.730000 8.834000 -12.595000
O -24.907000 9.203000 -12.336000
N -22.628000 9.154000 -11.887000
H -21.689000 8.985000 -12.220000
C -22.732000 9.882000 -10.623000
H -23.739000 9.748000 -10.227000
C -21.738000 9.258000 -9.619000
H -21.539000 9.943000 -8.796000
H -20.791000 9.044000 -10.115000
S -22.322000 7.688000 -9.023000
C -22.676000 11.416000 -10.830000
O -21.574000 11.902000 -11.050000
N -23.771000 12.133000 -10.714000
H -24.639000 11.621000 -10.645000
C -23.942000 13.588000 -10.434000
H -23.449000 14.129000 -11.241000
C -25.391000 14.058000 -10.548000
H -25.841000 13.691000 -11.471000
H -25.260000 15.138000 -10.481000
O -26.190000 13.600000 -9.495000
H -26.237000 12.643000 -9.542000
C -23.329000 13.915000 -9.031000
O -23.248000 13.000000 -8.225000
N -22.827000 15.085000 -8.641000
H -22.913000 15.787000 -9.362000
C -22.076000 15.426000 -7.440000
H -21.116000 14.946000 -7.629000
C -21.958000 16.939000 -7.330000
H -22.954000 17.366000 -7.213000
H -21.446000 17.325000 -8.212000
C -21.149000 17.445000 -6.052000
H -21.626000 17.066000 -5.148000
C -19.686000 17.044000 -6.023000
H -19.646000 15.957000 -5.959000
H -19.146000 17.414000 -6.894000
H -19.182000 17.387000 -5.119000
C -21.149000 19.004000 -5.991000
H -20.579000 19.319000 -5.117000
H -20.684000 19.370000 -6.907000
H -22.084000 19.537000 -5.816000
C -22.659000 14.899000 -6.089000
O -21.805000 14.564000 -5.234000
N -23.972000 14.702000 -6.042000
H -24.612000 14.937000 -6.787000
C -24.537000 14.261000 -4.748000
H -24.180000 14.829000 -3.889000
C -26.036000 14.353000 -4.790000
H -26.285000 15.391000 -4.567000
H -26.517000 13.792000 -3.989000
O -26.526000 13.870000 -5.983000
H -27.370000 14.283000 -6.180000
C -24.100000 12.805000 -4.568000
O -23.742000 12.356000 -3.516000
N -24.175000 12.075000 -5.674000
H -24.439000 12.545000 -6.528000
C -23.887000 10.638000 -5.672000
H -24.482000 10.129000 -4.913000
C -24.225000 9.961000 -7.042000
H -23.891000 8.923000 -7.023000
H -23.548000 10.409000 -7.770000
C -25.666000 9.945000 -7.440000
N -26.196000 8.918000 -8.178000
C -27.530000 8.857000 -7.968000
H -28.125000 8.012000 -8.282000
N -27.881000 9.935000 -7.272000
H -28.803000 10.137000 -6.914000
C -26.731000 10.540000 -6.791000
H -26.722000 11.241000 -5.970000
C -22.383000 10.277000 -5.473000
O -22.060000 9.596000 -4.518000
N -21.512000 11.111000 -6.073000
H -21.910000 11.779000 -6.725000
C -20.061000 11.160000 -5.796000
H -19.635000 10.176000 -5.990000
C -19.352000 12.211000 -6.676000
H -18.283000 12.168000 -6.459000
H -19.706000 13.205000 -6.395000
C -19.544000 12.049000 -8.190000
H -20.600000 12.174000 -8.430000
H -19.217000 11.057000 -8.505000
C -18.732000 13.119000 -8.936000
H -17.668000 12.894000 -8.851000
H -18.918000 14.092000 -8.477000
N -19.113000 13.187000 -10.354000
H -19.830000 12.548000 -10.683000
C -18.767000 14.124000 -11.213000
N -17.933000 15.091000 -10.941000
H -17.419000 15.102000 -10.065000
H -17.760000 15.810000 -11.628000
N -19.283000 14.095000 -12.401000
H -19.874000 13.312000 -12.666000
H -19.133000 14.872000 -13.035000
C -19.771000 11.470000 -4.325000
O -18.993000 10.764000 -3.689000
N -20.393000 12.522000 -3.787000
H -20.954000 13.088000 -4.408000
C -20.181000 12.955000 -2.408000
H -19.115000 13.123000 -2.252000
C -20.966000 14.293000 -2.254000
H -21.964000 14.169000 -2.673000
H -20.503000 15.059000 -2.876000
C -20.965000 14.770000 -0.777000
C -19.947000 15.632000 -0.415000
H -19.155000 15.912000 -1.093000
C -19.944000 16.237000 0.868000
H -19.191000 16.977000 1.094000
C -20.970000 15.909000 1.849000
H -21.005000 16.477000 2.766000
C -21.988000 14.964000 1.492000
H -22.692000 14.708000 2.270000
C -21.903000 14.445000 0.189000
H -22.649000 13.707000 -0.068000
C -20.649000 11.933000 -1.403000
O -19.868000 11.609000 -0.503000
N -21.878000 11.297000 -1.513000
H -22.442000 11.363000 -2.348000
C -22.198000 10.219000 -0.548000
H -22.048000 10.549000 0.479000
C -23.736000 9.887000 -0.576000
H -23.895000 8.868000 -0.225000
H -24.089000 9.874000 -1.608000
C -24.524000 10.761000 0.327000
C -24.695000 10.376000 1.694000
H -24.210000 9.498000 2.095000
C -25.395000 11.208000 2.563000
H -25.514000 10.931000 3.600000
C -25.893000 12.446000 2.126000
O -26.577000 13.335000 2.901000
H -26.842000 12.893000 3.711000
C -25.807000 12.793000 0.785000
H -26.248000 13.722000 0.456000
C -25.109000 11.973000 -0.100000
H -24.923000 12.265000 -1.123000
C -21.343000 8.938000 -0.709000
O -20.905000 8.456000 0.316000
N -20.825000 8.618000 -1.903000
H -21.181000 9.097000 -2.726000
C -19.762000 7.603000 -2.068000
H -20.063000 6.723000 -1.504000
C -19.626000 7.218000 -3.552000
H -18.572000 7.093000 -3.800000
H -19.993000 8.028000 -4.183000
C -20.381000 5.922000 -3.910000
H -20.311000 5.771000 -4.985000
H -21.438000 6.046000 -3.668000
C -19.859000 4.651000 -3.211000
H -20.297000 3.780000 -3.702000
H -20.192000 4.657000 -2.173000
N -18.389000 4.549000 -3.239000
H -17.882000 5.313000 -3.658000
C -17.639000 3.610000 -2.694000
N -18.099000 2.523000 -2.142000
H -19.082000 2.313000 -2.096000
H -17.431000 1.870000 -1.739000
N -16.350000 3.750000 -2.686000
H -15.915000 4.617000 -2.993000
H -15.794000 3.019000 -2.255000
C -18.403000 8.003000 -1.469000
O -17.705000 7.129000 -0.952000
N -18.063000 9.291000 -1.420000
H -18.653000 9.948000 -1.916000
C -16.902000 9.815000 -0.684000
H -16.029000 9.213000 -0.936000
C -16.653000 11.270000 -1.126000
H -17.486000 11.881000 -0.790000
H -16.631000 11.316000 -2.216000
C -15.363000 11.901000 -0.574000
H -15.275000 11.721000 0.496000
C -14.133000 11.348000 -1.288000
H -13.242000 11.880000 -0.962000
H -14.015000 10.289000 -1.056000
H -14.245000 11.475000 -2.364000
C -15.420000 13.409000 -0.800000
H -16.257000 13.833000 -0.245000
H -14.501000 13.877000 -0.451000
H -15.556000 13.609000 -1.862000
C -17.101000 9.741000 0.840000
O -16.187000 9.342000 1.558000
N -18.305000 10.040000 1.335000
H -19.011000 10.399000 0.700000
C -18.645000 9.929000 2.755000
H -17.904000 10.482000 3.335000
C -20.013000 10.587000 2.977000
H -20.248000 10.596000 4.040000
H -19.996000 11.616000 2.614000
H -20.791000 10.035000 2.451000
C -18.614000 8.468000 3.247000
O -18.014000 8.182000 4.284000
N -19.068000 7.524000 2.410000
H -19.532000 7.834000 1.564000
C -18.882000 6.084000 2.629000
H -19.301000 5.815000 3.602000
C -19.627000 5.287000 1.541000
H -19.198000 4.287000 1.480000
H -19.502000 5.759000 0.569000
C -21.103000 5.117000 1.849000
O -21.518000 4.179000 2.507000
N -21.947000 6.006000 1.393000
H -22.934000 5.881000 1.595000
H -21.637000 6.808000 0.860000
C -17.393000 5.696000 2.683000
O -16.953000 5.155000 3.692000
N -16.579000 6.113000 1.706000
H -16.981000 6.585000 0.904000
C -15.127000 5.858000 1.710000
H -14.970000 4.779000 1.730000
C -14.511000 6.406000 0.411000
H -14.655000 7.486000 0.369000
H -15.044000 5.951000 -0.421000
C -13.013000 6.093000 0.254000
H -12.881000 5.011000 0.265000
H -12.467000 6.512000 1.102000
C -12.398000 6.654000 -1.040000
O -11.152000 6.594000 -1.188000
O -13.123000 7.155000 -1.932000
C -14.420000 6.434000 2.949000
O -13.656000 5.726000 3.604000
N -14.782000 7.639000 3.393000
H -15.455000 8.177000 2.853000
C -14.227000 8.223000 4.612000
H -13.141000 8.194000 4.534000
C -14.653000 9.693000 4.686000
H -15.721000 9.768000 4.897000
H -14.447000 10.183000 3.732000
S -13.681000 10.494000 5.990000
H -14.219000 11.717000 5.900000
C -14.603000 7.429000 5.882000
O -13.716000 7.084000 6.671000
N -15.852000 6.959000 5.980000
H -16.521000 7.220000 5.261000
C -16.344000 6.100000 7.064000
H -16.055000 6.545000 8.017000
C -17.878000 6.086000 6.994000
H -18.264000 7.102000 7.083000
H -18.208000 5.655000 6.048000
H -18.279000 5.486000 7.811000
C -15.787000 4.656000 7.052000
O -15.891000 3.956000 8.061000
N -15.189000 4.213000 5.939000
H -15.228000 4.828000 5.134000
C -14.821000 2.808000 5.683000
H -15.104000 2.188000 6.534000
C -15.596000 2.316000 4.450000
H -15.241000 1.323000 4.172000
H -15.383000 2.992000 3.620000
C -17.115000 2.230000 4.669000
H -17.476000 3.115000 5.191000
H -17.334000 1.371000 5.297000
C -17.901000 2.101000 3.368000
O -17.373000 1.937000 2.274000
N -19.208000 2.154000 3.439000
H -19.728000 2.127000 2.584000
H -19.646000 2.369000 4.330000
C -13.317000 2.579000 5.442000
O -12.876000 1.428000 5.434000
N -12.548000 3.646000 5.187000
H -13.040000 4.524000 5.077000
C -11.144000 3.593000 4.725000
H -10.749000 2.596000 4.922000
C -11.078000 3.844000 3.191000
H -11.327000 4.887000 3.002000
C -9.701000 3.595000 2.560000
H -9.484000 2.530000 2.550000
H -9.716000 3.947000 1.529000
H -8.924000 4.138000 3.093000
C -12.056000 2.960000 2.397000
H -11.912000 3.100000 1.326000
H -11.901000 1.909000 2.646000
H -13.085000 3.231000 2.630000
C -10.245000 4.596000 5.472000
O -9.055000 4.309000 5.664000
N -10.788000 5.725000 5.958000
H -11.780000 5.870000 5.822000
C -10.014000 6.832000 6.557000
H -8.949000 6.605000 6.494000
C -10.258000 8.135000 5.762000
H -9.538000 8.878000 6.112000
H -11.251000 8.507000 6.016000
C -10.168000 8.050000 4.224000
H -10.974000 7.419000 3.851000
C -10.329000 9.444000 3.612000
H -11.280000 9.875000 3.928000
H -9.522000 10.098000 3.945000
H -10.322000 9.377000 2.524000
C -8.839000 7.478000 3.729000
H -8.701000 6.468000 4.102000
H -8.844000 7.447000 2.642000
H -8.020000 8.103000 4.083000
C -10.315000 7.080000 8.051000
O -9.454000 7.585000 8.778000
N -11.490000 6.668000 8.534000
H -12.143000 6.257000 7.880000
C -11.976000 6.912000 9.906000
H -11.119000 7.041000 10.562000
C -12.793000 8.215000 9.924000
H -12.194000 9.022000 9.499000
H -13.033000 8.476000 10.955000
O -13.995000 8.088000 9.183000
H -13.768000 7.827000 8.271000
C -12.766000 5.735000 10.505000
O -13.513000 5.905000 11.470000
N -12.673000 4.565000 9.873000
H -11.972000 4.486000 9.140000
C -13.373000 3.323000 10.220000
H -14.437000 3.546000 10.276000
C -13.175000 2.310000 9.075000
H -13.320000 2.831000 8.131000
H -13.962000 1.558000 9.149000
C -11.826000 1.567000 9.021000
H -11.835000 0.919000 8.143000
H -11.747000 0.919000 9.895000
C -10.581000 2.460000 8.948000
O -10.597000 3.533000 8.303000
O -9.525000 2.070000 9.508000
C -12.964000 2.721000 11.576000
O -11.894000 3.031000 12.111000
N -13.720000 1.722000 12.041000
H -14.552000 1.455000 11.529000
C -13.320000 0.879000 13.171000
H -12.733000 1.476000 13.869000
C -14.559000 0.363000 13.919000
H -14.229000 -0.235000 14.769000
H -15.157000 -0.266000 13.259000
C -15.423000 1.519000 14.436000
H -15.962000 1.960000 13.596000
H -14.768000 2.280000 14.851000
S -16.611000 1.080000 15.728000
C -17.336000 2.722000 15.988000
H -17.807000 3.066000 15.066000
H -18.082000 2.673000 16.780000
H -16.557000 3.430000 16.275000
C -12.437000 -0.290000 12.715000
O -12.702000 -0.919000 11.691000
N -11.560000 -0.743000 13.609000
H -11.419000 -0.192000 14.450000
C -10.693000 -1.916000 13.433000
H -10.967000 -2.450000 12.523000
C -9.209000 -1.496000 13.324000
H -8.898000 -1.051000 14.270000
C -8.301000 -2.700000 13.032000
H -7.268000 -2.366000 12.929000
H -8.343000 -3.412000 13.855000
H -8.619000 -3.191000 12.112000
C -8.957000 -0.464000 12.217000
H -9.583000 0.412000 12.369000
H -7.914000 -0.150000 12.233000
H -9.187000 -0.888000 11.245000
C -10.886000 -2.837000 14.635000
O -10.825000 -2.381000 15.778000
N -11.103000 -4.127000 14.384000
H -11.141000 -4.423000 13.414000
C -11.031000 -5.177000 15.397000
H -11.326000 -4.752000 16.354000
C -12.015000 -6.310000 15.052000
H -11.584000 -6.964000 14.296000
H -12.918000 -5.870000 14.628000
C -12.455000 -7.134000 16.275000
H -13.215000 -7.841000 15.943000
H -12.938000 -6.456000 16.980000
S -11.194000 -8.069000 17.193000
C -10.615000 -9.220000 15.917000
H -10.123000 -8.668000 15.116000
H -9.901000 -9.918000 16.356000
H -11.458000 -9.781000 15.513000
C -9.581000 -5.672000 15.501000
O -8.960000 -6.045000 14.502000
N -9.051000 -5.671000 16.720000
H -9.629000 -5.329000 17.485000
C -7.723000 -6.163000 17.075000
H -7.368000 -6.881000 16.332000
C -6.775000 -4.955000 17.120000
H -7.125000 -4.244000 17.873000
H -6.765000 -4.459000 16.148000
S -5.092000 -5.484000 17.542000
H -4.598000 -4.251000 17.753000
C -7.806000 -6.849000 18.445000
O -8.374000 -6.277000 19.376000
N -7.253000 -8.056000 18.594000
H -6.813000 -8.483000 17.788000
C -7.112000 -8.732000 19.895000
H -6.394000 -8.177000 20.500000
H -6.707000 -9.725000 19.723000
C -8.402000 -8.899000 20.716000
O -8.379000 -8.714000 21.928000
N -9.549000 -9.096000 20.070000
H -9.513000 -9.075000 19.125000
C -10.889000 -9.072000 20.674000
H -10.814000 -9.575000 21.659000
H -11.504000 -9.702000 20.095000
C -11.528000 -7.685000 21.029000
O -12.479000 -7.699000 21.832000
N -11.005000 -6.554000 20.550000
H -10.196000 -6.616000 19.942000
C -11.439000 -5.197000 20.934000
H -12.447000 -5.230000 21.346000
C -10.494000 -4.653000 22.009000
H -10.584000 -3.573000 22.046000
H -9.466000 -4.878000 21.747000
O -10.814000 -5.192000 23.278000
H -10.086000 -5.793000 23.556000
C -11.462000 -4.228000 19.742000
O -10.861000 -4.510000 18.705000
N -12.191000 -3.109000 19.865000
H -12.676000 -2.947000 20.740000
C -12.485000 -2.186000 18.755000
H -12.118000 -2.616000 17.825000
C -14.014000 -2.012000 18.637000
H -14.218000 -1.265000 17.868000
H -14.385000 -1.619000 19.583000
C -14.809000 -3.288000 18.297000
H -14.588000 -4.071000 19.023000
C -16.308000 -2.985000 18.354000
H -16.577000 -2.674000 19.363000
H -16.555000 -2.190000 17.650000
H -16.875000 -3.880000 18.098000
C -14.493000 -3.805000 16.893000
H -14.705000 -3.030000 16.157000
H -13.444000 -4.081000 16.829000
H -15.096000 -4.689000 16.681000
C -11.799000 -0.817000 18.927000
O -12.015000 -0.142000 19.938000
N -11.181000 -0.316000 17.850000
H -11.098000 -0.922000 17.039000
C -10.359000 0.908000 17.847000
H -10.585000 1.497000 18.734000
C -8.877000 0.500000 17.893000
H -8.271000 1.405000 17.838000
H -8.646000 -0.091000 17.004000
C -8.434000 -0.283000 19.116000
C -7.868000 0.398000 20.210000
H -7.796000 1.477000 20.202000
C -7.362000 -0.328000 21.302000
H -6.906000 0.198000 22.122000
C -7.428000 -1.730000 21.316000
O -6.897000 -2.431000 22.353000
H -6.198000 -1.932000 22.808000
C -8.029000 -2.410000 20.246000
H -8.072000 -3.488000 20.262000
C -8.525000 -1.690000 19.140000
H -8.959000 -2.221000 18.304000
C -10.582000 1.789000 16.600000
O -10.761000 1.257000 15.501000
N -10.316000 3.101000 16.695000
H -10.131000 3.472000 17.624000
C -10.388000 4.074000 15.572000
H -10.416000 3.533000 14.625000
C -11.680000 4.918000 15.653000
H -11.709000 5.432000 16.610000
C -11.774000 5.965000 14.531000
H -12.727000 6.490000 14.595000
H -10.980000 6.704000 14.623000
H -11.703000 5.477000 13.559000
C -12.936000 4.050000 15.546000
H -12.967000 3.581000 14.565000
H -12.944000 3.287000 16.321000
H -13.822000 4.670000 15.674000
C -9.162000 5.002000 15.548000
O -8.859000 5.665000 16.542000
N -8.515000 5.145000 14.381000
H -8.830000 4.577000 13.601000
C -7.370000 6.055000 14.153000
H -6.717000 5.965000 15.022000
C -6.583000 5.563000 12.919000
H -6.377000 4.499000 13.049000
H -5.623000 6.080000 12.868000
C -7.331000 5.782000 11.589000
H -7.217000 6.821000 11.277000
H -8.393000 5.585000 11.733000
C -6.829000 4.863000 10.473000
H -6.935000 3.826000 10.797000
H -5.779000 5.066000 10.256000
C -7.683000 5.106000 9.224000
H -7.263000 5.939000 8.655000
H -8.692000 5.391000 9.537000
N -7.791000 3.894000 8.390000
H -6.887000 3.478000 8.183000
H -8.353000 3.195000 8.880000
H -8.334000 4.075000 7.554000
C -7.792000 7.539000 14.014000
O -8.765000 7.810000 13.305000
N -6.943000 8.510000 14.412000
C -5.725000 8.324000 15.190000
H -5.988000 7.976000 16.190000
H -5.044000 7.618000 14.712000
C -5.069000 9.699000 15.287000
H -4.540000 9.822000 16.231000
H -4.393000 9.845000 14.444000
C -6.253000 10.658000 15.175000
H -6.743000 10.744000 16.147000
H -5.946000 11.644000 14.821000
C -7.190000 9.945000 14.193000
H -8.221000 10.189000 14.450000
C -6.940000 10.415000 12.745000
O -7.404000 11.486000 12.349000
N -6.263000 9.611000 11.921000
H -5.877000 8.754000 12.293000
C -6.053000 9.863000 10.494000
H -5.530000 10.811000 10.364000
H -7.021000 9.928000 9.997000
C -5.234000 8.759000 9.821000
O -4.663000 7.904000 10.496000
N -5.249000 8.731000 8.486000
H -5.786000 9.439000 8.003000
C -4.541000 7.747000 7.658000
H -4.325000 6.853000 8.245000
H -3.590000 8.176000 7.339000
C -5.325000 7.322000 6.409000
O -6.490000 7.681000 6.233000
N -4.700000 6.484000 5.578000
H -3.757000 6.212000 5.820000
C -5.348000 5.703000 4.502000
H -6.330000 6.122000 4.281000
C -4.493000 5.774000 3.221000
H -4.176000 6.807000 3.071000
C -3.251000 4.880000 3.220000
H -2.703000 5.006000 4.150000
H -3.526000 3.828000 3.131000
H -2.598000 5.154000 2.391000
O -5.248000 5.383000 2.101000
H -4.630000 4.968000 1.487000
C -5.530000 4.249000 4.962000
O -4.835000 3.834000 5.886000
N -6.227000 3.399000 4.198000
H -6.705000 3.766000 3.387000
C -6.228000 1.935000 4.411000
H -5.570000 1.687000 5.245000
C -7.607000 1.391000 4.796000
H -7.562000 0.304000 4.828000
H -8.348000 1.677000 4.058000
O -7.991000 1.855000 6.071000
H -8.466000 2.699000 5.946000
C -5.695000 1.198000 3.184000
O -6.281000 1.267000 2.100000
N -4.520000 0.590000 3.352000
H -4.111000 0.609000 4.279000
C -3.736000 -0.193000 2.389000
H -3.667000 0.362000 1.453000
C -2.307000 -0.352000 2.940000
H -1.747000 0.555000 2.707000
H -1.811000 -1.197000 2.461000
O -2.309000 -0.518000 4.351000
H -1.396000 -0.454000 4.682000
C -4.376000 -1.548000 2.049000
O -3.935000 -2.594000 2.525000
N -5.512000 -1.503000 1.349000
H -5.835000 -0.587000 1.063000
C -6.269000 -2.684000 0.914000
H -6.549000 -3.277000 1.784000
H -5.625000 -3.289000 0.277000
C -7.537000 -2.363000 0.122000
O -8.590000 -2.948000 0.390000
N -7.490000 -1.289000 -0.675000
H -6.578000 -0.907000 -0.903000
C -8.657000 -0.562000 -1.186000
H -9.520000 -1.229000 -1.238000
C -8.964000 0.563000 -0.178000
H -8.035000 1.043000 0.120000
H -9.433000 0.141000 0.709000
C -9.865000 1.638000 -0.760000
O -9.451000 2.697000 -1.212000
O -11.162000 1.293000 -0.822000
H -11.636000 1.935000 -1.393000
C -8.405000 0.001000 -2.600000
O -7.350000 0.587000 -2.853000
N -9.447000 -0.003000 -3.441000
H -10.306000 -0.451000 -3.133000
C -9.406000 0.408000 -4.847000
H -8.769000 -0.295000 -5.386000
C -10.823000 0.293000 -5.417000
H -11.154000 -0.744000 -5.383000
H -11.508000 0.909000 -4.834000
H -10.832000 0.629000 -6.454000
C -8.836000 1.812000 -5.108000
O -8.032000 1.967000 -6.024000
N -9.193000 2.827000 -4.311000
H -9.855000 2.668000 -3.563000
C -8.615000 4.178000 -4.440000
H -8.365000 4.346000 -5.489000
C -9.569000 5.310000 -4.016000
H -8.994000 6.163000 -3.652000
C -10.405000 5.772000 -5.201000
H -10.869000 4.908000 -5.673000
H -11.168000 6.472000 -4.860000
H -9.765000 6.276000 -5.924000
O -10.441000 4.886000 -3.000000
H -10.749000 5.677000 -2.499000
C -7.312000 4.348000 -3.678000
O -6.450000 5.061000 -4.177000
N -7.043000 3.620000 -2.589000
H -7.770000 3.025000 -2.204000
C -5.720000 3.668000 -1.934000
H -5.506000 4.710000 -1.701000
C -5.675000 2.895000 -0.613000
H -5.894000 1.843000 -0.791000
C -4.313000 3.040000 0.078000
H -3.571000 2.431000 -0.437000
H -3.983000 4.078000 0.050000
H -4.368000 2.699000 1.108000
O -6.630000 3.410000 0.288000
H -6.674000 2.734000 0.987000
C -4.586000 3.183000 -2.842000
O -3.542000 3.833000 -2.860000
N -4.853000 2.244000 -3.757000
H -5.735000 1.746000 -3.686000
C -3.913000 1.821000 -4.800000
H -2.989000 1.511000 -4.319000
C -4.495000 0.580000 -5.491000
H -4.566000 -0.240000 -4.774000
H -5.493000 0.789000 -5.877000
H -3.847000 0.274000 -6.314000
C -3.503000 2.926000 -5.806000
O -2.427000 2.828000 -6.398000
N -4.238000 4.047000 -5.871000
H -5.066000 4.083000 -5.289000
C -4.067000 5.121000 -6.869000
H -3.137000 4.964000 -7.418000
C -5.224000 5.071000 -7.888000
H -5.149000 5.950000 -8.531000
H -6.171000 5.150000 -7.351000
C -5.276000 3.835000 -8.777000
C -5.684000 2.599000 -8.245000
H -5.986000 2.538000 -7.213000
C -5.717000 1.446000 -9.049000
H -6.015000 0.502000 -8.621000
C -5.413000 1.535000 -10.415000
O -5.481000 0.434000 -11.210000
H -5.639000 -0.379000 -10.705000
C -5.051000 2.772000 -10.964000
H -4.833000 2.824000 -12.016000
C -4.959000 3.919000 -10.146000
H -4.658000 4.865000 -10.571000
C -3.985000 6.533000 -6.251000
O -3.297000 7.398000 -6.788000
N -4.458000 6.727000 -5.017000
H -5.008000 5.983000 -4.605000
C -4.328000 7.961000 -4.240000
H -4.762000 8.777000 -4.819000
C -5.125000 7.803000 -2.940000
H -6.175000 7.613000 -3.165000
H -4.726000 6.974000 -2.353000
H -5.050000 8.722000 -2.360000
C -2.870000 8.342000 -3.938000
O -2.563000 9.520000 -3.773000
N -1.943000 7.386000 -4.029000
H -2.267000 6.442000 -4.183000
C -0.498000 7.627000 -3.977000
H -0.268000 8.130000 -3.036000
C 0.235000 6.275000 -3.996000
H 1.290000 6.431000 -3.781000
H 0.146000 5.832000 -4.985000
C -0.321000 5.308000 -2.978000
O -0.501000 5.642000 -1.819000
N -0.857000 4.207000 -3.442000
H -1.611000 3.801000 -2.891000
H -0.805000 3.999000 -4.426000
C -0.003000 8.541000 -5.115000
O 0.925000 9.320000 -4.900000
N -0.703000 8.566000 -6.257000
H -1.472000 7.914000 -6.371000
C -0.421000 9.473000 -7.374000
H 0.653000 9.512000 -7.559000
C -1.124000 8.998000 -8.651000
H -0.894000 9.684000 -9.466000
H -2.202000 9.003000 -8.490000
O -0.721000 7.698000 -9.025000
H -0.203000 7.307000 -8.297000
C -0.913000 10.882000 -7.063000
O -0.161000 11.837000 -7.213000
N -2.095000 11.010000 -6.453000
H -2.633000 10.174000 -6.272000
C -2.648000 12.306000 -6.027000
H -2.421000 13.028000 -6.813000
C -4.184000 12.258000 -5.905000
H -4.462000 11.615000 -5.071000
C -4.738000 13.668000 -5.670000
H -4.229000 14.387000 -6.311000
H -5.799000 13.724000 -5.895000
H -4.594000 13.950000 -4.627000
C -4.827000 11.700000 -7.186000
H -4.517000 12.286000 -8.050000
H -4.545000 10.659000 -7.339000
H -5.914000 11.737000 -7.113000
C -1.985000 12.856000 -4.752000
O -1.929000 14.072000 -4.599000
N -1.224000 12.039000 -4.010000
H -1.332000 11.040000 -4.141000
C -0.105000 12.536000 -3.203000
H -0.435000 13.426000 -2.664000
C 0.338000 11.502000 -2.149000
H 0.566000 10.557000 -2.640000
H -0.503000 11.318000 -1.480000
C 1.547000 11.917000 -1.312000
C 1.377000 12.551000 -0.065000
H 0.381000 12.742000 0.306000
C 2.501000 12.889000 0.716000
H 2.382000 13.320000 1.699000
C 3.799000 12.658000 0.234000
H 4.658000 12.924000 0.836000
C 3.976000 12.046000 -1.016000
H 4.977000 11.847000 -1.371000
C 2.855000 11.642000 -1.764000
H 2.996000 11.103000 -2.686000
C 1.062000 12.974000 -4.103000
O 1.374000 14.158000 -4.146000
N 1.766000 12.059000 -4.780000
H 1.446000 11.095000 -4.788000
C 3.128000 12.356000 -5.242000
H 3.639000 12.861000 -4.418000
C 3.897000 11.060000 -5.543000
H 3.720000 10.746000 -6.571000
H 3.569000 10.259000 -4.881000
C 5.387000 11.275000 -5.327000
O 6.178000 11.505000 -6.226000
N 5.828000 11.212000 -4.095000
H 6.762000 11.544000 -3.928000
H 5.207000 10.950000 -3.352000
C 3.200000 13.327000 -6.426000
O 4.032000 14.227000 -6.400000
N 2.248000 13.261000 -7.361000
H 1.527000 12.554000 -7.262000
C 2.105000 14.239000 -8.445000
H 3.067000 14.343000 -8.949000
C 1.063000 13.771000 -9.493000
H 0.096000 13.666000 -9.000000
C 0.903000 14.816000 -10.611000
H 0.655000 15.797000 -10.207000
H 1.824000 14.897000 -11.190000
H 0.088000 14.529000 -11.274000
C 1.465000 12.402000 -10.101000
H 1.591000 11.671000 -9.302000
H 2.422000 12.501000 -10.614000
C 0.438000 11.819000 -11.082000
H -0.552000 11.815000 -10.626000
H 0.416000 12.403000 -12.002000
H 0.716000 10.795000 -11.334000
C 1.748000 15.609000 -7.858000
O 2.480000 16.564000 -8.096000
N 0.795000 15.681000 -6.918000
H 0.306000 14.837000 -6.656000
C 0.457000 16.933000 -6.234000
H 0.151000 17.663000 -6.985000
C -0.726000 16.685000 -5.292000
H -0.424000 15.996000 -4.502000
H -1.550000 16.239000 -5.852000
S -1.301000 18.230000 -4.535000
H -2.315000 17.699000 -3.841000
C 1.657000 17.531000 -5.480000
O 2.027000 18.672000 -5.741000
N 2.355000 16.746000 -4.657000
H 2.032000 15.794000 -4.529000
C 3.490000 17.203000 -3.845000
H 3.192000 18.101000 -3.301000
C 3.855000 16.118000 -2.812000
H 4.715000 16.456000 -2.235000
H 4.153000 15.222000 -3.358000
C 2.732000 15.727000 -1.827000
H 2.912000 14.699000 -1.521000
H 1.759000 15.755000 -2.309000
C 2.640000 16.592000 -0.576000
O 2.618000 17.809000 -0.632000
N 2.447000 16.000000 0.585000
H 2.302000 16.584000 1.407000
H 2.426000 14.997000 0.640000
C 4.720000 17.571000 -4.702000
O 5.334000 18.611000 -4.471000
N 4.999000 16.840000 -5.788000
H 4.453000 16.004000 -5.968000
C 6.103000 17.141000 -6.706000
H 6.979000 17.408000 -6.113000
C 6.444000 15.877000 -7.504000
H 6.666000 15.057000 -6.820000
H 5.601000 15.598000 -8.138000
H 7.318000 16.064000 -8.128000
C 5.813000 18.323000 -7.652000
O 6.691000 19.162000 -7.864000
N 4.569000 18.490000 -8.119000
H 3.881000 17.762000 -7.945000
C 4.122000 19.711000 -8.818000
H 4.812000 19.927000 -9.634000
C 2.714000 19.527000 -9.426000
H 2.034000 19.162000 -8.656000
C 2.137000 20.829000 -9.997000
H 1.175000 20.630000 -10.468000
H 1.978000 21.557000 -9.204000
H 2.821000 21.246000 -10.737000
C 2.757000 18.520000 -10.582000
H 3.182000 17.571000 -10.261000
H 1.746000 18.339000 -10.947000
H 3.372000 18.909000 -11.391000
C 4.154000 20.911000 -7.871000
O 4.756000 21.928000 -8.205000
N 3.751000 20.720000 -6.612000
H 3.317000 19.831000 -6.388000
C 3.858000 21.731000 -5.548000
H 3.347000 22.631000 -5.888000
C 3.159000 21.283000 -4.255000
H 3.646000 20.398000 -3.850000
C 3.118000 22.364000 -3.179000
H 2.495000 22.034000 -2.347000
H 4.119000 22.556000 -2.799000
H 2.704000 23.282000 -3.594000
O 1.817000 20.976000 -4.549000
H 1.839000 20.133000 -5.049000
C 5.307000 22.116000 -5.258000
O 5.583000 23.305000 -5.168000
N 6.266000 21.187000 -5.300000
H 5.994000 20.211000 -5.338000
C 7.691000 21.503000 -5.169000
H 7.833000 22.106000 -4.272000
C 8.457000 20.196000 -4.970000
H 8.062000 19.666000 -4.102000
H 8.365000 19.566000 -5.855000
H 9.510000 20.421000 -4.800000
C 8.262000 22.310000 -6.354000
O 9.080000 23.202000 -6.145000
N 7.745000 22.108000 -7.572000
H 7.051000 21.378000 -7.674000
C 8.079000 22.924000 -8.748000
H 9.157000 23.102000 -8.768000
C 7.695000 22.148000 -10.024000
H 7.679000 22.844000 -10.863000
H 6.697000 21.722000 -9.930000
C 8.688000 21.054000 -10.384000
O 9.684000 21.296000 -11.041000
N 8.500000 19.834000 -9.946000
H 9.124000 19.122000 -10.298000
H 7.722000 19.612000 -9.336000
C 7.411000 24.318000 -8.705000
O 8.089000 25.326000 -8.892000
N 6.149000 24.400000 -8.264000
H 5.651000 23.530000 -8.110000
C 5.460000 25.662000 -7.927000
H 5.435000 26.300000 -8.810000
C 4.004000 25.384000 -7.482000
H 4.002000 24.552000 -6.783000
C 3.326000 26.565000 -6.772000
H 3.778000 26.729000 -5.794000
H 3.430000 27.470000 -7.366000
H 2.267000 26.354000 -6.618000
C 3.145000 24.984000 -8.688000
H 3.136000 25.789000 -9.423000
H 3.547000 24.083000 -9.149000
H 2.124000 24.779000 -8.367000
C 6.219000 26.435000 -6.847000
O 6.497000 27.617000 -7.018000
N 6.698000 25.751000 -5.809000
H 6.490000 24.761000 -5.763000
C 7.460000 26.352000 -4.718000
H 6.938000 27.255000 -4.398000
C 7.511000 25.391000 -3.518000
H 8.379000 25.641000 -2.912000
H 7.627000 24.361000 -3.848000
C 6.281000 25.520000 -2.636000
O 6.333000 26.067000 -1.543000
N 5.118000 25.189000 -3.134000
H 4.263000 25.492000 -2.669000
H 5.082000 24.725000 -4.030000
C 8.860000 26.801000 -5.158000
O 9.246000 27.912000 -4.797000
N 9.510000 26.086000 -6.083000
H 9.133000 25.183000 -6.346000
C 10.744000 26.516000 -6.744000
H 11.475000 26.767000 -5.973000
C 11.312000 25.347000 -7.562000
H 12.287000 25.624000 -7.967000
H 11.434000 24.471000 -6.926000
H 10.647000 25.104000 -8.389000
C 10.566000 27.771000 -7.624000
O 11.502000 28.574000 -7.713000
N 9.359000 28.028000 -8.163000
H 8.657000 27.303000 -8.135000
C 9.161000 29.242000 -8.875000
H 10.070000 29.685000 -9.281000
C 8.199000 28.935000 -10.101000
H 7.798000 29.820000 -10.596000
H 7.419000 28.370000 -9.591000
C 8.736000 27.960000 -11.174000
H 9.204000 27.115000 -10.670000
C 7.507000 27.388000 -11.953000
H 6.936000 28.169000 -12.455000
H 7.844000 26.630000 -12.660000
H 6.921000 27.027000 -11.108000
C 9.661000 28.565000 -12.171000
H 9.102000 29.204000 -12.853000
H 10.507000 29.029000 -11.662000
H 10.171000 27.797000 -12.752000
C 8.593000 30.348000 -8.053000
O 8.773000 31.504000 -8.432000
N 7.946000 30.082000 -6.876000
H 7.814000 29.105000 -6.657000
C 7.348000 31.051000 -5.944000
H 6.815000 31.799000 -6.531000
C 6.258000 30.286000 -5.149000
H 6.781000 29.469000 -4.652000
H 5.533000 29.920000 -5.876000
C 5.566000 31.126000 -4.068000
H 6.339000 31.587000 -3.452000
C 4.680000 32.231000 -4.707000
H 5.445000 32.888000 -5.119000
H 4.037000 31.851000 -5.501000
H 4.099000 32.641000 -3.881000
C 4.743000 30.135000 -3.154000
H 5.376000 29.394000 -2.666000
H 4.288000 30.681000 -2.327000
H 3.989000 29.601000 -3.733000
C 8.327000 31.794000 -5.067000
O 8.095000 32.986000 -4.859000
N 9.301000 30.984000 -4.606000
H 9.066000 30.010000 -4.735000
C 10.557000 31.414000 -3.874000
H 10.387000 32.149000 -3.087000
C 11.075000 30.133000 -3.279000
H 10.365000 29.696000 -2.577000
H 11.830000 30.484000 -2.577000
O 11.512000 29.165000 -4.270000
H 10.797000 28.554000 -4.461000
C 11.717000 32.033000 -4.705000
O 12.651000 32.601000 -4.118000
N 11.581000 31.998000 -6.046000
H 10.866000 31.471000 -6.527000
C 12.638000 32.398000 -6.989000
H 13.645000 32.070000 -6.730000
C 12.209000 32.035000 -8.460000
H 11.162000 31.741000 -8.394000
C 12.218000 33.154000 -9.434000
H 13.133000 33.745000 -9.421000
H 11.960000 32.718000 -10.399000
H 11.388000 33.792000 -9.129000
O 13.015000 30.898000 -8.818000
H 12.598000 30.070000 -8.569000
C 12.808000 33.934000 -6.782000
O 11.870000 34.742000 -6.822000
N 14.062000 34.371000 -6.617000
H 14.792000 33.680000 -6.509000
C 14.505000 35.713000 -6.157000
H 13.892000 35.930000 -5.283000
C 15.917000 35.468000 -5.637000
H 15.959000 34.618000 -4.957000
H 16.237000 36.323000 -5.041000
C 17.048000 35.166000 -6.667000
O 18.125000 34.537000 -6.338000
O 16.837000 35.414000 -7.851000
C 14.503000 36.843000 -7.227000
O 14.795000 37.961000 -6.877000
N 14.171000 36.588000 -8.432000
H 13.847000 35.638000 -8.549000
C 14.096000 37.459000 -9.496000
H 13.989000 38.437000 -9.026000
H 13.215000 37.130000 -10.047000
C 15.241000 37.584000 -10.509000
O 14.984000 37.948000 -11.674000
N 16.443000 37.288000 -10.080000
H 16.609000 36.873000 -9.174000
C 17.626000 37.628000 -10.851000
H 17.464000 38.226000 -11.747000
C 18.578000 38.288000 -9.884000
H 18.786000 37.687000 -8.999000
H 18.065000 39.166000 -9.493000
C 19.931000 38.677000 -10.366000
O 20.128000 39.185000 -11.461000
N 20.916000 38.292000 -9.643000
H 21.873000 38.538000 -9.854000
H 20.766000 37.822000 -8.762000
C 18.199000 36.386000 -11.539000
O 18.982000 36.668000 -12.462000
N 18.011000 35.070000 -11.138000
H 17.514000 34.937000 -10.268000
C 18.650000 33.798000 -11.612000
H 19.518000 34.015000 -12.235000
C 18.845000 32.704000 -10.505000
H 17.865000 32.233000 -10.434000
H 19.161000 33.202000 -9.588000
C 19.885000 31.629000 -10.712000
H 20.835000 32.153000 -10.817000
H 19.610000 31.105000 -11.627000
C 20.074000 30.610000 -9.610000
H 20.829000 29.904000 -9.957000
H 19.091000 30.143000 -9.556000
C 20.563000 31.162000 -8.190000
H 19.870000 31.921000 -7.826000
H 21.526000 31.644000 -8.357000
N 20.621000 30.035000 -7.189000
H 20.958000 30.388000 -6.305000
H 19.762000 29.506000 -7.141000
H 21.305000 29.324000 -7.404000
C 17.830000 33.164000 -12.760000
O 18.317000 32.632000 -13.717000
N 16.495000 33.306000 -12.724000
H 16.075000 33.599000 -11.854000
C 15.603000 33.199000 -13.923000
H 15.727000 32.212000 -14.369000
C 14.202000 33.352000 -13.356000
H 14.034000 32.705000 -12.495000
C 13.993000 34.757000 -12.772000
H 13.865000 35.382000 -13.656000
H 13.090000 34.695000 -12.165000
H 14.720000 35.127000 -12.048000
C 13.027000 33.011000 -14.319000
H 13.065000 31.947000 -14.553000
H 13.151000 33.486000 -15.292000
C 11.662000 33.253000 -13.724000
H 11.415000 34.287000 -13.484000
H 10.952000 32.924000 -14.483000
H 11.598000 32.667000 -12.807000
C 15.960000 34.273000 -14.979000
O 16.448000 35.348000 -14.655000
N 15.799000 33.882000 -16.249000
H 15.422000 32.946000 -16.303000
C 16.155000 34.763000 -17.342000
H 16.461000 35.751000 -16.996000
C 17.516000 34.193000 -17.863000
H 18.248000 33.915000 -17.104000
H 17.352000 33.277000 -18.430000
H 17.859000 34.973000 -18.542000
C 15.156000 35.010000 -18.478000
O 14.950000 36.147000 -18.933000
N 14.548000 33.941000 -18.984000
H 14.764000 32.992000 -18.714000
C 13.737000 34.001000 -20.180000
H 14.287000 34.549000 -20.945000
C 13.465000 32.562000 -20.634000
H 12.833000 31.980000 -19.963000
H 14.399000 32.007000 -20.550000
C 12.935000 32.303000 -22.027000
O 12.865000 33.280000 -22.812000
O 12.458000 31.169000 -22.387000
C 12.415000 34.742000 -20.014000
O 11.777000 34.554000 -19.006000
N 12.033000 35.574000 -21.004000
H 12.645000 35.694000 -21.799000
C 10.713000 36.281000 -20.822000
H 10.723000 36.891000 -19.918000
C 10.513000 37.158000 -22.088000
H 9.461000 37.425000 -22.189000
H 10.744000 36.603000 -22.997000
C 11.253000 38.480000 -22.003000
H 12.297000 38.172000 -21.950000
H 10.948000 39.076000 -21.143000
C 11.072000 39.412000 -23.269000
H 11.603000 40.363000 -23.222000
H 9.998000 39.573000 -23.366000
C 11.479000 38.798000 -24.613000
H 11.306000 37.723000 -24.568000
H 12.536000 38.929000 -24.847000
N 10.772000 39.430000 -25.766000
H 9.779000 39.340000 -25.603000
H 10.841000 40.438000 -25.761000
H 11.019000 38.902000 -26.591000
C 9.542000 35.322000 -20.738000
O 8.747000 35.540000 -19.895000
N 9.449000 34.273000 -21.581000
H 10.110000 34.141000 -22.333000
C 8.488000 33.168000 -21.485000
H 7.479000 33.559000 -21.611000
C 8.669000 32.248000 -22.655000
H 9.700000 31.936000 -22.820000
H 8.304000 32.740000 -23.557000
C 7.866000 30.983000 -22.462000
C 8.441000 29.847000 -21.916000
H 9.453000 29.893000 -21.541000
C 7.687000 28.623000 -21.983000
H 8.122000 27.706000 -21.613000
C 6.400000 28.534000 -22.615000
O 5.672000 27.391000 -22.619000
H 4.785000 27.397000 -22.987000
C 5.782000 29.724000 -23.056000
H 4.797000 29.691000 -23.498000
C 6.549000 30.927000 -22.996000
H 6.082000 31.772000 -23.481000
C 8.472000 32.535000 -20.073000
O 7.389000 32.261000 -19.491000
N 9.537000 32.230000 -19.334000
H 10.385000 32.591000 -19.748000
C 9.559000 31.417000 -18.007000
H 8.690000 30.760000 -18.025000
C 10.868000 30.646000 -17.844000
H 11.661000 31.390000 -17.769000
C 10.796000 29.747000 -16.558000
H 9.851000 29.218000 -16.435000
H 11.602000 29.014000 -16.516000
H 10.817000 30.450000 -15.725000
C 11.214000 29.778000 -19.084000
H 12.205000 29.401000 -18.830000
H 10.478000 29.031000 -19.380000
H 11.311000 30.496000 -19.898000
C 9.306000 32.378000 -16.863000
O 8.659000 31.947000 -15.843000
N 9.770000 33.620000 -16.975000
H 10.447000 33.842000 -17.690000
C 9.347000 34.746000 -16.119000
H 9.540000 34.412000 -15.100000
C 10.124000 36.046000 -16.428000
H 9.477000 36.892000 -16.198000
H 10.252000 36.047000 -17.510000
C 11.480000 36.132000 -15.731000
H 12.088000 35.284000 -16.047000
H 11.247000 36.099000 -14.667000
C 12.123000 37.528000 -16.109000
H 13.042000 37.633000 -15.533000
H 11.396000 38.314000 -15.906000
N 12.601000 37.510000 -17.479000
H 13.196000 36.757000 -17.794000
C 12.546000 38.554000 -18.349000
N 11.817000 39.635000 -18.112000
H 11.211000 39.611000 -17.304000
H 11.784000 40.301000 -18.871000
N 13.378000 38.497000 -19.373000
H 13.996000 37.702000 -19.448000
H 13.502000 39.294000 -19.981000
C 7.857000 35.034000 -16.221000
O 7.138000 35.187000 -15.256000
N 7.335000 35.047000 -17.446000
H 7.926000 35.085000 -18.264000
C 5.858000 35.098000 -17.689000
H 5.538000 35.963000 -17.108000
C 5.481000 35.411000 -19.169000
H 4.397000 35.357000 -19.278000
H 5.983000 34.667000 -19.787000
C 6.059000 36.844000 -19.577000
O 6.408000 37.657000 -18.773000
N 6.020000 37.114000 -20.831000
H 6.423000 37.951000 -21.227000
H 5.859000 36.376000 -21.502000
C 5.099000 33.805000 -17.224000
O 4.001000 33.923000 -16.657000
N 5.755000 32.631000 -17.203000
H 6.693000 32.614000 -17.577000
C 5.186000 31.500000 -16.554000
H 4.179000 31.302000 -16.921000
C 5.978000 30.276000 -17.024000
H 6.739000 30.138000 -16.256000
H 6.582000 30.415000 -17.921000
C 5.178000 28.976000 -17.082000
H 4.480000 28.968000 -16.245000
C 4.389000 28.826000 -18.381000
H 4.961000 28.304000 -19.148000
H 3.437000 28.325000 -18.205000
H 4.072000 29.787000 -18.785000
C 5.938000 27.699000 -16.912000
H 5.218000 26.882000 -16.973000
H 6.733000 27.619000 -17.653000
H 6.395000 27.626000 -15.925000
C 5.194000 31.659000 -15.017000
O 4.123000 31.448000 -14.416000
N 6.276000 32.217000 -14.387000
H 7.086000 32.345000 -14.975000
C 6.360000 32.450000 -12.933000
H 6.100000 31.479000 -12.510000
C 7.860000 32.696000 -12.615000
H 8.106000 33.631000 -13.118000
H 8.283000 31.890000 -13.215000
C 8.353000 32.765000 -11.135000
H 9.379000 32.396000 -11.126000
H 7.784000 32.037000 -10.557000
C 8.341000 34.098000 -10.462000
O 8.220000 35.177000 -11.084000
N 8.492000 34.083000 -9.181000
H 8.450000 34.966000 -8.691000
H 8.305000 33.232000 -8.671000
C 5.347000 33.472000 -12.379000
O 4.804000 33.304000 -11.304000
N 5.116000 34.553000 -13.151000
H 5.553000 34.674000 -14.054000
C 4.252000 35.702000 -12.888000
H 4.444000 36.000000 -11.857000
C 4.674000 36.883000 -13.781000
H 4.135000 36.769000 -14.721000
H 5.725000 36.797000 -14.059000
C 4.301000 38.262000 -13.301000
N 3.018000 38.776000 -13.282000
H 2.132000 38.343000 -13.499000
C 3.127000 40.095000 -12.986000
H 2.237000 40.686000 -12.829000
N 4.440000 40.354000 -12.740000
H 4.746000 41.160000 -12.213000
C 5.208000 39.218000 -12.989000
H 6.283000 39.122000 -12.978000
C 2.820000 35.263000 -13.083000
O 1.942000 35.708000 -12.321000
N 2.503000 34.464000 -14.148000
H 3.228000 34.125000 -14.765000
C 1.148000 33.974000 -14.386000
H 0.413000 34.712000 -14.063000
C 0.921000 33.646000 -15.947000
H 1.486000 32.739000 -16.165000
H 1.233000 34.545000 -16.480000
C -0.543000 33.299000 -16.298000
H -0.836000 32.361000 -15.827000
H -0.647000 33.167000 -17.375000
C -1.550000 34.366000 -15.714000
H -0.943000 35.260000 -15.853000
H -1.633000 34.098000 -14.660000
N -2.839000 34.366000 -16.348000
H -3.130000 33.510000 -16.799000
C -3.686000 35.364000 -16.420000
N -3.496000 36.491000 -15.845000
H -2.608000 36.690000 -15.405000
H -4.119000 37.260000 -16.047000
N -4.765000 35.091000 -17.046000
H -4.826000 34.215000 -17.546000
H -5.555000 35.720000 -17.068000
C 0.807000 32.815000 -13.421000
O -0.342000 32.744000 -13.005000
N 1.745000 32.024000 -12.921000
H 2.666000 32.052000 -13.337000
C 1.607000 31.238000 -11.749000
H 0.671000 30.696000 -11.885000
C 2.772000 30.355000 -11.502000
H 3.688000 30.880000 -11.771000
H 2.708000 29.512000 -12.190000
C 3.024000 29.722000 -10.117000
H 2.770000 30.407000 -9.309000
C 1.970000 28.635000 -9.857000
H 0.961000 28.980000 -10.083000
H 2.086000 27.743000 -10.473000
H 1.889000 28.331000 -8.814000
C 4.430000 29.189000 -9.890000
H 4.613000 28.688000 -8.939000
H 4.558000 28.452000 -10.683000
H 5.165000 29.944000 -10.166000
C 1.322000 32.106000 -10.501000
O 0.423000 31.703000 -9.784000
N 1.951000 33.243000 -10.259000
H 2.763000 33.394000 -10.842000
C 1.775000 33.926000 -9.015000
H 2.059000 33.240000 -8.216000
C 2.790000 35.071000 -9.040000
H 2.493000 35.898000 -9.684000
H 3.822000 34.738000 -9.153000
C 2.757000 35.767000 -7.710000
C 3.556000 35.335000 -6.618000
H 4.259000 34.516000 -6.653000
C 3.289000 35.909000 -5.311000
H 3.752000 35.429000 -4.462000
C 2.384000 36.918000 -5.176000
O 1.998000 37.509000 -4.008000
H 1.668000 38.395000 -4.174000
C 1.629000 37.403000 -6.241000
H 0.909000 38.203000 -6.149000
C 1.791000 36.760000 -7.474000
H 1.208000 37.108000 -8.314000
C 0.337000 34.463000 -8.885000
O -0.120000 34.536000 -7.731000
N -0.252000 34.813000 -9.967000
H 0.308000 34.704000 -10.800000
C -1.643000 35.357000 -10.074000
H -1.741000 36.009000 -9.206000
C -1.869000 36.044000 -11.469000
H -2.940000 36.106000 -11.662000
H -1.417000 35.390000 -12.215000
C -1.220000 37.406000 -11.613000
H -0.272000 37.263000 -11.094000
H -1.774000 38.203000 -11.116000
C -0.871000 37.968000 -13.022000
O -1.699000 37.937000 -13.937000
O 0.267000 38.462000 -13.138000
C -2.746000 34.318000 -9.902000
O -3.690000 34.614000 -9.130000
N -2.700000 33.172000 -10.516000
H -1.994000 33.048000 -11.227000
C -3.747000 32.124000 -10.250000
H -4.740000 32.562000 -10.350000
C -3.587000 31.068000 -11.323000
H -4.463000 30.420000 -11.319000
H -2.670000 30.502000 -11.157000
S -3.633000 31.889000 -12.982000
H -2.332000 32.175000 -13.092000
C -3.554000 31.516000 -8.897000
O -4.516000 30.929000 -8.451000
N -2.410000 31.713000 -8.184000
H -1.588000 32.120000 -8.606000
C -2.292000 31.563000 -6.744000
H -2.871000 30.668000 -6.515000
C -0.829000 31.244000 -6.303000
H -0.832000 31.127000 -5.219000
H -0.263000 32.158000 -6.483000
C -0.098000 29.997000 -6.839000
H -0.123000 29.875000 -7.922000
C 1.318000 30.131000 -6.337000
H 1.955000 29.453000 -6.906000
H 1.637000 31.138000 -6.605000
H 1.468000 29.986000 -5.268000
C -0.681000 28.733000 -6.350000
H -0.714000 28.749000 -5.260000
H -1.663000 28.652000 -6.816000
H -0.042000 27.894000 -6.622000
C -2.947000 32.737000 -6.053000
O -4.042000 32.543000 -5.638000
N -2.336000 33.935000 -6.034000
H -1.466000 34.104000 -6.517000
C -2.518000 34.929000 -4.989000
H -3.240000 34.390000 -4.376000
C -1.211000 35.068000 -4.234000
H -1.419000 35.853000 -3.506000
H -0.484000 35.496000 -4.925000
C -0.654000 33.777000 -3.577000
C -1.507000 32.707000 -2.992000
H -2.564000 32.922000 -2.951000
C -0.930000 31.542000 -2.475000
H -1.569000 30.834000 -1.968000
C 0.452000 31.311000 -2.568000
O 1.048000 30.235000 -1.979000
H 0.425000 29.759000 -1.425000
C 1.266000 32.272000 -3.163000
H 2.333000 32.112000 -3.117000
C 0.735000 33.446000 -3.690000
H 1.339000 34.222000 -4.137000
C -3.203000 36.266000 -5.374000
O -3.008000 37.245000 -4.668000
N -3.803000 36.317000 -6.563000
H -3.708000 35.468000 -7.101000
C -4.342000 37.609000 -7.115000
H -4.538000 38.330000 -6.322000
C -3.319000 38.301000 -8.010000
H -3.225000 37.839000 -8.993000
H -2.319000 38.075000 -7.639000
C -3.460000 39.814000 -8.102000
H -3.612000 40.160000 -7.080000
H -4.225000 40.087000 -8.828000
C -2.162000 40.401000 -8.583000
H -2.100000 40.273000 -9.664000
H -1.307000 39.985000 -8.051000
N -2.209000 41.835000 -8.209000
H -2.034000 41.961000 -7.223000
C -2.528000 42.901000 -8.934000
N -2.846000 42.714000 -10.188000
H -2.973000 41.762000 -10.500000
H -3.241000 43.489000 -10.701000
N -2.616000 44.042000 -8.428000
H -2.366000 44.133000 -7.454000
H -2.848000 44.894000 -8.919000
C -5.631000 37.498000 -7.908000
O -6.361000 38.464000 -8.122000
N -5.897000 36.343000 -8.495000
H -5.161000 35.653000 -8.451000
C -6.955000 36.119000 -9.377000
H -7.545000 37.028000 -9.493000
C -6.426000 35.811000 -10.780000
H -7.210000 35.476000 -11.460000
H -5.661000 35.049000 -10.630000
C -5.776000 36.936000 -11.476000
O -5.438000 37.964000 -10.873000
N -5.482000 36.750000 -12.771000
H -5.000000 37.448000 -13.319000
H -5.844000 35.913000 -13.205000
C -7.722000 34.896000 -8.930000
O -7.157000 33.809000 -8.658000
N -9.034000 35.010000 -8.805000
H -9.408000 35.799000 -9.312000
C -10.057000 34.069000 -8.276000
H -9.730000 33.712000 -7.299000
C -11.388000 34.819000 -8.219000
H -11.831000 34.953000 -9.207000
H -11.236000 35.802000 -7.773000
C -12.480000 34.081000 -7.393000
H -12.786000 33.335000 -8.126000
H -13.383000 34.659000 -7.199000
C -12.060000 33.499000 -6.023000
H -11.410000 32.661000 -6.275000
H -12.928000 33.117000 -5.485000
N -11.488000 34.454000 -5.080000
H -10.486000 34.574000 -5.039000
C -12.122000 35.143000 -4.161000
N -13.398000 35.035000 -3.963000
H -13.930000 34.226000 -4.250000
H -13.863000 35.731000 -3.398000
N -11.579000 36.117000 -3.513000
H -10.726000 36.458000 -3.933000
H -12.115000 36.794000 -2.989000
C -10.322000 32.867000 -9.258000
O -10.609000 31.807000 -8.757000
N -10.269000 33.133000 -10.597000
H -10.040000 34.046000 -10.962000
C -10.256000 32.117000 -11.616000
H -10.851000 31.260000 -11.299000
C -10.910000 32.636000 -12.887000
H -10.878000 31.969000 -13.748000
H -10.195000 33.435000 -13.081000
C -12.378000 33.163000 -12.744000
O -12.827000 33.770000 -13.730000
O -13.035000 33.013000 -11.726000
C -8.838000 31.507000 -11.886000
O -7.790000 32.076000 -11.546000
N -8.806000 30.313000 -12.387000
H -9.714000 29.885000 -12.280000
C -7.702000 29.645000 -13.045000
H -6.799000 30.013000 -12.557000
C -7.569000 28.157000 -12.712000
H -7.663000 28.079000 -11.629000
C -8.793000 27.303000 -13.180000
H -9.707000 27.639000 -12.690000
H -8.877000 27.303000 -14.267000
H -8.624000 26.301000 -12.785000
C -6.196000 27.565000 -13.060000
H -5.350000 28.121000 -12.657000
H -6.144000 26.567000 -12.625000
H -6.016000 27.339000 -14.111000
C -7.753000 29.905000 -14.541000
O -8.768000 29.680000 -15.207000
N -6.652000 30.339000 -15.124000
H -5.771000 30.369000 -14.630000
C -6.470000 30.355000 -16.562000
H -7.302000 30.673000 -17.191000
C -5.374000 31.349000 -16.827000
H -4.481000 31.088000 -16.259000
H -5.673000 32.279000 -16.343000
C -4.914000 31.678000 -18.255000
O -5.245000 30.872000 -19.177000
O -4.242000 32.693000 -18.379000
C -6.175000 28.943000 -17.093000
O -5.062000 28.409000 -16.883000
N -7.139000 28.224000 -17.686000
H -8.007000 28.697000 -17.893000
C -6.894000 26.744000 -18.012000
H -6.487000 26.366000 -17.075000
C -8.197000 25.912000 -18.240000
H -8.067000 24.832000 -18.302000
C -9.127000 26.077000 -17.045000
H -8.636000 25.826000 -16.105000
H -9.601000 27.056000 -16.972000
H -9.896000 25.333000 -17.255000
O -8.963000 26.344000 -19.258000
H -9.145000 27.283000 -19.179000
C -5.894000 26.481000 -19.121000
O -5.206000 25.478000 -19.119000
N -5.706000 27.455000 -20.045000
H -6.394000 28.194000 -20.085000
C -4.624000 27.420000 -21.045000
H -4.515000 26.438000 -21.507000
C -4.951000 28.420000 -22.205000
H -4.127000 28.269000 -22.903000
H -4.938000 29.433000 -21.803000
C -6.224000 27.972000 -22.934000
O -6.894000 26.942000 -22.745000
O -6.522000 28.809000 -23.835000
C -3.189000 27.711000 -20.487000
O -2.224000 27.062000 -20.908000
N -3.095000 28.497000 -19.432000
H -3.879000 29.122000 -19.309000
C -1.899000 28.552000 -18.601000
H -1.053000 28.687000 -19.274000
C -1.951000 29.760000 -17.679000
H -2.841000 29.776000 -17.050000
H -2.051000 30.652000 -18.299000
C -0.738000 29.784000 -16.847000
C -0.882000 29.598000 -15.439000
H -1.873000 29.539000 -15.014000
C 0.240000 29.538000 -14.582000
H 0.180000 29.393000 -13.514000
C 1.497000 29.562000 -15.186000
H 2.399000 29.466000 -14.600000
C 1.607000 29.763000 -16.550000
H 2.606000 29.814000 -16.957000
C 0.544000 29.943000 -17.423000
H 0.720000 30.137000 -18.471000
C -1.550000 27.333000 -17.749000
O -0.396000 26.908000 -17.686000
N -2.442000 26.655000 -17.182000
H -3.375000 27.010000 -17.334000
C -2.358000 25.340000 -16.549000
H -1.626000 25.348000 -15.741000
C -3.739000 24.872000 -15.919000
H -4.502000 25.129000 -16.653000
C -3.828000 23.412000 -15.816000
H -2.934000 23.053000 -15.305000
H -4.729000 23.264000 -15.221000
H -3.963000 23.058000 -16.838000
C -4.039000 25.526000 -14.637000
H -5.075000 25.320000 -14.365000
H -3.453000 25.134000 -13.806000
H -3.870000 26.601000 -14.572000
C -1.775000 24.333000 -17.591000
O -0.923000 23.568000 -17.243000
N -2.172000 24.453000 -18.854000
H -2.905000 25.103000 -19.100000
C -1.673000 23.455000 -19.850000
H -1.632000 22.437000 -19.462000
C -2.552000 23.345000 -21.105000
H -2.474000 24.203000 -21.774000
H -3.608000 23.300000 -20.839000
C -2.429000 22.055000 -21.888000
O -1.794000 21.085000 -21.493000
N -3.063000 22.019000 -23.013000
H -2.914000 21.240000 -23.639000
H -3.729000 22.729000 -23.284000
C -0.290000 23.903000 -20.323000
O 0.552000 23.109000 -20.782000
N -0.007000 25.245000 -20.323000
H -0.777000 25.878000 -20.160000
C 1.286000 25.834000 -20.498000
H 1.699000 25.497000 -21.448000
C 1.219000 27.326000 -20.541000
H 1.185000 27.837000 -19.579000
H 0.276000 27.703000 -20.935000
C 2.343000 28.035000 -21.377000
H 3.271000 27.634000 -20.969000
H 2.212000 29.114000 -21.297000
C 2.139000 27.808000 -22.961000
O 2.991000 27.239000 -23.670000
O 1.073000 28.179000 -23.510000
C 2.295000 25.303000 -19.454000
O 3.368000 24.841000 -19.878000
N 1.897000 25.215000 -18.179000
H 0.994000 25.626000 -17.953000
C 2.695000 24.675000 -17.072000
H 3.722000 25.010000 -17.204000
C 2.158000 25.273000 -15.761000
H 1.103000 25.009000 -15.669000
H 2.214000 26.361000 -15.830000
C 2.888000 24.848000 -14.495000
C 4.280000 25.031000 -14.374000
H 4.842000 25.464000 -15.188000
C 4.948000 24.653000 -13.195000
H 6.016000 24.798000 -13.110000
C 4.226000 24.096000 -12.126000
H 4.740000 23.810000 -11.219000
C 2.835000 23.919000 -12.237000
H 2.275000 23.501000 -11.413000
C 2.169000 24.290000 -13.420000
H 1.101000 24.151000 -13.502000
C 2.718000 23.134000 -17.009000
O 3.733000 22.547000 -16.641000
N 1.696000 22.448000 -17.514000
H 0.849000 22.956000 -17.747000
C 1.700000 20.989000 -17.673000
H 1.987000 20.524000 -16.729000
C 0.262000 20.576000 -17.995000
H -0.065000 21.142000 -18.864000
H -0.382000 20.852000 -17.159000
C 0.056000 19.111000 -18.288000
C 0.101000 18.158000 -17.253000
H 0.299000 18.464000 -16.235000
C -0.121000 16.800000 -17.547000
H -0.086000 16.066000 -16.762000
C -0.386000 16.406000 -18.865000
O -0.530000 15.103000 -19.195000
H -0.533000 14.493000 -18.447000
C -0.436000 17.352000 -19.890000
H -0.641000 17.028000 -20.897000
C -0.210000 18.707000 -19.608000
H -0.239000 19.430000 -20.411000
C 2.700000 20.510000 -18.748000
O 3.580000 19.696000 -18.468000
N 2.728000 21.173000 -19.905000
H 2.006000 21.861000 -20.062000
C 3.692000 20.928000 -21.022000
H 3.700000 19.895000 -21.372000
C 3.197000 21.814000 -22.177000
H 3.089000 22.861000 -21.892000
H 3.976000 21.606000 -22.910000
H 2.262000 21.451000 -22.606000
C 5.147000 21.402000 -20.642000
O 6.115000 20.747000 -21.058000
N 5.293000 22.379000 -19.702000
H 4.496000 22.833000 -19.279000
C 6.588000 22.676000 -19.090000
H 7.408000 22.776000 -19.800000
C 6.307000 23.970000 -18.241000
H 5.540000 23.660000 -17.531000
H 5.899000 24.732000 -18.906000
C 7.332000 24.523000 -17.459000
C 7.459000 24.179000 -16.067000
H 6.731000 23.543000 -15.585000
C 8.553000 24.797000 -15.368000
H 8.682000 24.560000 -14.322000
C 9.370000 25.726000 -16.018000
O 10.290000 26.350000 -15.251000
H 10.236000 26.008000 -14.356000
C 9.253000 26.011000 -17.386000
H 9.865000 26.729000 -17.911000
C 8.170000 25.464000 -18.069000
H 8.046000 25.666000 -19.123000
C 7.122000 21.629000 -18.155000
O 8.260000 21.180000 -18.318000
N 6.276000 21.066000 -17.287000
H 5.338000 21.446000 -17.203000
C 6.636000 19.916000 -16.453000
H 7.525000 20.159000 -15.870000
C 5.475000 19.600000 -15.497000
H 5.651000 18.627000 -15.038000
H 4.555000 19.525000 -16.078000
C 5.283000 20.641000 -14.379000
H 5.426000 21.647000 -14.769000
C 3.864000 20.538000 -13.825000
H 3.154000 20.826000 -14.599000
H 3.659000 19.513000 -13.524000
H 3.745000 21.215000 -12.981000
C 6.272000 20.416000 -13.232000
H 7.293000 20.526000 -13.594000
H 6.098000 21.160000 -12.457000
H 6.140000 19.419000 -12.811000
C 6.978000 18.691000 -17.312000
O 8.051000 18.116000 -17.162000
N 6.207000 18.424000 -18.368000
H 5.354000 18.969000 -18.482000
C 6.446000 17.287000 -19.273000
H 6.826000 16.461000 -18.670000
C 5.106000 16.810000 -19.869000
H 5.297000 15.990000 -20.564000
H 4.627000 17.625000 -20.415000
C 4.171000 16.306000 -18.749000
H 3.871000 17.145000 -18.122000
H 4.707000 15.597000 -18.118000
C 2.896000 15.632000 -19.265000
H 2.424000 16.289000 -19.999000
H 2.215000 15.507000 -18.422000
N 3.168000 14.303000 -19.844000
H 4.044000 13.854000 -19.606000
C 2.448000 13.674000 -20.750000
N 1.336000 14.168000 -21.206000
H 0.940000 14.988000 -20.774000
H 0.767000 13.665000 -21.873000
N 2.835000 12.524000 -21.213000
H 3.598000 12.002000 -20.794000
H 2.383000 12.168000 -22.052000
C 7.558000 17.508000 -20.317000
O 7.864000 16.547000 -21.025000
N 8.317000 18.621000 -20.269000
H 8.019000 19.313000 -19.596000
C 9.622000 18.765000 -21.024000
H 9.723000 17.972000 -21.764000
C 9.558000 19.962000 -21.899000
H 9.220000 20.803000 -21.293000
H 8.804000 19.762000 -22.660000
C 10.796000 20.537000 -22.561000
H 11.592000 20.671000 -21.829000
H 10.419000 21.407000 -23.100000
C 11.437000 19.666000 -23.634000
H 10.647000 19.529000 -24.373000
H 11.581000 18.685000 -23.182000
C 12.743000 20.276000 -24.153000
H 13.414000 20.503000 -23.324000
H 12.519000 21.167000 -24.739000
N 13.369000 19.304000 -25.068000
H 13.465000 18.371000 -24.692000
H 12.938000 19.313000 -25.982000
H 14.293000 19.664000 -25.261000
C 10.806000 18.768000 -20.042000
O 11.857000 18.168000 -20.322000
N 10.668000 19.454000 -18.903000
H 9.793000 19.945000 -18.750000
C 11.787000 19.769000 -17.993000
H 12.722000 19.446000 -18.450000
C 11.881000 21.294000 -17.801000
H 12.757000 21.526000 -17.193000
H 11.001000 21.636000 -17.254000
C 11.987000 22.084000 -19.085000
N 13.119000 22.187000 -19.905000
C 12.753000 22.988000 -20.924000
H 13.391000 23.278000 -21.749000
N 11.468000 23.359000 -20.797000
H 10.949000 23.939000 -21.455000
C 10.974000 22.808000 -19.639000
H 9.975000 22.922000 -19.238000
C 11.725000 19.036000 -16.643000
O 12.619000 19.236000 -15.824000
N 10.737000 18.157000 -16.448000
H 10.009000 18.120000 -17.153000
C 10.473000 17.364000 -15.239000
H 11.427000 17.029000 -14.832000
C 9.790000 18.281000 -14.198000
H 8.737000 18.407000 -14.452000
H 10.242000 19.273000 -14.246000
C 9.916000 17.807000 -12.761000
C 11.074000 18.122000 -12.025000
H 11.858000 18.707000 -12.485000
C 11.216000 17.673000 -10.700000
H 12.113000 17.916000 -10.146000
C 10.198000 16.902000 -10.110000
H 10.309000 16.534000 -9.103000
C 9.034000 16.597000 -10.836000
H 8.255000 15.995000 -10.392000
C 8.890000 17.057000 -12.156000
H 7.995000 16.818000 -12.713000
C 9.640000 16.089000 -15.572000
O 8.572000 15.853000 -14.998000
N 9.976000 15.378000 -16.660000
H 10.880000 15.562000 -17.072000
C 9.264000 14.143000 -17.057000
H 8.208000 14.381000 -17.188000
C 9.795000 13.607000 -18.392000
H 10.807000 13.225000 -18.256000
H 9.822000 14.423000 -19.115000
O 8.962000 12.578000 -18.908000
H 9.244000 12.447000 -19.839000
C 9.390000 13.070000 -15.966000
O 10.420000 12.988000 -15.294000
N 8.344000 12.259000 -15.760000
H 7.544000 12.342000 -16.374000
C 8.238000 11.315000 -14.633000
H 9.237000 10.965000 -14.378000
C 7.687000 12.073000 -13.406000
H 8.231000 13.013000 -13.315000
H 7.876000 11.488000 -12.505000
C 6.192000 12.404000 -13.476000
H 5.627000 11.554000 -13.092000
H 5.919000 12.539000 -14.520000
S 5.673000 13.908000 -12.593000
C 6.269000 13.594000 -10.911000
H 7.348000 13.435000 -10.921000
H 6.041000 14.457000 -10.285000
H 5.770000 12.719000 -10.498000
C 7.409000 10.064000 -14.977000
O 6.790000 9.997000 -16.042000
N 7.388000 9.070000 -14.080000
H 7.980000 9.152000 -13.262000
C 6.652000 7.806000 -14.263000
H 5.762000 8.010000 -14.861000
C 7.510000 6.806000 -15.055000
H 7.566000 7.130000 -16.095000
H 7.019000 5.837000 -15.031000
C 8.939000 6.652000 -14.525000
H 8.923000 6.553000 -13.441000
H 9.495000 7.556000 -14.770000
S 9.832000 5.234000 -15.205000
C 9.040000 3.918000 -14.258000
H 8.012000 3.799000 -14.595000
H 9.584000 2.990000 -14.419000
H 9.048000 4.163000 -13.199000
C 6.183000 7.188000 -12.931000
O 6.951000 7.085000 -11.975000
N 4.910000 6.782000 -12.872000
H 4.366000 6.932000 -13.718000
C 4.111000 6.655000 -11.644000
H 4.788000 6.650000 -10.798000
C 3.178000 7.898000 -11.493000
H 2.450000 7.859000 -12.296000
C 2.358000 7.881000 -10.195000
H 2.995000 7.961000 -9.324000
H 1.666000 8.724000 -10.194000
H 1.759000 6.973000 -10.132000
C 3.875000 9.276000 -11.636000
H 3.110000 10.052000 -11.610000
H 4.344000 9.343000 -12.617000
C 4.932000 9.629000 -10.582000
H 4.470000 9.736000 -9.601000
H 5.707000 8.868000 -10.548000
H 5.397000 10.575000 -10.850000
C 3.336000 5.316000 -11.632000
O 2.181000 5.234000 -12.040000
N 3.977000 4.213000 -11.227000
H 4.962000 4.278000 -11.015000
C 3.326000 2.899000 -11.052000
H 2.671000 2.719000 -11.905000
C 4.370000 1.772000 -11.014000
H 3.831000 0.856000 -10.777000
H 5.068000 1.950000 -10.204000
C 5.127000 1.513000 -12.327000
H 4.400000 1.478000 -13.134000
C 6.216000 2.541000 -12.657000
H 6.929000 2.615000 -11.838000
H 6.747000 2.209000 -13.546000
H 5.793000 3.518000 -12.871000
C 5.814000 0.154000 -12.257000
H 6.238000 -0.090000 -13.232000
H 6.610000 0.170000 -11.521000
H 5.093000 -0.620000 -11.996000
C 2.435000 2.823000 -9.792000
O 1.663000 1.884000 -9.636000
N 2.547000 3.798000 -8.893000
H 3.286000 4.453000 -9.081000
C 1.435000 4.319000 -8.082000
H 0.599000 4.500000 -8.760000
C 0.922000 3.348000 -6.999000
H 0.822000 2.341000 -7.401000
H -0.073000 3.682000 -6.706000
O 1.717000 3.314000 -5.827000
H 2.649000 3.153000 -6.087000
C 1.795000 5.670000 -7.458000
O 0.911000 6.489000 -7.262000
N 3.092000 5.992000 -7.334000
H 3.756000 5.246000 -7.479000
C 3.625000 7.198000 -6.652000
H 2.870000 7.984000 -6.673000
C 3.958000 6.877000 -5.178000
H 3.318000 6.047000 -4.848000
H 3.749000 7.755000 -4.556000
C 5.418000 6.460000 -4.939000
O 5.796000 5.371000 -5.460000
O 6.187000 7.232000 -4.320000
C 4.912000 7.782000 -7.264000
O 5.489000 8.684000 -6.687000
N 5.433000 7.284000 -8.389000
H 4.735000 7.041000 -9.071000
C 6.569000 6.324000 -8.361000
H 6.834000 6.170000 -7.322000
C 6.077000 4.979000 -8.899000
H 6.031000 5.032000 -9.993000
H 5.089000 4.763000 -8.481000
C 6.926000 3.780000 -8.504000
O 7.374000 3.774000 -7.320000
O 7.132000 2.912000 -9.350000
C 7.928000 6.726000 -8.983000
O 8.562000 7.635000 -8.450000
N 8.585000 5.812000 -9.705000
H 8.019000 5.110000 -10.159000
C 9.986000 5.430000 -9.477000
H 10.135000 5.286000 -8.409000
C 10.192000 4.089000 -10.169000
H 9.536000 3.342000 -9.748000
H 9.965000 4.171000 -11.229000
H 11.226000 3.773000 -10.043000
C 11.091000 6.376000 -9.977000
O 12.221000 6.318000 -9.472000
N 10.847000 7.072000 -11.091000
H 9.909000 7.054000 -11.471000
C 11.897000 7.730000 -11.892000
H 12.767000 7.901000 -11.260000
C 12.359000 6.856000 -13.090000
H 11.619000 6.942000 -13.877000
C 13.711000 7.304000 -13.666000
H 14.034000 6.616000 -14.449000
H 13.625000 8.283000 -14.133000
H 14.469000 7.329000 -12.884000
C 12.514000 5.367000 -12.747000
H 12.923000 4.827000 -13.602000
H 13.164000 5.239000 -11.882000
H 11.539000 4.935000 -12.547000
C 11.410000 9.093000 -12.386000
O 10.212000 9.307000 -12.587000
N 12.371000 9.980000 -12.625000
H 13.325000 9.680000 -12.484000
C 12.236000 11.277000 -13.290000
H 11.310000 11.296000 -13.855000
C 12.243000 12.468000 -12.297000
H 12.328000 13.398000 -12.860000
C 10.927000 12.556000 -11.530000
H 10.135000 12.808000 -12.227000
H 10.702000 11.604000 -11.064000
H 10.980000 13.337000 -10.770000
C 13.414000 12.433000 -11.303000
H 14.360000 12.425000 -11.844000
H 13.386000 13.323000 -10.673000
H 13.350000 11.549000 -10.673000
C 13.391000 11.437000 -14.276000
O 14.442000 10.821000 -14.098000
N 13.296000 12.468000 -15.103000
H 12.381000 12.900000 -15.217000
C 14.440000 13.249000 -15.546000
H 15.260000 13.141000 -14.834000
C 14.906000 12.768000 -16.926000
H 15.349000 13.593000 -17.484000
H 14.064000 12.367000 -17.496000
S 16.176000 11.501000 -16.674000
H 15.545000 10.843000 -15.686000
C 14.027000 14.717000 -15.554000
O 12.960000 15.066000 -16.063000
N 14.916000 15.590000 -15.084000
H 15.787000 15.245000 -14.691000
C 14.723000 17.035000 -15.173000
H 13.783000 17.221000 -15.681000
C 14.609000 17.657000 -13.773000
H 13.729000 17.234000 -13.288000
H 14.427000 18.726000 -13.876000
C 15.810000 17.469000 -12.865000
C 16.983000 18.225000 -13.054000
H 17.040000 18.940000 -13.859000
C 18.085000 18.057000 -12.196000
H 18.986000 18.635000 -12.342000
C 18.015000 17.136000 -11.140000
H 18.861000 17.006000 -10.477000
C 16.834000 16.409000 -10.931000
H 16.763000 15.732000 -10.099000
C 15.739000 16.560000 -11.796000
H 14.841000 15.981000 -11.635000
C 15.800000 17.695000 -16.029000
O 16.889000 17.147000 -16.211000
N 15.494000 18.884000 -16.550000
H 14.587000 19.282000 -16.331000
C 16.464000 19.697000 -17.276000
H 17.035000 19.046000 -17.942000
C 15.738000 20.747000 -18.122000
H 15.270000 21.489000 -17.480000
H 14.952000 20.260000 -18.681000
C 16.666000 21.452000 -19.100000
O 17.827000 21.103000 -19.274000
N 16.171000 22.455000 -19.778000
H 16.806000 22.983000 -20.348000
H 15.204000 22.724000 -19.642000
C 17.429000 20.353000 -16.287000
O 17.036000 21.185000 -15.466000
N 18.683000 19.924000 -16.278000
H 18.991000 19.201000 -16.913000
C 19.630000 20.332000 -15.205000
H 19.200000 20.193000 -14.213000
C 20.818000 19.474000 -15.189000
H 20.348000 18.503000 -15.034000
H 21.471000 19.714000 -14.350000
O 21.379000 19.369000 -16.463000
H 20.849000 18.753000 -16.975000
C 20.121000 21.810000 -15.324000
O 20.608000 22.427000 -14.385000
N 19.961000 22.478000 -16.486000
H 19.448000 21.945000 -17.174000
C 20.276000 23.954000 -16.671000
H 21.190000 24.212000 -16.136000
C 20.424000 24.432000 -18.110000
H 20.476000 25.521000 -18.125000
C 21.692000 23.800000 -18.775000
H 21.671000 24.170000 -19.800000
H 22.537000 24.174000 -18.195000
H 21.754000 22.712000 -18.748000
O 19.285000 24.104000 -18.775000
H 19.363000 24.647000 -19.563000
C 19.173000 24.746000 -15.981000
O 19.496000 25.758000 -15.356000
N 17.985000 24.164000 -15.819000
H 17.833000 23.331000 -16.369000
C 16.765000 24.668000 -15.124000
H 16.856000 25.752000 -15.182000
C 15.491000 24.231000 -15.868000
H 14.665000 24.347000 -15.166000
H 15.646000 23.160000 -16.004000
C 15.138000 25.025000 -17.218000
C 13.758000 25.226000 -17.388000
H 12.948000 24.862000 -16.773000
C 13.303000 25.812000 -18.686000
H 12.252000 25.875000 -18.925000
C 14.281000 26.223000 -19.626000
O 13.891000 26.825000 -20.853000
H 12.954000 26.647000 -20.959000
C 15.649000 25.965000 -19.374000
H 16.323000 26.273000 -20.161000
C 16.056000 25.311000 -18.191000
H 17.114000 25.210000 -18.000000
C 16.804000 24.359000 -13.633000
O 16.444000 25.268000 -12.914000
N 17.349000 23.216000 -13.217000
H 17.587000 22.528000 -13.919000
C 17.574000 22.881000 -11.817000
H 16.656000 23.065000 -11.255000
C 17.900000 21.396000 -11.730000
H 18.817000 21.181000 -12.277000
H 18.055000 21.138000 -10.685000
H 17.070000 20.814000 -12.128000
C 18.694000 23.701000 -11.160000
O 18.495000 24.186000 -10.043000
N 19.773000 24.032000 -11.882000
H 19.934000 23.742000 -12.836000
C 20.776000 25.019000 -11.367000
H 20.955000 24.847000 -10.306000
C 22.125000 24.885000 -12.095000
H 22.538000 23.892000 -11.920000
H 22.869000 25.641000 -11.844000
O 21.911000 25.158000 -13.428000
H 22.242000 26.048000 -13.573000
C 20.370000 26.440000 -11.449000
O 20.762000 27.232000 -10.563000
N 19.660000 26.811000 -12.470000
H 19.503000 26.150000 -13.217000
C 18.895000 28.094000 -12.463000
H 19.601000 28.878000 -12.188000
C 18.453000 28.479000 -13.899000
H 17.774000 29.324000 -13.786000
H 17.980000 27.674000 -14.461000
C 19.593000 28.998000 -14.749000
H 20.416000 28.285000 -14.696000
H 19.857000 30.004000 -14.420000
C 19.160000 29.054000 -16.210000
O 18.080000 29.468000 -16.620000
N 19.954000 28.717000 -17.122000
H 19.566000 28.842000 -18.046000
H 20.807000 28.213000 -16.926000
C 17.670000 28.140000 -11.505000
O 17.197000 29.219000 -11.173000
N 17.264000 27.024000 -10.881000
H 17.578000 26.141000 -11.258000
C 16.246000 26.901000 -9.825000
H 16.388000 27.521000 -8.940000
H 16.375000 25.904000 -9.402000
C 14.819000 27.020000 -10.315000
O 13.988000 27.384000 -9.465000
N 14.467000 26.558000 -11.481000
H 15.152000 26.160000 -12.108000
C 13.138000 26.800000 -12.141000
H 12.656000 27.543000 -11.506000
C 13.494000 27.303000 -13.534000
H 12.486000 27.623000 -13.798000
H 13.685000 26.426000 -14.151000
C 14.604000 28.441000 -13.596000
H 15.575000 27.961000 -13.477000
C 14.543000 29.031000 -14.975000
H 13.579000 29.522000 -15.114000
H 15.422000 29.663000 -15.097000
H 14.706000 28.198000 -15.659000
C 14.469000 29.619000 -12.678000
H 15.221000 30.395000 -12.823000
H 13.499000 30.057000 -12.911000
H 14.480000 29.277000 -11.643000
C 12.319000 25.533000 -12.249000
O 11.181000 25.563000 -12.627000
N 12.902000 24.424000 -11.787000
H 13.829000 24.543000 -11.405000
C 12.289000 23.118000 -11.524000
H 11.216000 23.255000 -11.393000
C 12.506000 22.119000 -12.685000
H 12.089000 21.158000 -12.386000
C 11.769000 22.556000 -13.956000
H 12.189000 23.483000 -14.345000
H 11.854000 21.776000 -14.713000
H 10.713000 22.707000 -13.731000
C 13.985000 21.891000 -13.028000
H 14.443000 22.826000 -13.341000
H 14.515000 21.502000 -12.160000
H 14.066000 21.168000 -13.840000
C 12.851000 22.565000 -10.205000
O 13.843000 23.077000 -9.674000
N 12.146000 21.613000 -9.598000
H 11.314000 21.266000 -10.065000
C 12.408000 21.187000 -8.225000
H 12.357000 22.078000 -7.595000
C 11.280000 20.249000 -7.781000
H 11.434000 19.955000 -6.742000
H 10.322000 20.760000 -7.863000
H 11.270000 19.358000 -8.406000
C 13.801000 20.553000 -8.006000
O 14.315000 19.792000 -8.833000
N 14.249000 20.648000 -6.755000
H 13.790000 21.318000 -6.147000
C 15.351000 19.906000 -6.142000
H 15.837000 19.272000 -6.883000
C 16.387000 20.911000 -5.613000
H 16.558000 21.686000 -6.363000
H 17.331000 20.405000 -5.428000
O 15.952000 21.505000 -4.403000
H 16.440000 22.353000 -4.301000
C 14.818000 19.014000 -5.011000
O 13.674000 19.169000 -4.565000
N 15.667000 18.153000 -4.438000
H 16.609000 18.068000 -4.815000
C 15.313000 17.439000 -3.201000
H 14.348000 16.972000 -3.385000
C 16.315000 16.313000 -2.873000
H 16.491000 15.753000 -3.793000
C 17.663000 16.863000 -2.377000
H 18.397000 16.059000 -2.329000
H 18.038000 17.629000 -3.051000
H 17.559000 17.297000 -1.383000
C 15.700000 15.347000 -1.833000
H 14.643000 15.200000 -2.052000
H 15.776000 15.780000 -0.836000
C 16.356000 13.964000 -1.824000
H 17.421000 14.045000 -1.609000
H 15.886000 13.347000 -1.058000
H 16.210000 13.495000 -2.795000
C 15.106000 18.386000 -2.011000
O 14.266000 18.097000 -1.157000
N 15.718000 19.582000 -2.028000
H 16.300000 19.815000 -2.821000
C 15.470000 20.629000 -1.028000
H 15.547000 20.177000 -0.039000
C 16.490000 21.784000 -1.103000
H 16.352000 22.406000 -0.216000
H 16.276000 22.409000 -1.969000
C 17.961000 21.342000 -1.165000
H 18.161000 20.902000 -2.143000
H 18.144000 20.591000 -0.397000
C 18.906000 22.535000 -0.940000
H 18.787000 22.900000 0.082000
H 18.637000 23.343000 -1.620000
C 20.367000 22.144000 -1.211000
H 20.729000 22.730000 -2.060000
H 20.409000 21.087000 -1.486000
N 21.244000 22.392000 -0.045000
H 20.900000 21.922000 0.787000
H 22.198000 22.095000 -0.229000
H 21.295000 23.386000 0.171000
C 14.053000 21.183000 -1.145000
O 13.351000 21.219000 -0.137000
N 13.553000 21.395000 -2.369000
H 14.177000 21.294000 -3.163000
C 12.157000 21.796000 -2.596000
H 11.951000 22.660000 -1.962000
C 11.928000 22.216000 -4.063000
H 10.903000 22.570000 -4.164000
H 12.055000 21.350000 -4.711000
C 12.841000 23.325000 -4.562000
O 13.574000 23.149000 -5.523000
N 12.786000 24.504000 -3.995000
H 13.448000 25.198000 -4.303000
H 12.131000 24.683000 -3.238000
C 11.156000 20.696000 -2.176000
O 10.200000 20.995000 -1.461000
N 11.455000 19.412000 -2.440000
H 12.260000 19.214000 -3.026000
C 10.644000 18.288000 -1.933000
H 9.624000 18.388000 -2.306000
C 11.205000 16.922000 -2.379000
H 10.545000 16.150000 -1.980000
H 12.175000 16.778000 -1.904000
C 11.378000 16.635000 -3.859000
C 12.252000 15.601000 -4.243000
H 12.786000 15.043000 -3.490000
C 12.439000 15.297000 -5.599000
H 13.124000 14.513000 -5.885000
C 11.736000 16.011000 -6.583000
H 11.889000 15.778000 -7.627000
C 10.838000 17.024000 -6.207000
H 10.293000 17.576000 -6.960000
C 10.660000 17.333000 -4.847000
H 9.969000 18.105000 -4.565000
C 10.565000 18.287000 -0.400000
O 9.474000 18.242000 0.169000
N 11.718000 18.397000 0.271000
H 12.575000 18.448000 -0.275000
C 11.838000 18.449000 1.735000
H 11.343000 17.580000 2.168000
C 13.335000 18.399000 2.098000
H 13.464000 18.690000 3.137000
H 13.884000 19.111000 1.479000
C 13.923000 16.985000 1.916000
H 13.583000 16.563000 0.970000
H 13.549000 16.347000 2.718000
C 15.460000 16.943000 1.922000
H 15.832000 17.479000 1.047000
H 15.777000 15.901000 1.851000
C 16.063000 17.576000 3.178000
H 15.606000 17.143000 4.071000
H 15.832000 18.645000 3.168000
N 17.530000 17.399000 3.232000
H 17.785000 16.447000 3.480000
H 17.968000 17.650000 2.349000
H 17.932000 17.992000 3.951000
C 11.137000 19.675000 2.337000
O 10.407000 19.523000 3.317000
N 11.176000 20.809000 1.640000
H 11.785000 20.831000 0.830000
C 10.532000 22.071000 2.031000
H 10.839000 22.313000 3.050000
C 11.030000 23.183000 1.105000
H 10.416000 23.240000 0.206000
H 12.056000 22.985000 0.812000
O 11.025000 24.407000 1.790000
H 11.721000 24.967000 1.397000
C 8.999000 22.024000 1.999000
O 8.357000 22.416000 2.975000
N 8.414000 21.350000 0.998000
H 8.998000 21.042000 0.225000
C 6.969000 21.043000 0.960000
H 6.412000 21.949000 1.199000
C 6.542000 20.585000 -0.451000
H 7.170000 19.749000 -0.763000
C 5.075000 20.136000 -0.515000
H 4.419000 20.938000 -0.171000
H 4.810000 19.874000 -1.540000
H 4.918000 19.252000 0.102000
C 6.703000 21.729000 -1.461000
H 6.090000 22.581000 -1.164000
H 7.745000 22.046000 -1.514000
H 6.397000 21.389000 -2.448000
C 6.591000 20.000000 2.019000
O 5.651000 20.210000 2.785000
N 7.411000 18.961000 2.207000
H 8.198000 18.853000 1.574000
C 7.212000 17.938000 3.247000
H 6.173000 17.615000 3.199000
C 8.123000 16.728000 2.960000
H 8.448000 16.290000 3.905000
H 9.022000 17.062000 2.442000
C 7.435000 15.615000 2.150000
H 6.736000 15.105000 2.805000
C 6.648000 16.116000 0.935000
H 7.308000 16.711000 0.306000
H 6.224000 15.275000 0.396000
H 5.813000 16.740000 1.249000
C 8.467000 14.587000 1.694000
H 7.967000 13.721000 1.262000
H 9.135000 15.035000 0.958000
H 9.055000 14.252000 2.550000
C 7.377000 18.445000 4.687000
O 6.882000 17.796000 5.608000
N 7.905000 19.650000 4.891000
H 8.312000 20.136000 4.102000
C 7.897000 20.329000 6.185000
H 8.178000 19.613000 6.959000
C 8.974000 21.418000 6.149000
H 8.695000 22.160000 5.406000
H 9.918000 20.974000 5.828000
C 9.201000 22.138000 7.458000
C 10.254000 21.756000 8.312000
H 10.906000 20.937000 8.044000
C 10.485000 22.472000 9.503000
H 11.307000 22.204000 10.151000
C 9.680000 23.576000 9.823000
O 9.916000 24.293000 10.948000
H 10.387000 23.764000 11.607000
C 8.625000 23.945000 8.979000
H 8.010000 24.792000 9.231000
C 8.381000 23.229000 7.798000
H 7.578000 23.537000 7.144000
C 6.509000 20.896000 6.564000
O 6.077000 20.687000 7.698000
N 5.687000 21.350000 5.602000
H 6.045000 21.406000 4.655000
C 4.393000 22.009000 5.894000
H 4.250000 22.016000 6.975000
C 4.442000 23.492000 5.489000
H 5.342000 23.935000 5.913000
H 3.599000 23.997000 5.962000
C 4.392000 23.802000 4.000000
C 3.154000 23.907000 3.335000
H 2.230000 23.717000 3.862000
C 3.109000 24.284000 1.979000
H 2.159000 24.383000 1.475000
C 4.292000 24.557000 1.279000
O 4.225000 24.956000 -0.019000
H 5.085000 25.241000 -0.360000
C 5.528000 24.441000 1.931000
H 6.442000 24.651000 1.397000
C 5.577000 24.065000 3.289000
H 6.530000 24.000000 3.792000
C 3.139000 21.315000 5.330000
O 2.066000 21.454000 5.923000
N 3.296000 20.402000 4.363000
H 4.201000 20.368000 3.902000
C 2.229000 19.570000 3.768000
H 1.315000 19.741000 4.335000
C 1.963000 20.030000 2.320000
H 2.771000 19.693000 1.669000
H 1.945000 21.121000 2.301000
C 0.611000 19.524000 1.780000
H -0.160000 19.665000 2.538000
H 0.668000 18.464000 1.545000
C 0.175000 20.255000 0.523000
O -0.680000 21.131000 0.557000
N 0.715000 19.922000 -0.625000
H 0.363000 20.373000 -1.461000
H 1.436000 19.206000 -0.664000
C 2.517000 18.059000 3.904000
O 1.997000 17.222000 3.168000
N 3.361000 17.697000 4.871000
H 3.752000 18.449000 5.413000
C 3.543000 16.319000 5.353000
H 2.567000 15.828000 5.367000
C 4.464000 15.568000 4.373000
H 5.497000 15.780000 4.638000
H 4.294000 15.916000 3.355000
C 4.237000 14.067000 4.356000
O 3.144000 13.580000 4.152000
N 5.278000 13.309000 4.125000
H 5.092000 12.339000 3.955000
H 6.204000 13.691000 4.165000
C 4.098000 16.265000 6.796000
O 3.996000 15.230000 7.450000
N 4.609000 17.399000 7.304000
H 4.751000 18.163000 6.667000
C 5.202000 17.586000 8.632000
H 5.803000 18.491000 8.597000
C 4.084000 17.831000 9.666000
H 4.542000 18.068000 10.626000
H 3.529000 16.901000 9.775000
C 3.080000 18.934000 9.342000
O 1.877000 18.752000 9.480000
N 3.487000 20.098000 8.890000
H 2.757000 20.801000 8.798000
H 4.466000 20.306000 8.729000
C 6.214000 16.480000 9.012000
O 6.070000 15.818000 10.038000
N 7.145000 16.165000 8.100000
H 7.202000 16.739000 7.265000
C 8.112000 15.056000 8.236000
H 8.203000 14.821000 9.295000
C 7.563000 13.792000 7.535000
H 6.485000 13.770000 7.686000
C 7.821000 13.773000 6.022000
H 7.370000 12.877000 5.600000
H 7.392000 14.666000 5.571000
H 8.890000 13.742000 5.808000
C 8.107000 12.489000 8.133000
H 9.157000 12.345000 7.890000
H 7.975000 12.494000 9.215000
H 7.550000 11.648000 7.726000
C 9.514000 15.447000 7.745000
O 9.704000 16.501000 7.135000
N 10.505000 14.595000 8.011000
H 10.267000 13.735000 8.485000
C 11.912000 14.737000 7.608000
H 11.968000 15.334000 6.698000
C 12.676000 15.451000 8.731000
H 13.340000 14.745000 9.231000
H 11.958000 15.792000 9.474000
C 13.484000 16.653000 8.298000
C 13.026000 17.946000 8.617000
H 12.092000 18.078000 9.145000
C 13.810000 19.068000 8.308000
H 13.475000 20.056000 8.597000
C 15.047000 18.902000 7.665000
H 15.671000 19.762000 7.468000
C 15.491000 17.616000 7.310000
H 16.457000 17.493000 6.839000
C 14.720000 16.489000 7.642000
H 15.108000 15.502000 7.436000
C 12.527000 13.356000 7.323000
O 11.931000 12.337000 7.676000
N 13.674000 13.288000 6.636000
H 14.167000 14.136000 6.401000
C 14.225000 12.015000 6.143000
H 14.038000 11.244000 6.892000
C 13.460000 11.658000 4.854000
H 13.892000 12.179000 4.002000
H 12.433000 12.015000 4.944000
C 13.341000 10.155000 4.586000
H 12.528000 10.034000 3.884000
H 13.021000 9.670000 5.506000
S 14.774000 9.248000 3.936000
C 15.256000 10.251000 2.501000
H 16.197000 9.883000 2.096000
H 14.484000 10.185000 1.738000
H 15.409000 11.288000 2.793000
C 15.746000 12.084000 5.911000
O 16.277000 13.173000 5.686000
N 16.421000 10.930000 5.966000
H 15.872000 10.092000 6.106000
C 17.881000 10.748000 5.857000
H 18.331000 11.271000 6.701000
C 18.226000 9.255000 6.019000
H 17.613000 8.825000 6.813000
H 19.272000 9.157000 6.314000
O 18.025000 8.531000 4.812000
H 18.054000 7.575000 5.034000
C 18.557000 11.302000 4.586000
O 17.922000 11.619000 3.579000
N 19.885000 11.186000 4.567000
H 20.320000 10.841000 5.419000
[truncated: 1,085,766 more chars]
