# Supplementary material for: Comparing Force Field Treatments in QM/MM Studies of the SARS-CoV‑2 RNA-Dependent RNA Polymerase (RdRp) Mechanism
Source: J Chem Theory Comput. 2025 Nov 24;21(23):12342–55. doi: 10.1021/acs.jctc.5c01399 (PMC12874388; doi:10.1021/acs.jctc.5c01399)
Supplement: Supplementary file 2 [file ct5c01399_si_002.zip › optimized_coordinates/QMMMpFF/TS_R1-I5.xyz]

45681

N   26.5799999999999 64.1749999999999 13.8409999999999
H   26.9849999999999 63.2670000000000 14.0160000000000
H   27.0320000000000 64.8919999999999 14.3900000000000
H   26.6030000000000 64.4429999999999 12.8670000000000
C   25.1589999999999 64.0769999999999 14.2729999999999
H   25.1990000000000 63.9099999999999 15.3490000000000
C   24.3709999999999 65.3460000000000 14.1069999999999
H   23.3730000000000 65.0600000000000 14.4369999999999
H   24.7399999999999 66.0439999999999 14.8590000000000
H   24.3170000000000 65.6919999999999 13.0739999999999
C   24.6729999999999 62.9040000000000 13.4800000000000
O   24.6179999999999 62.9630000000000 12.2769999999999
N   24.0869999999999 61.8740000000000 14.1820000000000
H   24.1129999999999 61.9429999999999 15.1899999999999
C   23.3290000000000 60.7430000000000 13.5869999999999
H   23.9359999999999 60.2000000000000 12.8610000000000
C   22.9710000000000 59.8160000000000 14.7910000000000
H   22.2379999999999 59.0640000000000 14.5000000000000
H   22.4549999999999 60.3500000000000 15.5890000000000
C   24.1780000000000 59.0760000000000 15.2200000000000
H   24.1069999999999 58.6580000000000 16.2240000000000
H   24.9890000000000 59.7969999999999 15.3170000000000
C   24.6430000000000 57.9219999999999 14.4060000000000
O   24.0979999999999 57.6390000000000 13.3490000000000
N   25.4849999999999 57.0150000000000 14.9030000000000
H   25.8460000000000 56.3849999999999 14.1999999999999
H   25.8880000000000 57.1580000000000 15.8179999999999
C   22.0459999999999 61.2419999999999 12.9939999999999
O   21.1329999999999 61.7640000000000 13.5950000000000
N   21.9190000000000 61.2340000000000 11.6679999999999
H   22.6960000000000 60.8019999999999 11.1880000000000
C   20.9499999999999 61.8200000000000 10.7409999999999
H   21.2510000000000 62.8629999999999 10.6430000000000
C   20.9359999999999 61.1719999999999 9.32799999999999
H   20.3479999999999 61.8470000000000 8.70500000000000
H   20.5979999999999 60.1370000000000 9.38400000000000
O   22.2719999999999 61.1400000000000 8.85299999999999
H   22.4579999999999 61.8719999999999 8.25900000000000
C   19.5479999999999 61.8719999999999 11.1980000000000
O   18.8189999999999 62.8800000000000 11.1170000000000
N   18.9830000000000 60.8430000000000 11.8230000000000
H   19.5790000000000 60.0409999999999 11.9680000000000
C   17.5949999999999 60.7610000000000 12.2469999999999
H   17.1389999999999 61.7070000000000 11.9550000000000
C   17.0100000000000 59.5880000000000 11.4939999999999
H   15.9600000000000 59.4690000000000 11.7620000000000
H   17.6099999999999 58.6910000000000 11.6500000000000
C   17.0670000000000 59.8329999999999 9.99499999999999
C   17.9280000000000 59.0290000000000 9.20700000000000
H   18.5960000000000 58.3299999999999 9.68699999999999
C   17.9239999999999 59.2109999999999 7.77200000000000
H   18.6119999999999 58.6989999999999 7.11500000000000
C   17.0229999999999 60.0889999999999 7.21199999999999
H   16.9860000000000 60.1890000000000 6.13699999999999
C   16.1810000000000 60.8530000000000 8.01900000000000
H   15.5709999999999 61.5850000000000 7.51100000000000
C   16.1939999999999 60.6950000000000 9.41799999999999
H   15.5790000000000 61.3380000000000 10.0310000000000
C   17.5000000000000 60.7190000000000 13.8179999999999
O   16.3799999999999 60.7340000000000 14.3100000000000
N   18.6359999999999 60.6199999999999 14.5589999999999
H   19.5399999999999 60.5959999999999 14.1099999999999
C   18.5979999999999 60.4040000000000 16.0189999999999
H   18.0579999999999 59.4709999999999 16.1840000000000
C   19.9849999999999 60.2640000000000 16.7049999999999
H   20.4740000000000 61.1709999999999 16.3470000000000
H   20.3820000000000 59.3699999999999 16.2240000000000
C   20.2420000000000 60.2000000000000 18.2199999999999
H   19.7699999999999 61.1030000000000 18.6080000000000
C   19.5629999999999 58.9450000000000 18.7540000000000
H   18.4830000000000 58.9630000000000 18.6090000000000
H   19.9849999999999 58.0510000000000 18.2929999999999
H   19.6449999999999 58.7839999999999 19.8290000000000
C   21.7459999999999 60.1259999999999 18.5120000000000
H   21.7680000000000 60.3489999999999 19.5790000000000
H   22.2779999999999 59.1820000000000 18.3949999999999
H   22.2820000000000 60.9080000000000 17.9750000000000
C   17.6920000000000 61.4249999999999 16.7519999999999
O   16.8150000000000 60.9560000000000 17.4789999999999
N   17.8520000000000 62.6989999999999 16.4379999999999
H   18.6520000000000 62.8740000000000 15.8460000000000
C   17.1340000000000 63.8179999999999 16.9860000000000
H   17.3850000000000 63.8070000000000 18.0470000000000
C   17.5790000000000 65.1700000000000 16.3709999999999
H   17.3530000000000 65.1400000000000 15.3049999999999
H   18.6630000000000 65.2450000000000 16.4660000000000
C   16.9170000000000 66.2750000000000 17.1700000000000
O   17.2259999999999 66.5879999999999 18.2979999999999
N   16.0090000000000 66.9669999999999 16.5450000000000
H   15.7119999999999 67.8179999999999 17.0010000000000
H   15.7620000000000 66.7620000000000 15.5879999999999
C   15.6319999999999 63.5799999999999 16.7450000000000
O   14.8430000000000 63.7890000000000 17.6950000000000
N   15.1910000000000 63.1180000000000 15.5239999999999
H   15.9320000000000 62.9930000000000 14.8490000000000
C   13.7569999999999 62.7980000000000 15.1699999999999
H   13.2820000000000 63.7640000000000 15.3390000000000
C   13.5320000000000 62.4570000000000 13.6920000000000
H   13.9760000000000 61.4909999999999 13.4520000000000
H   14.0619999999999 63.2770000000000 13.2070000000000
C   12.0600000000000 62.4059999999999 13.3919999999999
H   11.4840000000000 61.8459999999999 14.1289999999999
H   11.8819999999999 61.9709999999999 12.4079999999999
C   11.4849999999999 63.8430000000000 13.4039999999999
H   11.8399999999999 64.3580000000000 12.5109999999999
H   11.9749999999999 64.4650000000000 14.1530000000000
N   10.0920000000000 63.9990000000000 13.6400000000000
H   9.59200000000000 63.1319999999999 13.7750000000000
C   9.49000000000000 65.2000000000000 13.6829999999999
N   8.17500000000000 65.3289999999999 13.7420000000000
H   7.61200000000000 64.4909999999999 13.7629999999999
H   7.80499999999999 66.2650000000000 13.8179999999999
N   10.1479999999999 66.2699999999999 13.7829999999999
H   11.1359999999999 66.1910000000000 13.5860000000000
H   9.79800000000000 67.1580000000000 14.1150000000000
C   13.2370000000000 61.7479999999999 16.1239999999999
O   12.2769999999999 62.0379999999999 16.7950000000000
N   13.8729999999999 60.5700000000000 16.1849999999999
H   14.5830000000000 60.3019999999999 15.5190000000000
C   13.4450000000000 59.4799999999999 17.1419999999999
H   12.3590000000000 59.3920000000000 17.1350000000000
C   13.9710000000000 58.0959999999999 16.6939999999999
H   13.7409999999999 57.4380000000000 17.5320000000000
C   13.5359999999999 57.5910000000000 15.3320000000000
H   13.8279999999999 58.2199999999999 14.4909999999999
H   13.9179999999999 56.5840000000000 15.1649999999999
H   12.4480000000000 57.5369999999999 15.3469999999999
C   15.4550000000000 58.1219999999999 16.7459999999999
H   15.8859999999999 57.1210000000000 16.7070000000000
H   15.8620000000000 58.8079999999999 16.0040000000000
H   15.7539999999999 58.2610000000000 17.7850000000000
C   13.6669999999999 59.7610000000000 18.6829999999999
O   12.9900000000000 59.1859999999999 19.4660000000000
N   14.4239999999999 60.8299999999999 19.1129999999999
H   15.0359999999999 61.2250000000000 18.4130000000000
C   14.5030000000000 61.3759999999999 20.4830000000000
H   14.3149999999999 60.5060000000000 21.1119999999999
C   15.8320000000000 62.0649999999999 20.6619999999999
H   15.8249999999999 62.4780000000000 21.6700000000000
H   15.8840000000000 62.9500000000000 20.0279999999999
S   17.2149999999999 60.8500000000000 20.5070000000000
H   17.0719999999999 60.2229999999999 19.3359999999999
C   13.2260000000000 62.2239999999999 20.8299999999999
O   12.7070000000000 62.1420000000000 21.9259999999999
N   12.6910000000000 62.9739999999999 19.8299999999999
H   13.2119999999999 62.9010000000000 18.9680000000000
C   11.4440000000000 63.6420000000000 19.8840000000000
H   11.2870000000000 64.2729999999999 19.0090000000000
H   11.3510000000000 64.3730000000000 20.6870000000000
C   10.1940000000000 62.7060000000000 20.0150000000000
O   9.08200000000000 63.1640000000000 20.2180000000000
N   10.3490000000000 61.3759999999999 20.0100000000000
H   11.2020000000000 61.0200000000000 19.6020000000000
C   9.26200000000000 60.3740000000000 20.2469999999999
H   8.48099999999999 60.8860000000000 20.8079999999999
C   8.50999999999999 59.9410000000000 18.9289999999999
H   7.88999999999999 59.0829999999999 19.1890000000000
C   7.46199999999999 60.9600000000000 18.3900000000000
H   6.69700000000000 60.4480000000000 17.8060000000000
H   7.04399999999999 61.4560000000000 19.2659999999999
H   8.01900000000000 61.6629999999999 17.7699999999999
C   9.52100000000000 59.5469999999999 17.7710000000000
H   10.0160000000000 58.5959999999999 17.9699999999999
H   8.95400000000000 59.3699999999999 16.8569999999999
H   10.3539999999999 60.2180000000000 17.5590000000000
C   9.71199999999999 59.1139999999999 21.0030000000000
O   8.91499999999999 58.1899999999999 21.0880000000000
N   10.8610000000000 59.1240000000000 21.6999999999999
H   11.4779999999999 59.9140000000000 21.5760000000000
C   11.3569999999999 58.0829999999999 22.6340000000000
H   10.5269999999999 57.4189999999999 22.8750000000000
C   12.4800000000000 57.2770000000000 21.9540000000000
H   12.1310000000000 56.9170000000000 20.9860000000000
H   12.6799999999999 56.2830000000000 22.3539999999999
O   13.5739999999999 58.0829999999999 21.7549999999999
H   13.3369999999999 58.6270000000000 21.0000000000000
C   11.9100000000000 58.7670000000000 23.8960000000000
O   11.9420000000000 59.9680000000000 23.9909999999999
N   12.5009999999999 57.9840000000000 24.7650000000000
H   12.5630000000000 57.0039999999999 24.5289999999999
C   13.2180000000000 58.3969999999999 25.9840000000000
H   12.6549999999999 59.2030000000000 26.4540000000000
C   13.1750000000000 57.0910000000000 26.8949999999999
H   12.1479999999999 56.8100000000000 27.1310000000000
H   13.7010000000000 56.2670000000000 26.4119999999999
H   13.5289999999999 57.3160000000000 27.9009999999999
C   14.6940000000000 58.8079999999999 25.5949999999999
O   15.5410000000000 59.0249999999999 26.4710000000000
N   15.0619999999999 58.9440000000000 24.3069999999999
H   14.5099999999999 58.6240000000000 23.5240000000000
C   16.4729999999999 59.2040000000000 23.8679999999999
H   16.4600000000000 59.0459999999999 22.7899999999999
C   16.8200000000000 60.6340000000000 24.0350000000000
H   17.0130000000000 60.9050000000000 25.0730000000000
H   17.6780000000000 60.8759999999999 23.4070000000000
H   16.0590000000000 61.3419999999999 23.7070000000000
C   17.5979999999999 58.2640000000000 24.3129999999999
O   18.8069999999999 58.6069999999999 24.2010000000000
N   17.3170000000000 57.0660000000000 24.7560000000000
H   16.3399999999999 56.8680000000000 24.9160000000000
C   18.2699999999999 56.1219999999999 25.2270000000000
H   19.1950000000000 56.6250000000000 25.5109999999999
C   17.7800000000000 55.5519999999999 26.6050000000000
H   16.9950000000000 54.8040000000000 26.5010000000000
H   17.4179999999999 56.4209999999999 27.1529999999999
C   18.8960000000000 54.8599999999999 27.3299999999999
H   19.8129999999999 55.4249999999999 27.5000000000000
H   19.2270000000000 53.9709999999999 26.7929999999999
C   18.4450000000000 54.2950000000000 28.6359999999999
H   17.5919999999999 53.6289999999999 28.5040000000000
H   18.2420000000000 55.1460000000000 29.2869999999999
N   19.5440000000000 53.5000000000000 29.2669999999999
H   20.3419999999999 53.3019999999999 28.6810000000000
C   19.7100000000000 53.2560000000000 30.5749999999999
N   20.6950000000000 52.7239999999999 31.0579999999999
H   21.4830000000000 52.4560000000000 30.4849999999999
H   20.7379999999999 52.5880000000000 32.0570000000000
N   18.8769999999999 53.6250000000000 31.4630000000000
H   18.1709999999999 54.2849999999999 31.1679999999999
H   18.9589999999999 53.2379999999999 32.3920000000000
C   18.5829999999999 55.0309999999999 24.1670000000000
O   19.6819999999999 54.4309999999999 24.1649999999999
N   17.7280000000000 54.8890000000000 23.1630000000000
H   16.8979999999999 55.4639999999999 23.1789999999999
C   17.9130000000000 53.9239999999999 22.1140000000000
H   17.9490000000000 52.9239999999999 22.5459999999999
C   16.5979999999999 53.9570000000000 21.2040000000000
H   15.8620000000000 53.7439999999999 21.9800000000000
H   16.5030000000000 53.1300000000000 20.5000000000000
C   16.3590000000000 55.1670000000000 20.2510000000000
H   17.1630000000000 55.3040000000000 19.5279999999999
C   14.9770000000000 54.9339999999999 19.6290000000000
H   14.8810000000000 54.1749999999999 18.8530000000000
H   14.3689999999999 54.3830000000000 20.3460000000000
H   14.5220000000000 55.8780000000000 19.3309999999999
C   16.3500000000000 56.5110000000000 20.9969999999999
H   15.5850000000000 56.5399999999999 21.7729999999999
H   17.3270000000000 56.7449999999999 21.4200000000000
H   16.1310000000000 57.3479999999999 20.3350000000000
C   19.1819999999999 54.0640000000000 21.3109999999999
O   19.6239999999999 55.1850000000000 21.1149999999999
N   19.8369999999999 52.9909999999999 20.8810000000000
H   19.4989999999999 52.0840000000000 21.1690000000000
C   21.0590000000000 53.0270000000000 20.0949999999999
H   21.6589999999999 53.9209999999999 20.2669999999999
C   21.9619999999999 51.8539999999999 20.4909999999999
H   21.9800000000000 51.8890000000000 21.5799999999999
C   21.4899999999999 50.4759999999999 20.2089999999999
H   22.3230000000000 49.8299999999999 20.4869999999999
H   20.6439999999999 50.0949999999999 20.7820000000000
H   21.2489999999999 50.4040000000000 19.1490000000000
O   23.2450000000000 52.0000000000000 19.8000000000000
H   23.5579999999999 52.7920000000000 20.2429999999999
C   20.7330000000000 53.0679999999999 18.5620000000000
O   19.7809999999999 52.4720000000000 18.1119999999999
N   21.5270000000000 53.7939999999999 17.7699999999999
C   22.5609999999999 54.7969999999999 18.0509999999999
H   22.3369999999999 55.3299999999999 18.9750000000000
H   23.5360000000000 54.3539999999999 18.2540000000000
C   22.5770000000000 55.6150000000000 16.7770000000000
H   21.6230000000000 56.1430000000000 16.7729999999999
H   23.4920000000000 56.2049999999999 16.8240000000000
C   22.4909999999999 54.6450000000000 15.7500000000000
H   21.9690000000000 55.1120000000000 14.9149999999999
H   23.4520000000000 54.2100000000000 15.4760000000000
C   21.5730000000000 53.5510000000000 16.3320000000000
H   20.5579999999999 53.6599999999999 15.9499999999999
C   22.2040000000000 52.1799999999999 15.9670000000000
O   23.2020000000000 51.7659999999999 16.5839999999999
N   21.6419999999999 51.5619999999999 14.9260000000000
H   20.7590000000000 51.9859999999999 14.6790000000000
C   21.9740000000000 50.2289999999999 14.3989999999999
H   22.2830000000000 49.5589999999999 15.2010000000000
C   20.7079999999999 49.7130000000000 13.7490000000000
H   20.9630000000000 48.7479999999999 13.3119999999999
H   20.4110000000000 50.3329999999999 12.9039999999999
S   19.3689999999999 49.3590000000000 14.9260000000000
H   19.6340000000000 48.1649999999999 15.4649999999999
C   23.0809999999999 50.3509999999999 13.2340000000000
O   23.4759999999999 49.3639999999999 12.6859999999999
N   23.6409999999999 51.5750000000000 12.9179999999999
H   23.3509999999999 52.4099999999999 13.4079999999999
C   24.8430000000000 51.9149999999999 12.1110000000000
H   24.7459999999999 51.5300000000000 11.0960000000000
H   25.7590000000000 51.4849999999999 12.5160000000000
C   25.0270000000000 53.4380000000000 12.0670000000000
O   24.6219999999999 54.2040000000000 12.9689999999999
N   25.5919999999999 53.9410000000000 10.9930000000000
H   26.0509999999999 53.2809999999999 10.3819999999999
C   25.8099999999999 55.4369999999999 10.7050000000000
H   24.9319999999999 55.9949999999999 11.0289999999999
C   27.1550000000000 56.0120000000000 11.3339999999999
H   27.9969999999999 55.6370000000000 10.7509999999999
C   27.2830000000000 57.5489999999999 11.4149999999999
H   26.5440000000000 57.9960000000000 12.0790000000000
H   28.3019999999999 57.8299999999999 11.6839999999999
H   27.1290000000000 57.9050000000000 10.3960000000000
O   27.3090000000000 55.5180000000000 12.6699999999999
H   27.1409999999999 54.5730000000000 12.6880000000000
C   26.0569999999999 55.7969999999999 9.18299999999999
O   26.7699999999999 55.1060000000000 8.50000000000000
N   25.4830000000000 56.8920000000000 8.71000000000000
H   24.8769999999999 57.4129999999999 9.32700000000000
C   25.7940000000000 57.3419999999999 7.35500000000000
H   26.8200000000000 56.9969999999999 7.22200000000000
H   25.7789999999999 58.4309999999999 7.39799999999999
C   25.1250000000000 56.8710000000000 6.05299999999999
O   25.0659999999999 57.6709999999999 5.13199999999999
N   24.4860000000000 55.7550000000000 6.10299999999999
H   24.6670000000000 55.1980000000000 6.92499999999999
C   23.6110000000000 55.1640000000000 5.05499999999999
H   23.0240000000000 56.0369999999999 4.76799999999999
C   24.2959999999999 54.6189999999999 3.82399999999999
H   24.8290000000000 55.4429999999999 3.35100000000000
C   25.1589999999999 53.3669999999999 3.98800000000000
H   25.5049999999999 52.9429999999999 3.04499999999999
H   26.0650000000000 53.7719999999999 4.43799999999999
H   24.7130000000000 52.6989999999999 4.72499999999999
O   23.2729999999999 54.2969999999999 2.88700000000000
H   22.8009999999999 55.1000000000000 2.65300000000000
C   22.6539999999999 54.2139999999999 5.82500000000000
O   22.7220000000000 54.0600000000000 7.04100000000000
N   21.7549999999999 53.6049999999999 5.18900000000000
H   21.8590000000000 53.5700000000000 4.18499999999999
C   20.7049999999999 52.7460000000000 5.75100000000000
H   19.9630000000000 53.3459999999999 6.27799999999999
C   19.7890000000000 52.1989999999999 4.63999999999999
H   18.9029999999999 51.7130000000000 5.04800000000000
H   20.3599999999999 51.4609999999999 4.07700000000000
O   19.4259999999999 53.2469999999999 3.76200000000000
H   20.0350000000000 53.0450000000000 3.04800000000000
C   21.1920000000000 51.5409999999999 6.53000000000000
O   22.2420000000000 50.9510000000000 6.13300000000000
N   20.3610000000000 51.1069999999999 7.50999999999999
H   19.4520000000000 51.5309999999999 7.62399999999999
C   20.8679999999999 50.2419999999999 8.60200000000000
H   21.6769999999999 49.6069999999999 8.24099999999999
C   21.3180000000000 51.0540000000000 9.84300000000000
H   21.8739999999999 50.3629999999999 10.4770000000000
C   22.1580000000000 52.3470000000000 9.66499999999999
H   21.6520000000000 53.2220000000000 9.25799999999999
H   22.6840000000000 52.5219999999999 10.6029999999999
H   22.9209999999999 52.1610000000000 8.90900000000000
O   20.1900000000000 51.5529999999999 10.5410000000000
H   20.5399999999999 52.1420000000000 11.2129999999999
C   19.9780000000000 49.1400000000000 9.02699999999999
O   20.2059999999999 48.4279999999999 9.96899999999999
N   18.9039999999999 48.9029999999999 8.22199999999999
H   18.7959999999999 49.4480000000000 7.37899999999999
C   18.1200000000000 47.6250000000000 8.22499999999999
H   18.0839999999999 47.2779999999999 9.25799999999999
C   16.6370000000000 47.8059999999999 7.90599999999999
H   16.2860000000000 48.6109999999999 8.55100000000000
H   16.1859999999999 46.8579999999999 8.19800000000000
C   16.1469999999999 48.0870000000000 6.46800000000000
O   16.9140000000000 48.5799999999999 5.58999999999999
O   14.8829999999999 47.8560000000000 6.24099999999999
C   18.8329999999999 46.4909999999999 7.53599999999999
O   18.1449999999999 45.7419999999999 6.80499999999999
N   20.1389999999999 46.2229999999999 7.78699999999999
H   20.6099999999999 46.7659999999999 8.49799999999999
C   20.9059999999999 45.0510000000000 7.40899999999999
H   20.6640000000000 44.7019999999999 6.40500000000000
C   22.3750000000000 45.4279999999999 7.30900000000000
H   22.8520000000000 45.4219999999999 8.28899999999999
C   23.1570000000000 44.3699999999999 6.51999999999999
H   23.0749999999999 44.4720000000000 5.43799999999999
H   24.1920000000000 44.5200000000000 6.82599999999999
H   22.9059999999999 43.3410000000000 6.77899999999999
C   22.7270000000000 46.7860000000000 6.66300000000000
H   22.2759999999999 47.5549999999999 7.29000000000000
H   23.8049999999999 46.9429999999999 6.63300000000000
H   22.2669999999999 46.8340000000000 5.67600000000000
C   20.5779999999999 43.7560000000000 8.18999999999999
O   21.3730000000000 43.2079999999999 8.94200000000000
N   19.3309999999999 43.4359999999999 7.97400000000000
H   18.7839999999999 43.9849999999999 7.32500000000000
C   18.7250000000000 42.1670000000000 8.49000000000000
H   19.4259999999999 41.5649999999999 9.06900000000000
C   17.6409999999999 42.5469999999999 9.55000000000000
H   16.8689999999999 43.2269999999999 9.18800000000000
C   16.8949999999999 41.3740000000000 10.1229999999999
H   16.1950000000000 41.6090000000000 10.9250000000000
H   16.4050000000000 40.7849999999999 9.34699999999999
H   17.6759999999999 40.7569999999999 10.5679999999999
C   18.3249999999999 43.1730000000000 10.8059999999999
H   19.0850000000000 42.4739999999999 11.1549999999999
H   18.7289999999999 44.1409999999999 10.5109999999999
H   17.6930000000000 43.3770000000000 11.6709999999999
C   18.0990000000000 41.3689999999999 7.32899999999999
O   17.5479999999999 41.9769999999999 6.44400000000000
N   18.3299999999999 40.0609999999999 7.14900000000000
H   18.7300000000000 39.5900000000000 7.94700000000000
C   17.9400000000000 39.2590000000000 6.02700000000000
H   18.1709999999999 39.8190000000000 5.12000000000000
C   18.8870000000000 38.0589999999999 5.94200000000000
H   18.4630000000000 37.2130000000000 6.48200000000000
H   19.7880000000000 38.3509999999999 6.48099999999999
C   19.2680000000000 37.6210000000000 4.55499999999999
C   18.3150000000000 37.4219999999999 3.55299999999999
H   17.2749999999999 37.6189999999999 3.76900000000000
C   18.6780000000000 37.0069999999999 2.24600000000000
H   17.9609999999999 36.9769999999999 1.43900000000000
C   20.0820000000000 36.7999999999999 1.99100000000000
O   20.4950000000000 36.6850000000000 0.69500000000000
H   19.6819999999999 36.7150000000000 0.18500000000000
C   21.0369999999999 36.8920000000000 2.98000000000000
H   22.0970000000000 36.8980000000000 2.77300000000000
C   20.6310000000000 37.2879999999999 4.33399999999999
H   21.3659999999999 37.5559999999999 5.07800000000000
C   16.4110000000000 38.9600000000000 5.94800000000000
O   15.9770000000000 37.7839999999999 6.14900000000000
N   15.6329999999999 39.9690000000000 5.79800000000000
H   16.0440000000000 40.8909999999999 5.75399999999999
C   14.1709999999999 39.7770000000000 5.92400000000000
H   13.9860000000000 39.0760000000000 6.73800000000000
C   13.3989999999999 41.0949999999999 6.27400000000000
H   12.3320000000000 40.8740000000000 6.23599999999999
H   13.6389999999999 41.9110000000000 5.59300000000000
C   13.7530000000000 41.4879999999999 7.70600000000000
H   14.8279999999999 41.5390000000000 7.88199999999999
H   13.3330000000000 40.7869999999999 8.42600000000000
C   13.0489999999999 42.7939999999999 8.00500000000000
H   13.3719999999999 43.2180000000000 8.95500000000000
H   11.9779999999999 42.6319999999999 8.13400000000000
N   13.3140000000000 43.7939999999999 7.06400000000000
H   14.2789999999999 43.9699999999999 6.82399999999999
C   12.4600000000000 44.6700000000000 6.45500000000000
N   11.1500000000000 44.4960000000000 6.50600000000000
H   10.7859999999999 43.6060000000000 6.81599999999999
H   10.5250000000000 45.2169999999999 6.17499999999999
N   12.8979999999999 45.6730000000000 5.76999999999999
H   13.8420000000000 46.0219999999999 5.85599999999999
H   12.1980000000000 46.2439999999999 5.31799999999999
C   13.5060000000000 39.1360000000000 4.67400000000000
O   14.1199999999999 39.2539999999999 3.61700000000000
N   12.3130000000000 38.5529999999999 4.82899999999999
H   11.9700000000000 38.4750000000000 5.77599999999999
C   11.4700000000000 38.1719999999999 3.77199999999999
H   12.0299999999999 37.9650000000000 2.85999999999999
C   10.8689999999999 36.7909999999999 4.12100000000000
H   9.97300000000000 36.7349999999999 3.50199999999999
H   11.5570000000000 35.9759999999999 3.89400000000000
H   10.6120000000000 36.7199999999999 5.17699999999999
C   10.3510000000000 39.1550000000000 3.34700000000000
O   9.89400000000000 39.8699999999999 4.20699999999999
N   9.92099999999999 39.1390000000000 2.09600000000000
H   10.3970000000000 38.4699999999999 1.50800000000000
C   8.99799999999999 40.0769999999999 1.48100000000000
H   8.43999999999999 40.5880000000000 2.26500000000000
C   9.88199999999999 41.1150000000000 0.70200000000000
H   9.25300000000000 41.8620000000000 0.21900000000000
H   10.2449999999999 40.6310000000000 -0.2040000000000
C   10.9649999999999 41.8389999999999 1.47600000000000
C   10.7500000000000 42.9919999999999 2.29300000000000
H   9.77500000000000 43.4560000000000 2.31700000000000
C   11.8219999999999 43.5300000000000 2.99699999999999
H   11.5700000000000 44.3729999999999 3.62400000000000
C   13.0670000000000 42.9339999999999 3.05699999999999
H   13.8030000000000 43.3729999999999 3.71400000000000
C   13.2579999999999 41.7890000000000 2.27899999999999
H   14.1720000000000 41.2150000000000 2.31900000000000
C   12.2420000000000 41.2460000000000 1.40500000000000
H   12.4570000000000 40.3569999999999 0.83000000000000
C   7.98800000000000 39.4669999999999 0.46800000000000
O   8.29100000000000 38.4579999999999 -0.1760000000000
N   6.80799999999999 40.0469999999999 0.33600000000000
H   6.81299999999999 40.8719999999999 0.91900000000000
C   5.80499999999999 39.7349999999999 -0.7340000000000
H   5.86899999999999 38.7229999999999 -1.1339999999999
C   4.40800000000000 39.9930000000000 -0.2960000000000
H   3.65799999999999 39.7760000000000 -1.0569999999999
H   4.25999999999999 41.0540000000000 -0.0980000000000
C   3.90200000000000 39.1270000000000 0.88200000000000
O   3.77199999999999 39.5919999999999 1.96200000000000
O   3.56499999999999 37.8370000000000 0.56699999999999
H   3.54300000000000 37.7199999999999 -0.3860000000000
C   6.08999999999999 40.6450000000000 -1.9310000000000
O   6.12999999999999 41.8650000000000 -1.7760000000000
N   6.34300000000000 40.0850000000000 -3.1309999999999
H   6.18100000000000 39.1199999999999 -3.3809999999999
C   6.66699999999999 40.8960000000000 -4.3280000000000
H   6.71300000000000 41.9699999999999 -4.1440000000000
C   8.14400000000000 40.6450000000000 -4.8550000000000
H   8.19100000000000 39.5889999999999 -5.1210000000000
C   8.49099999999999 41.4480000000000 -6.1479999999999
H   7.87300000000000 41.2259999999999 -7.0170000000000
H   8.35500000000000 42.4879999999999 -5.8520000000000
H   9.50000000000000 41.2349999999999 -6.5000000000000
C   9.19100000000000 40.8810000000000 -3.7040000000000
H   10.1080000000000 40.5120000000000 -4.1650000000000
H   8.97000000000000 40.2190000000000 -2.8670000000000
C   9.35299999999999 42.4050000000000 -3.3020000000000
H   9.45200000000000 43.0810000000000 -4.1509999999999
H   8.37599999999999 42.6989999999999 -2.9180000000000
H   10.0540000000000 42.5330000000000 -2.4769999999999
C   5.71199999999999 40.6540000000000 -5.4740000000000
O   5.42699999999999 39.5060000000000 -5.8150000000000
N   5.01600000000000 41.6850000000000 -5.8780000000000
H   5.20399999999999 42.5679999999999 -5.4249999999999
C   4.28200000000000 41.6899999999999 -7.1420000000000
H   4.79699999999999 41.0080000000000 -7.8190000000000
C   2.84900000000000 41.3250000000000 -6.8700000000000
H   2.52400000000000 42.1090000000000 -6.1859999999999
H   2.79599999999999 40.4390000000000 -6.2370000000000
C   2.02899999999999 41.2550000000000 -8.1080000000000
C   2.00599999999999 40.0159999999999 -8.7569999999999
H   2.43199999999999 39.1469999999999 -8.2780000000000
C   1.29000000000000 39.8840000000000 -9.9390000000000
H   1.32700000000000 38.9720000000000 -10.515000000000
C   0.60200000000000 40.9949999999999 -10.538000000000
O   -0.1860000000000 40.8689999999999 -11.625999999999
H   -0.1130000000000 40.0559999999999 -12.131000000000
C   0.63300000000000 42.1950000000000 -9.8670000000000
H   0.15700000000000 43.0919999999999 -10.234000000000
C   1.37000000000000 42.3590000000000 -8.6489999999999
H   1.51899999999999 43.2959999999999 -8.1340000000000
C   4.39599999999999 43.0649999999999 -7.8289999999999
O   3.76500000000000 44.0529999999999 -7.4420000000000
N   5.24699999999999 43.1280000000000 -8.8659999999999
H   5.70600000000000 42.2700000000000 -9.1370000000000
C   5.24899999999999 44.1790000000000 -9.8970000000000
H   4.28099999999999 44.6719999999999 -9.8040000000000
C   6.28200000000000 45.1589999999999 -9.5150000000000
H   6.00999999999999 45.6289999999999 -8.5700000000000
H   6.39499999999999 45.8849999999999 -10.320000000000
C   7.67900000000000 44.5919999999999 -9.3450000000000
O   8.52299999999999 44.3999999999999 -10.240999999999
N   8.03999999999999 44.2359999999999 -8.1389999999999
H   9.02299999999999 44.1019999999999 -7.9530000000000
H   7.35700000000000 44.3290000000000 -7.4000000000000
C   5.37800000000000 43.5930000000000 -11.304000000000
O   5.46400000000000 42.3800000000000 -11.452000000000
N   5.28300000000000 44.4359999999999 -12.298999999999
H   5.60400000000000 45.3870000000000 -12.189999999999
C   5.07200000000000 43.9919999999999 -13.689000000000
H   4.38400000000000 43.1480000000000 -13.731999999999
C   4.29699999999999 45.1659999999999 -14.496000000000
H   3.34200000000000 45.3310000000000 -13.996000000000
H   4.15399999999999 44.7700000000000 -15.500999999999
C   5.04999999999999 46.5360000000000 -14.525999999999
O   6.01499999999999 46.7620000000000 -13.804999999999
O   4.62399999999999 47.4570000000000 -15.321999999999
C   6.42900000000000 43.5510000000000 -14.371000000000
O   6.39700000000000 43.0349999999999 -15.462999999999
N   7.55700000000000 43.6520000000000 -13.618999999999
H   7.43200000000000 44.0469999999999 -12.696999999999
C   8.90700000000000 43.0859999999999 -13.875000000000
H   8.78599999999999 42.5499999999999 -14.816000000000
C   10.0180000000000 44.2160000000000 -14.047000000000
H   9.77599999999999 44.9949999999999 -13.323999999999
H   9.97300000000000 44.5709999999999 -15.077000000000
C   11.4550000000000 43.7879999999999 -13.801999999999
H   11.7260000000000 42.9889999999999 -14.492000000000
H   11.6630000000000 43.4279999999999 -12.794000000000
C   12.3569999999999 44.9939999999999 -14.041000000000
H   12.1560000000000 45.7509999999999 -13.282999999999
H   12.2500000000000 45.3569999999999 -15.063000000000
C   13.7609999999999 44.5609999999999 -13.829000000000
H   13.9149999999999 43.6829999999999 -14.455999999999
H   13.8780000000000 44.1850000000000 -12.813000000000
N   14.7249999999999 45.6679999999999 -14.198000000000
H   14.7200000000000 46.4470000000000 -13.554999999999
H   15.5950000000000 45.1569999999999 -14.163000000000
H   14.4930000000000 45.9590000000000 -15.137999999999
C   9.22100000000000 41.9390000000000 -12.922000000000
O   9.90399999999999 41.0309999999999 -13.477999999999
N   8.67099999999999 41.7790000000000 -11.726000000000
H   8.18200000000000 42.5390000000000 -11.272999999999
C   8.97199999999999 40.6360000000000 -10.875999999999
H   9.03299999999999 39.7329999999999 -11.483000000000
C   10.3859999999999 40.7860000000000 -10.233000000000
H   11.1410000000000 40.7229999999999 -11.016000000000
C   10.6150000000000 42.0829999999999 -9.4619999999999
H   9.78100000000000 42.3040000000000 -8.7959999999999
H   11.4779999999999 41.8909999999999 -8.8249999999999
H   10.6829999999999 42.9609999999999 -10.103999999999
C   10.6780000000000 39.6129999999999 -9.2989999999999
H   10.2949999999999 38.6430000000000 -9.6159999999999
H   11.7569999999999 39.5540000000000 -9.1590000000000
H   10.3399999999999 39.7680000000000 -8.2739999999999
C   7.92199999999999 40.4189999999999 -9.8339999999999
O   7.36000000000000 41.3370000000000 -9.3620000000000
N   7.68799999999999 39.0970000000000 -9.4459999999999
H   7.97499999999999 38.3209999999999 -10.025000000000
C   6.76299999999999 38.7209999999999 -8.4149999999999
H   6.60299999999999 39.6139999999999 -7.8109999999999
C   5.39499999999999 38.4399999999999 -9.0519999999999
H   4.64400000000000 38.2500000000000 -8.2850000000000
H   5.11899999999999 39.3509999999999 -9.5830000000000
H   5.38900000000000 37.6069999999999 -9.7560000000000
C   7.30499999999999 37.4799999999999 -7.6399999999999
O   8.17399999999999 36.7580000000000 -8.2129999999999
N   6.87899999999999 37.2640000000000 -6.4470000000000
H   6.23000000000000 37.9080000000000 -6.0170000000000
C   7.38300000000000 36.1189999999999 -5.6280000000000
H   8.47199999999999 36.0970000000000 -5.6740000000000
H   6.96199999999999 35.2120000000000 -6.0609999999999
C   6.94800000000000 36.2259999999999 -4.1769999999999
O   6.29300000000000 37.1839999999999 -3.6850000000000
N   7.32700000000000 35.2190000000000 -3.3540000000000
H   7.85700000000000 34.4669999999999 -3.7730000000000
C   7.55799999999999 35.3500000000000 -1.8670000000000
H   7.34900000000000 36.3890000000000 -1.6110000000000
C   6.66999999999999 34.3800000000000 -1.0780000000000
H   6.94099999999999 33.3470000000000 -1.2940000000000
H   5.68299999999999 34.3860000000000 -1.5400000000000
C   6.65000000000000 34.6159999999999 0.39100000000000
C   6.61300000000000 33.5080000000000 1.18799999999999
H   6.61099999999999 32.4879999999999 0.83200000000000
C   6.53200000000000 33.6589999999999 2.55200000000000
H   6.56500000000000 32.8029999999999 3.20900000000000
C   6.44800000000000 34.8920000000000 3.16599999999999
H   6.30700000000000 35.0069999999999 4.23099999999999
C   6.48400000000000 36.0020000000000 2.31800000000000
H   6.46900000000000 36.9669999999999 2.80299999999999
C   6.52500000000000 35.8909999999999 0.93100000000000
H   6.63400000000000 36.7520000000000 0.28700000000000
C   9.08399999999999 35.1869999999999 -1.6310000000000
O   9.58999999999999 34.0799999999999 -1.8839999999999
N   9.83999999999999 36.2160000000000 -1.3169999999999
H   9.41200000000000 37.0480000000000 -0.9360000000000
C   11.3249999999999 36.1779999999999 -1.3790000000000
H   11.7020000000000 35.1679999999999 -1.2140000000000
C   11.7189999999999 36.6689999999999 -2.7440000000000
H   11.4429999999999 37.7019999999999 -2.9540000000000
H   12.7820000000000 36.4540000000000 -2.8540000000000
H   11.3190000000000 36.0110000000000 -3.5160000000000
C   12.0289999999999 37.1409999999999 -0.3520000000000
O   11.4350000000000 38.0630000000000 0.18500000000000
N   13.3650000000000 36.9549999999999 -0.0430000000000
H   13.9109999999999 36.2809999999999 -0.5600000000000
C   14.1639999999999 37.4590000000000 0.98900000000000
H   13.6519999999999 38.2950000000000 1.46500000000000
C   14.3490000000000 36.3560000000000 2.08100000000000
H   13.3550000000000 36.2139999999999 2.50400000000000
H   14.8849999999999 36.7929999999999 2.92300000000000
C   14.9740000000000 35.0110000000000 1.61800000000000
H   15.8780000000000 35.3250000000000 1.09700000000000
H   14.2170000000000 34.5210000000000 1.00499999999999
C   15.2340000000000 34.1659999999999 2.80900000000000
H   15.4429999999999 33.2040000000000 2.34200000000000
H   14.4179999999999 33.9590000000000 3.50199999999999
C   16.4220000000000 34.6730000000000 3.69600000000000
H   16.3290000000000 35.7100000000000 4.01799999999999
H   17.3820000000000 34.5649999999999 3.19200000000000
N   16.6439999999999 33.7550000000000 4.85400000000000
H   17.6110000000000 33.7749999999999 5.14499999999999
H   16.2940000000000 34.1259999999999 5.72600000000000
H   16.4379999999999 32.7790000000000 4.69700000000000
C   15.5470000000000 38.0230000000000 0.60100000000000
O   16.1550000000000 37.5870000000000 -0.3500000000000
N   16.0990000000000 39.0129999999999 1.36200000000000
H   15.4719999999999 39.4239999999999 2.03799999999999
C   17.3810000000000 39.7689999999999 1.11100000000000
H   18.2119999999999 39.1300000000000 0.81200000000000
C   17.1509999999999 40.8519999999999 0.01100000000000
H   18.1260000000000 41.3040000000000 -0.1740000000000
H   16.5809999999999 41.6390000000000 0.50300000000000
C   16.4269999999999 40.4279999999999 -1.2540000000000
C   15.0559999999999 40.6659999999999 -1.3140000000000
H   14.4749999999999 41.0880000000000 -0.5070000000000
C   14.3140000000000 40.1739999999999 -2.4140000000000
H   13.2650000000000 40.4129999999999 -2.5030000000000
C   15.0470000000000 39.4840000000000 -3.3799999999999
H   14.5370000000000 39.2000000000000 -4.2880000000000
C   16.3739999999999 39.1540000000000 -3.3029999999999
H   16.8470000000000 38.5949999999999 -4.0970000000000
C   17.1090000000000 39.6599999999999 -2.2280000000000
H   18.1859999999999 39.6000000000000 -2.1659999999999
C   17.9480000000000 40.5549999999999 2.36700000000000
O   17.1969999999999 40.9750000000000 3.21300000000000
N   19.2699999999999 40.8140000000000 2.36600000000000
H   19.8479999999999 40.4290000000000 1.63300000000000
C   19.9089999999999 41.5120000000000 3.52899999999999
H   19.4379999999999 41.2550000000000 4.47799999999999
C   21.3339999999999 40.9040000000000 3.63600000000000
H   21.9329999999999 41.1820000000000 2.76900000000000
H   21.2429999999999 39.8179999999999 3.64000000000000
C   22.2880000000000 41.0850000000000 4.83999999999999
H   22.8099999999999 42.0409999999999 4.85799999999999
C   21.7199999999999 40.9170000000000 6.20899999999999
H   20.9980000000000 41.7010000000000 6.43700000000000
H   21.5259999999999 39.8620000000000 6.40200000000000
H   22.5249999999999 41.2670000000000 6.85599999999999
C   23.4520000000000 40.0760000000000 4.63600000000000
H   24.1020000000000 40.1229999999999 5.50900000000000
H   23.0979999999999 39.0540000000000 4.77700000000000
H   23.9740000000000 40.1890000000000 3.68500000000000
C   19.8900000000000 43.0780000000000 3.54499999999999
O   20.9119999999999 43.7000000000000 3.82300000000000
N   18.6789999999999 43.5889999999999 3.27700000000000
H   17.9259999999999 42.9420000000000 3.08800000000000
C   18.3320000000000 44.9620000000000 3.12800000000000
H   18.3889999999999 45.3449999999999 4.14700000000000
C   16.8649999999999 45.1739999999999 2.63899999999999
H   16.7549999999999 46.2019999999999 2.29499999999999
H   16.2270000000000 45.0300000000000 3.51100000000000
C   16.4239999999999 44.2250000000000 1.51800000000000
H   16.1060000000000 43.2770000000000 1.95400000000000
H   17.2259999999999 44.0469999999999 0.80200000000000
C   15.1560000000000 44.7000000000000 0.73700000000000
H   14.3759999999999 45.0319999999999 1.42199999999999
H   14.7639999999999 43.8519999999999 0.17500000000000
C   15.4329999999999 45.8689999999999 -0.1730000000000
H   15.6899999999999 45.3960000000000 -1.1200000000000
H   16.3000000000000 46.4450000000000 0.15200000000000
N   14.2189999999999 46.7190000000000 -0.3720000000000
H   14.2870000000000 47.3740000000000 0.39400000000000
H   14.2550000000000 47.3810000000000 -1.1339999999999
H   13.3460000000000 46.2169999999999 -0.4510000000000
C   19.2149999999999 45.7989999999999 2.13899999999999
O   19.8939999999999 45.1659999999999 1.28699999999999
N   19.3189999999999 47.0820000000000 2.16400000000000
H   19.8399999999999 47.5499999999999 1.43700000000000
C   18.7850000000000 48.0230000000000 3.24000000000000
H   17.9480000000000 47.5409999999999 3.74600000000000
C   19.8889999999999 48.1940000000000 4.29699999999999
H   20.0100000000000 47.1980000000000 4.72200000000000
C   21.2970000000000 48.5640000000000 3.79899999999999
H   21.7360000000000 47.6180000000000 3.48099999999999
H   21.2199999999999 49.2920000000000 2.99200000000000
H   21.8530000000000 49.0000000000000 4.62999999999999
O   19.4849999999999 49.2389999999999 5.19700000000000
H   18.5880000000000 49.0110000000000 5.45200000000000
C   18.4220000000000 49.4110000000000 2.69200000000000
O   19.0380000000000 49.9029999999999 1.77299999999999
N   17.2759999999999 49.8980000000000 3.08599999999999
H   16.9140000000000 49.3719999999999 3.86900000000000
C   16.5910000000000 51.1490000000000 2.63799999999999
H   17.2439999999999 51.6719999999999 1.93900000000000
C   15.2270000000000 50.8840000000000 1.90900000000000
H   14.8780000000000 51.8029999999999 1.43799999999999
H   14.5079999999999 50.5720000000000 2.66699999999999
C   15.2989999999999 49.7899999999999 0.84900000000000
O   15.2859999999999 48.5409999999999 1.25400000000000
N   15.4920000000000 50.0949999999999 -0.4020000000000
H   15.2919999999999 49.4530000000000 -1.1559999999999
H   15.5480000000000 51.0769999999999 -0.6320000000000
C   16.1799999999999 52.0900000000000 3.82900000000000
O   16.0620000000000 53.2620000000000 3.66100000000000
N   16.0599999999999 51.4739999999999 5.03899999999999
H   16.1969999999999 50.4729999999999 5.03599999999999
C   15.5559999999999 52.1000000000000 6.22400000000000
H   15.0519999999999 53.0260000000000 5.95000000000000
C   14.4139999999999 51.3250000000000 6.90800000000000
H   14.0150000000000 52.0379999999999 7.62899999999999
H   14.8499999999999 50.4489999999999 7.38799999999999
S   13.1170000000000 50.8190000000000 5.82500000000000
H   13.6389999999999 49.7049999999999 5.30400000000000
C   16.6759999999999 52.3410000000000 7.27500000000000
O   17.6430000000000 51.5390000000000 7.19599999999999
N   16.5100000000000 53.2449999999999 8.14199999999999
H   15.6999999999999 53.8299999999999 7.99800000000000
C   17.5330000000000 53.4900000000000 9.21800000000000
H   18.4439999999999 52.9020000000000 9.10699999999999
C   17.9789999999999 54.9500000000000 9.06400000000000
H   17.0859999999999 55.5690000000000 8.98600000000000
H   18.4810000000000 55.0020000000000 8.09800000000000
S   18.9269999999999 55.4500000000000 10.4969999999999
H   20.1849999999999 55.3500000000000 10.0570000000000
C   16.7959999999999 53.0649999999999 10.5380000000000
O   15.5869999999999 53.4329999999999 10.7230000000000
N   17.4589999999999 52.2670000000000 11.3610000000000
H   18.4200000000000 52.0529999999999 11.1389999999999
C   16.8369999999999 51.6480000000000 12.5790000000000
H   15.7949999999999 51.9639999999999 12.6180000000000
C   16.9149999999999 50.0970000000000 12.5079999999999
H   16.5839999999999 49.7909999999999 13.5009999999999
H   17.9329999999999 49.7800000000000 12.2789999999999
C   16.0839999999999 49.4279999999999 11.3910000000000
H   16.5130000000000 49.4699999999999 10.3900000000000
H   15.0489999999999 49.7689999999999 11.4390000000000
C   16.0670000000000 47.9230000000000 11.7379999999999
H   15.8219999999999 47.8179999999999 12.7949999999999
H   17.0450000000000 47.5519999999999 11.4320000000000
N   15.0289999999999 47.2209999999999 10.9260000000000
H   14.6530000000000 47.6510000000000 10.0930000000000
C   14.3900000000000 46.0949999999999 11.1699999999999
N   14.7859999999999 45.2449999999999 12.0630000000000
H   15.4339999999999 45.5840000000000 12.7590000000000
H   14.3520000000000 44.3329999999999 12.0649999999999
N   13.4779999999999 45.6910000000000 10.4090000000000
H   13.2409999999999 46.3100000000000 9.64799999999999
H   12.8059999999999 45.0009999999999 10.7129999999999
C   17.4469999999999 52.1039999999999 13.8979999999999
O   18.6219999999999 52.4420000000000 13.9220000000000
N   16.6099999999999 52.2169999999999 14.9600000000000
H   15.6470000000000 51.9660000000000 14.7859999999999
C   16.9890000000000 52.5940000000000 16.3309999999999
H   18.0730000000000 52.6599999999999 16.4289999999999
C   16.4789999999999 54.0540000000000 16.5880000000000
H   16.8039999999999 54.2980000000000 17.5990000000000
H   15.3910000000000 54.0379999999999 16.5109999999999
C   17.0899999999999 55.1150000000000 15.5920000000000
C   18.2950000000000 55.6379999999999 16.0000000000000
H   18.8079999999999 55.4230000000000 16.9250000000000
C   19.0000000000000 56.5110000000000 15.1039999999999
H   19.9209999999999 56.9849999999999 15.4100000000000
C   18.4439999999999 56.7620000000000 13.8270000000000
H   19.0429999999999 57.3830000000000 13.1769999999999
C   17.2459999999999 56.1689999999999 13.4060000000000
H   16.8780000000000 56.4540000000000 12.4320000000000
C   16.4609999999999 55.4669999999999 14.3670000000000
H   15.4610000000000 55.1850000000000 14.0700000000000
C   16.4600000000000 51.6340000000000 17.4130000000000
O   15.2550000000000 51.4699999999999 17.4740000000000
N   17.3079999999999 51.0690000000000 18.2880000000000
H   18.2330000000000 51.4729999999999 18.3219999999999
C   17.0360000000000 49.9769999999999 19.2029999999999
H   16.0279999999999 49.6679999999999 18.9229999999999
C   17.9200000000000 48.7329999999999 18.8939999999999
H   18.9740000000000 48.9230000000000 19.0940000000000
H   17.8799999999999 48.5439999999999 17.8210000000000
C   17.5809999999999 47.4530000000000 19.6890000000000
H   16.5030000000000 47.3059999999999 19.7590000000000
H   18.0090000000000 47.5670000000000 20.6859999999999
C   18.1370000000000 46.1280000000000 19.1389999999999
O   19.1280000000000 46.0979999999999 18.3829999999999
N   17.5919999999999 45.0180000000000 19.5990000000000
H   17.8539999999999 44.1529999999999 19.1469999999999
H   16.8560000000000 45.1009999999999 20.2860000000000
C   16.9649999999999 50.3130000000000 20.6700000000000
O   17.8900000000000 50.8699999999999 21.2719999999999
N   15.8919999999999 49.9099999999999 21.3290000000000
H   15.1029999999999 49.6150000000000 20.7719999999999
C   15.7249999999999 50.2640000000000 22.7770000000000
H   15.9499999999999 51.3160000000000 22.9510000000000
C   14.2520000000000 50.0679999999999 23.1679999999999
H   14.2110000000000 50.2849999999999 24.2360000000000
H   13.9719999999999 49.0260000000000 23.0120000000000
C   13.3629999999999 51.0889999999999 22.4059999999999
H   12.9909999999999 50.6400000000000 21.4849999999999
H   13.9450000000000 51.9859999999999 22.1950000000000
C   12.1500000000000 51.4570000000000 23.1559999999999
O   11.2050000000000 50.6210000000000 23.2259999999999
O   12.1460000000000 52.5140000000000 23.8399999999999
C   16.7109999999999 49.5069999999999 23.7459999999999
O   16.9310000000000 48.3340000000000 23.6870000000000
N   17.4379999999999 50.2770000000000 24.5420000000000
H   17.3900000000000 51.2770000000000 24.4110000000000
C   18.4259999999999 49.8049999999999 25.5130000000000
H   18.7749999999999 48.8149999999999 25.2190000000000
C   19.5680000000000 50.7220000000000 25.4680000000000
H   20.1119999999999 50.7860000000000 26.4100000000000
H   19.2220000000000 51.7299999999999 25.2429999999999
C   20.6350000000000 50.5170000000000 24.4250000000000
H   20.3629999999999 50.8599999999999 23.4269999999999
H   20.8569999999999 49.4560000000000 24.3109999999999
C   22.0369999999999 51.1139999999999 24.7439999999999
H   22.7579999999999 50.9320000000000 23.9469999999999
H   22.3550000000000 50.7770000000000 25.7310000000000
C   21.9140000000000 52.5829999999999 24.8900000000000
H   21.2579999999999 52.8579999999999 25.7160000000000
H   21.3859999999999 52.9329999999999 24.0030000000000
N   23.2850000000000 53.1520000000000 25.0300000000000
H   23.3299999999999 54.1610000000000 25.0159999999999
H   23.7340000000000 52.8830000000000 25.8939999999999
H   23.9110000000000 52.9089999999999 24.2759999999999
C   17.8700000000000 49.7100000000000 26.8560000000000
O   17.0010000000000 50.5760000000000 27.2379999999999
N   18.3249999999999 48.8010000000000 27.6329999999999
H   18.9849999999999 48.2430000000000 27.1090000000000
C   18.2020000000000 48.5720000000000 29.0100000000000
H   17.4349999999999 49.2090000000000 29.4529999999999
C   17.8120000000000 47.1529999999999 29.2369999999999
H   18.5579999999999 46.4350000000000 28.8960000000000
H   16.9160000000000 46.9870000000000 28.6380000000000
C   17.3189999999999 46.7800000000000 30.5850000000000
O   17.0470000000000 47.5900000000000 31.4869999999999
O   17.1670000000000 45.5630000000000 30.8000000000000
C   19.5270000000000 48.9660000000000 29.6469999999999
O   20.4920000000000 49.5769999999999 29.0790000000000
N   19.7079999999999 48.7389999999999 30.9499999999999
H   18.8979999999999 48.5080000000000 31.5070000000000
C   20.9319999999999 48.8599999999999 31.7680000000000
H   21.2740000000000 49.8939999999999 31.8079999999999
C   20.6380000000000 48.4540000000000 33.2710000000000
H   21.5599999999999 48.6589999999999 33.8160000000000
H   20.3550000000000 47.4020000000000 33.3130000000000
C   19.6009999999999 49.3419999999999 33.9050000000000
H   19.6570000000000 49.1959999999999 34.9840000000000
H   18.5770000000000 49.1139999999999 33.6099999999999
C   19.7950000000000 50.8500000000000 33.6910000000000
O   18.8410000000000 51.6189999999999 33.9179999999999
O   20.9570000000000 51.3329999999999 33.4979999999999
C   22.1550000000000 48.0450000000000 31.2160000000000
O   21.9680000000000 47.1809999999999 30.3880000000000
N   23.3490000000000 48.2599999999999 31.6950000000000
H   23.4409999999999 48.8990000000000 32.4720000000000
C   24.5629999999999 47.6820000000000 31.1009999999999
H   25.3769999999999 48.2569999999999 31.5440000000000
C   24.7330000000000 46.2509999999999 31.6250000000000
H   25.5850000000000 45.8200000000000 31.0990000000000
H   23.8850000000000 45.6659999999999 31.2699999999999
C   24.9349999999999 45.9849999999999 33.1280000000000
O   24.6239999999999 44.9200000000000 33.5959999999999
O   25.3590000000000 46.9069999999999 33.8669999999999
C   24.5809999999999 47.7779999999999 29.5339999999999
O   25.1630000000000 46.9010000000000 28.9319999999999
N   23.9980000000000 48.8059999999999 28.9759999999999
H   23.5380000000000 49.5009999999999 29.5450000000000
C   23.6660000000000 48.9440000000000 27.5579999999999
H   22.8309999999999 49.6430000000000 27.6149999999999
C   24.7850000000000 49.7610000000000 26.7970000000000
H   24.4209999999999 49.9819999999999 25.7940000000000
H   25.6679999999999 49.1210000000000 26.7910000000000
C   25.1479999999999 51.1159999999999 27.4149999999999
O   24.2280000000000 52.0369999999999 27.3000000000000
O   26.2759999999999 51.2839999999999 27.9080000000000
C   23.0620000000000 47.7389999999999 26.7830000000000
O   23.3730000000000 47.4960000000000 25.6020000000000
N   22.2729999999999 46.9249999999999 27.4660000000000
H   22.1110000000000 47.2839999999999 28.3960000000000
C   21.6299999999999 45.6959999999999 26.9080000000000
H   22.3829999999999 45.1270000000000 26.3640000000000
C   21.1810000000000 44.6989999999999 27.9770000000000
H   20.2850000000000 44.1670000000000 27.6580000000000
H   20.7579999999999 45.3190000000000 28.7680000000000
C   22.2699999999999 43.7819999999999 28.4879999999999
O   21.9409999999999 42.5970000000000 28.8320000000000
N   23.4849999999999 44.1859999999999 28.4980000000000
H   24.2549999999999 43.5459999999999 28.6290000000000
H   23.5740000000000 45.1850000000000 28.6110000000000
C   20.5120000000000 46.1219999999999 25.9280000000000
O   20.0850000000000 47.2790000000000 25.9340000000000
N   19.9450000000000 45.1520000000000 25.2379999999999
H   20.3049999999999 44.2259999999999 25.4220000000000
C   19.0390000000000 45.3530000000000 24.1039999999999
H   18.8709999999999 46.4189999999999 23.9540000000000
C   19.8200000000000 44.8650000000000 22.8580000000000
H   19.2500000000000 44.7610000000000 21.9349999999999
H   20.1980000000000 43.8780000000000 23.1230000000000
C   21.0399999999999 45.6700000000000 22.5509999999999
H   21.6219999999999 45.9299999999999 23.4359999999999
C   22.0060000000000 44.8239999999999 21.6329999999999
H   22.1969999999999 43.8509999999999 22.0859999999999
H   21.5910000000000 44.5850000000000 20.6539999999999
H   22.8979999999999 45.4369999999999 21.5079999999999
C   20.8189999999999 46.9410000000000 21.7650000000000
H   21.7759999999999 47.3459999999999 21.4370000000000
H   20.2839999999999 46.7049999999999 20.8440000000000
H   20.2079999999999 47.6659999999999 22.3019999999999
C   17.6350000000000 44.6349999999999 24.2139999999999
O   17.5189999999999 43.6139999999999 24.8750000000000
N   16.6380000000000 45.2000000000000 23.5030000000000
H   16.9340000000000 46.1030000000000 23.1600000000000
C   15.2590000000000 44.7569999999999 23.4280000000000
H   15.1430000000000 43.8049999999999 23.9450000000000
C   14.4299999999999 45.8059999999999 24.1619999999999
H   14.6590000000000 46.7319999999999 23.6340000000000
C   12.9230000000000 45.5170000000000 24.1060000000000
H   12.4640000000000 45.4690000000000 23.1189999999999
H   12.8049999999999 44.6159999999999 24.7079999999999
H   12.3019999999999 46.2490000000000 24.6230000000000
C   14.8119999999999 46.0540000000000 25.6950000000000
H   15.8900000000000 46.0709999999999 25.8590000000000
H   14.3940000000000 45.2899999999999 26.3490000000000
C   14.4420000000000 47.4909999999999 26.2190000000000
H   15.2910000000000 47.6490000000000 26.8840000000000
H   14.4920000000000 48.2070000000000 25.3979999999999
H   13.4770000000000 47.3190000000000 26.6939999999999
C   14.8119999999999 44.5009999999999 21.9490000000000
O   15.3300000000000 45.1619999999999 21.0839999999999
N   13.8100000000000 43.6000000000000 21.6980000000000
H   13.5160000000000 43.0110000000000 22.4639999999999
C   13.1140000000000 43.4819999999999 20.4269999999999
H   13.8119999999999 43.5290000000000 19.5910000000000
C   12.5150000000000 42.0469999999999 20.4070000000000
H   11.7609999999999 41.8810000000000 21.1769999999999
H   13.3559999999999 41.3960000000000 20.6460000000000
C   12.0380000000000 41.5919999999999 19.0489999999999
O   10.9139999999999 41.0619999999999 19.0549999999999
O   12.7460000000000 41.6120000000000 17.9660000000000
C   12.1349999999999 44.6319999999999 20.2240000000000
O   10.9730000000000 44.4099999999999 20.1280000000000
N   12.5519999999999 45.8890000000000 20.3140000000000
H   13.5229999999999 46.0050000000000 20.5689999999999
C   11.7500000000000 47.0949999999999 20.1419999999999
H   10.7539999999999 46.8440000000000 19.7770000000000
C   11.5259999999999 47.7449999999999 21.4759999999999
H   12.5670000000000 47.9069999999999 21.7579999999999
H   11.0099999999999 47.1150000000000 22.1990000000000
O   10.9060000000000 48.9969999999999 21.2190000000000
H   11.1289999999999 49.5319999999999 21.9840000000000
C   12.5090000000000 48.0589999999999 19.2390000000000
O   13.7149999999999 48.2999999999999 19.4710000000000
N   11.9299999999999 48.5900000000000 18.1250000000000
H   11.0320000000000 48.1880000000000 17.8949999999999
C   12.6609999999999 49.3689999999999 17.1159999999999
H   13.6120000000000 49.7289999999999 17.5100000000000
C   13.0549999999999 48.4519999999999 15.9529999999999
H   13.5760000000000 49.0489999999999 15.2050000000000
H   12.1539999999999 47.9149999999999 15.6549999999999
C   13.9990000000000 47.3370000000000 16.2680000000000
C   13.4469999999999 46.0510000000000 16.5130000000000
H   12.3810000000000 45.8950000000000 16.5839999999999
C   14.2379999999999 44.9429999999999 16.7089999999999
H   13.7390000000000 44.0150000000000 16.9450000000000
C   15.6690000000000 45.1480000000000 16.7349999999999
O   16.4469999999999 44.0030000000000 16.8939999999999
H   16.0139999999999 43.3029999999999 17.3880000000000
C   16.2450000000000 46.3810000000000 16.4190000000000
H   17.3120000000000 46.5110000000000 16.3159999999999
C   15.3710000000000 47.4639999999999 16.2040000000000
H   15.7980000000000 48.4249999999999 15.9580000000000
C   11.7870000000000 50.5300000000000 16.6230000000000
O   10.6590000000000 50.3990000000000 16.2180000000000
N   12.4399999999999 51.6569999999999 16.4559999999999
H   13.4130000000000 51.7319999999999 16.7190000000000
C   11.9369999999999 52.8509999999999 15.6739999999999
H   10.8580000000000 52.7340000000000 15.5749999999999
C   12.1590000000000 54.1550000000000 16.4540000000000
H   12.0670000000000 54.9410000000000 15.7029999999999
H   13.2270000000000 54.1270000000000 16.6709999999999
C   11.3680000000000 54.4799999999999 17.7160000000000
C   10.6080000000000 55.6649999999999 17.7469999999999
H   10.5980000000000 56.3049999999999 16.8769999999999
C   9.78800000000000 55.9369999999999 18.9070000000000
H   9.16799999999999 56.8209999999999 18.9009999999999
C   9.73400000000000 55.0129999999999 19.9039999999999
H   9.03599999999999 55.2319999999999 20.6980000000000
C   10.3960000000000 53.8040000000000 19.8380000000000
H   10.1660000000000 53.0790000000000 20.6039999999999
C   11.2070000000000 53.4799999999999 18.7180000000000
H   11.5830000000000 52.4680000000000 18.7079999999999
C   12.5739999999999 52.8639999999999 14.2949999999999
O   13.8249999999999 52.7460000000000 14.1989999999999
N   11.7569999999999 53.0039999999999 13.3239999999999
H   10.8079999999999 53.1319999999999 13.6460000000000
C   12.1460000000000 52.7250000000000 11.9540000000000
H   13.2270000000000 52.5870000000000 11.9719999999999
C   11.6460000000000 51.3440000000000 11.4879999999999
H   10.5579999999999 51.3870000000000 11.4359999999999
C   12.2739999999999 50.9540000000000 10.1519999999999
H   13.3629999999999 50.9579999999999 10.1920000000000
H   11.9070000000000 49.9870000000000 9.80799999999999
H   11.9629999999999 51.6450000000000 9.36899999999999
C   12.0890000000000 50.1940000000000 12.4540000000000
H   13.1059999999999 50.2999999999999 12.8320000000000
H   11.3680000000000 50.1349999999999 13.2699999999999
H   11.9969999999999 49.2100000000000 11.9949999999999
C   11.8940000000000 53.8689999999999 10.9840000000000
O   10.8160000000000 54.3079999999999 10.8800000000000
N   12.9090000000000 54.3200000000000 10.2240000000000
H   13.8409999999999 53.9590000000000 10.3689999999999
C   12.8439999999999 55.6430000000000 9.47799999999999
H   11.8680000000000 56.1259999999999 9.53100000000000
C   13.8610000000000 56.6490000000000 9.99399999999999
H   14.8539999999999 56.2379999999999 9.81400000000000
C   13.6850000000000 58.0540000000000 9.46299999999999
H   13.7789999999999 58.1000000000000 8.37800000000000
H   12.7449999999999 58.5020000000000 9.78700000000000
H   14.4260000000000 58.7000000000000 9.93299999999999
C   13.8539999999999 56.6610000000000 11.5489999999999
H   14.0519999999999 55.7289999999999 12.0779999999999
H   14.7170000000000 57.2539999999999 11.8520000000000
H   12.9849999999999 57.1049999999999 12.0350000000000
C   13.1799999999999 55.4179999999999 8.00500000000000
O   14.0280000000000 54.5379999999999 7.66099999999999
N   12.4290000000000 56.1039999999999 7.14499999999999
H   11.7750000000000 56.7359999999999 7.58399999999999
C   12.3320000000000 55.8780000000000 5.74200000000000
H   13.3590000000000 55.6139999999999 5.48899999999999
C   11.4049999999999 54.6649999999999 5.42999999999999
H   10.3710000000000 54.9239999999999 5.65800000000000
H   11.7349999999999 53.8359999999999 6.05499999999999
C   11.3620000000000 54.1980000000000 3.94899999999999
H   12.3030000000000 53.7400000000000 3.64500000000000
H   11.1259999999999 55.0429999999999 3.30200000000000
C   10.3130000000000 53.1319999999999 3.79700000000000
H   9.41000000000000 53.2000000000000 4.40299999999999
H   10.7300000000000 52.1790000000000 4.12100000000000
C   10.0559999999999 52.8750000000000 2.29099999999999
H   11.0649999999999 52.7379999999999 1.90300000000000
H   9.58000000000000 53.7019999999999 1.76400000000000
N   9.27599999999999 51.6409999999999 1.99900000000000
H   9.72499999999999 50.8230000000000 2.38399999999999
H   8.36200000000000 51.7090000000000 2.42399999999999
H   9.13400000000000 51.4810000000000 1.01200000000000
C   11.8510000000000 57.0769999999999 4.93900000000000
O   10.8439999999999 57.7150000000000 5.24800000000000
N   12.5470000000000 57.3410000000000 3.84799999999999
H   13.2710000000000 56.6769999999999 3.61399999999999
C   12.1940000000000 58.4200000000000 2.86700000000000
H   11.9589999999999 59.3639999999999 3.35800000000000
C   13.3689999999999 58.5709999999999 1.90700000000000
H   13.5199999999999 57.6769999999999 1.30099999999999
H   14.2409999999999 58.7430000000000 2.53799999999999
C   13.2910000000000 59.7430000000000 0.97000000000000
H   13.4809999999999 60.7000000000000 1.45600000000000
H   12.3200000000000 59.9230000000000 0.50800000000000
C   14.2100000000000 59.5949999999999 -0.2350000000000
H   13.9250000000000 60.4500000000000 -0.8490000000000
H   14.0609999999999 58.7190000000000 -0.8660000000000
N   15.6400000000000 59.6890000000000 0.12900000000000
H   15.9589999999999 59.2590000000000 0.98500000000000
C   16.6039999999999 60.3070000000000 -0.4840000000000
N   16.5180000000000 60.9099999999999 -1.7030000000000
H   15.6720000000000 61.0760000000000 -2.2290000000000
H   17.2970000000000 61.4949999999999 -1.9690000000000
N   17.7950000000000 60.4089999999999 0.12300000000000
H   17.9819999999999 60.0099999999999 1.03200000000000
H   18.4409999999999 61.1319999999999 -0.1600000000000
C   10.9309999999999 58.1499999999999 2.07100000000000
O   10.7110000000000 56.9500000000000 1.70600000000000
N   10.0770000000000 59.1450000000000 1.83500000000000
H   10.3379999999999 60.1120000000000 1.96600000000000
C   8.85699999999999 58.8329999999999 1.03699999999999
H   8.99799999999999 57.9359999999999 0.43400000000000
C   7.60299999999999 58.6379999999999 1.90700000000000
H   6.71400000000000 58.6120000000000 1.27699999999999
H   7.54300000000000 59.4680000000000 2.61100000000000
C   7.67799999999999 57.2959999999999 2.59100000000000
N   7.31799999999999 56.0690000000000 2.13499999999999
H   6.94200000000000 55.7999999999999 1.23700000000000
C   7.35900000000000 55.2490000000000 3.16500000000000
H   6.91899999999999 54.2620000000000 3.15600000000000
N   7.86500000000000 55.8370000000000 4.28699999999999
C   8.03400000000000 57.1890000000000 3.90600000000000
H   8.34800000000000 58.0349999999999 4.50000000000000
C   8.59999999999999 59.9879999999999 0.07100000000000
O   8.79100000000000 61.1559999999999 0.37400000000000
N   8.28200000000000 59.5889999999999 -1.1599999999999
H   8.18699999999999 58.6109999999999 -1.3939999999999
C   8.07700000000000 60.5700000000000 -2.2340000000000
H   8.83900000000000 61.3149999999999 -2.4609999999999
C   7.85200000000000 59.9269999999999 -3.6099999999999
H   8.66699999999999 59.2239999999999 -3.7850000000000
C   6.54600000000000 59.2490000000000 -3.8670000000000
H   6.38199999999999 58.3359999999999 -3.2959999999999
H   5.81099999999999 59.9600000000000 -3.4900000000000
H   6.31900000000000 59.0730000000000 -4.9189999999999
O   8.04400000000000 60.9320000000000 -4.5320000000000
H   8.96400000000000 60.9260000000000 -4.8070000000000
C   6.80100000000000 61.4420000000000 -1.8650000000000
O   5.85200000000000 60.8609999999999 -1.3029999999999
N   6.75600000000000 62.7199999999999 -2.2029999999999
H   7.57099999999999 63.0090000000000 -2.7240000000000
C   5.81400000000000 63.7899999999999 -1.7980000000000
H   6.09400000000000 64.1680000000000 -0.8139999999999
C   6.05299999999999 65.0100000000000 -2.7100000000000
H   5.57700000000000 65.9090000000000 -2.3190000000000
H   5.50000000000000 64.9099999999999 -3.6440000000000
C   7.48099999999999 65.2990000000000 -3.0379999999999
C   8.28100000000000 66.0109999999999 -2.0920000000000
H   7.86800000000000 66.2450000000000 -1.1220000000000
C   9.62899999999999 66.3160000000000 -2.4880000000000
H   10.1899999999999 66.9110000000000 -1.7829999999999
C   10.1359999999999 66.0250000000000 -3.7220000000000
H   11.1379999999999 66.2800000000000 -4.0320000000000
C   9.32399999999999 65.3559999999999 -4.6289999999999
H   9.64799999999999 64.9779999999999 -5.5869999999999
C   7.98000000000000 64.9890000000000 -4.2740000000000
H   7.38999999999999 64.4050000000000 -4.9640000000000
C   4.34100000000000 63.4510000000000 -1.6650000000000
O   3.74000000000000 63.7079999999999 -0.6400000000000
N   3.78699999999999 62.8830000000000 -2.7229999999999
H   4.27400000000000 62.7760000000000 -3.6010000000000
C   2.47299999999999 62.2439999999999 -2.6619999999999
H   1.81299999999999 63.0450000000000 -2.3279999999999
C   2.04099999999999 61.7899999999999 -4.0679999999999
H   1.08400000000000 61.2779999999999 -3.9720000000000
H   2.76799999999999 61.0519999999999 -4.4059999999999
O   2.03500000000000 62.9889999999999 -4.8970000000000
H   1.16999999999999 63.1219999999999 -5.2930000000000
C   2.27099999999999 60.9530000000000 -1.7969999999999
O   1.26099999999999 60.8359999999999 -1.0800000000000
N   3.17600000000000 59.9420000000000 -1.8320000000000
H   4.00800000000000 60.0210000000000 -2.3990000000000
C   3.06599999999999 58.7830000000000 -0.9810000000000
H   2.06800000000000 58.3920000000000 -1.1819999999999
C   4.04300000000000 57.6219999999999 -1.3779999999999
H   4.09400000000000 56.8710000000000 -0.5900000000000
H   5.02400000000000 58.0739999999999 -1.5260000000000
C   3.76200000000000 56.8019999999999 -2.6290000000000
O   2.74100000000000 56.8029999999999 -3.2559999999999
N   4.76700000000000 56.2289999999999 -3.2570000000000
H   4.61000000000000 55.7740000000000 -4.1449999999999
H   5.70399999999999 56.3980000000000 -2.9199999999999
C   3.20500000000000 59.2409999999999 0.47400000000000
O   2.50199999999999 58.6310000000000 1.29299999999999
N   4.03899999999999 60.2079999999999 0.78400000000000
H   4.83900000000000 60.4849999999999 0.23400000000000
C   4.05799999999999 60.8470000000000 2.05299999999999
H   4.41800000000000 60.1099999999999 2.77099999999999
C   5.19500000000000 61.8719999999999 2.07399999999999
H   5.11700000000000 62.3960000000000 1.12100000000000
H   6.12300000000000 61.3100000000000 1.97100000000000
C   5.32200000000000 62.7509999999999 3.27000000000000
C   6.01499999999999 62.3689999999999 4.41699999999999
H   6.47600000000000 61.4029999999999 4.56299999999999
C   6.11300000000000 63.2809999999999 5.45000000000000
H   6.65200000000000 62.9230000000000 6.31500000000000
C   5.56299999999999 64.5979999999999 5.37899999999999
O   5.49899999999999 65.3709999999999 6.45399999999999
H   4.84700000000000 66.0649999999999 6.32800000000000
C   5.07000000000000 65.0510000000000 4.12199999999999
H   4.78699999999999 66.0619999999999 3.87000000000000
C   4.84400000000000 64.0759999999999 3.10500000000000
H   4.42499999999999 64.3379999999999 2.14500000000000
C   2.71000000000000 61.3599999999999 2.52700000000000
O   2.10900000000000 60.8599999999999 3.49100000000000
N   2.08100000000000 62.2879999999999 1.77800000000000
H   2.58800000000000 62.6430000000000 0.98000000000000
C   0.78900000000000 62.8530000000000 2.12500000000000
H   0.99900000000000 63.2379999999999 3.12300000000000
C   0.43800000000000 64.0360000000000 1.18799999999999
H   -0.6220000000000 64.2860000000000 1.24700000000000
H   0.60800000000000 63.6589999999999 0.18000000000000
C   1.41399999999999 65.2199999999999 1.32100000000000
H   2.41199999999999 64.7890000000000 1.38500000000000
H   1.25200000000000 65.7750000000000 2.24600000000000
C   1.40999999999999 66.0720000000000 0.04200000000000
O   0.51400000000000 65.9419999999999 -0.7830000000000
N   2.27899999999999 67.0120000000000 -0.1650000000000
H   2.14299999999999 67.6239999999999 -0.9580000000000
H   3.09900000000000 67.1020000000000 0.41800000000000
C   -0.4130000000000 61.8400000000000 2.19899999999999
O   -1.3029999999999 62.1189999999999 3.00599999999999
N   -0.3780000000000 60.7629999999999 1.35300000000000
H   0.35900000000000 60.7259999999999 0.66400000000000
C   -1.3700000000000 59.7199999999999 1.42599999999999
H   -2.3159999999999 60.2299999999999 1.60700000000000
C   -1.4710000000000 58.9630000000000 0.09300000000000
H   -0.6570000000000 58.2550000000000 -0.0690000000000
H   -1.5229999999999 59.6629999999999 -0.7410000000000
C   -2.7780000000000 58.1400000000000 -0.1000000000000
N   -2.8879999999999 56.9170000000000 0.40200000000000
H   -2.1789999999999 56.3810000000000 0.88100000000000
C   -4.1890000000000 56.5369999999999 0.14300000000000
H   -4.5860000000000 55.5880000000000 0.47300000000000
N   -4.8090000000000 57.4699999999999 -0.5760000000000
C   -3.9020000000000 58.4889999999999 -0.7340000000000
H   -3.9950000000000 59.4480000000000 -1.2220000000000
C   -1.1290000000000 58.7109999999999 2.61799999999999
O   -2.1090000000000 58.2530000000000 3.27599999999999
N   0.15000000000000 58.3459999999999 2.89900000000000
H   0.90900000000000 58.7100000000000 2.34100000000000
C   0.52900000000000 57.6319999999999 4.15500000000000
H   0.06900000000000 56.6480000000000 4.06599999999999
C   2.05299999999999 57.3590000000000 4.24000000000000
H   2.46600000000000 58.2999999999999 4.60299999999999
H   2.37599999999999 57.1030000000000 3.23099999999999
C   2.58700000000000 56.2349999999999 5.17100000000000
H   2.27800000000000 56.3629999999999 6.20800000000000
H   3.66299999999999 56.3999999999999 5.22900000000000
C   2.32300000000000 54.7560000000000 4.48899999999999
O   2.89900000000000 53.7220000000000 4.90399999999999
O   1.42700000000000 54.5870000000000 3.62500000000000
C   -0.0250000000000 58.3650000000000 5.42799999999999
O   -0.7530000000000 57.7730000000000 6.29800000000000
N   0.26000000000000 59.6259999999999 5.48000000000000
H   0.90100000000000 60.0880000000000 4.85100000000000
C   -0.3580000000000 60.4849999999999 6.55799999999999
H   -0.0430000000000 60.0870000000000 7.52299999999999
C   0.35700000000000 61.8740000000000 6.37899999999999
H   -0.1270000000000 62.4299999999999 5.57500000000000
H   1.34000000000000 61.5889999999999 6.00499999999999
C   0.49400000000000 62.9540000000000 7.50300000000000
H   1.14300000000000 63.7109999999999 7.06200000000000
H   0.85900000000000 62.3389999999999 8.32600000000000
C   -0.9220000000000 63.5709999999999 7.89200000000000
O   -1.6659999999999 63.9450000000000 6.98099999999999
O   -1.1940000000000 63.7929999999999 9.06600000000000
C   -1.8930000000000 60.6409999999999 6.50499999999999
O   -2.6230000000000 60.6899999999999 7.53699999999999
N   -2.4289999999999 60.6409999999999 5.26700000000000
H   -1.9250000000000 60.5360000000000 4.39799999999999
C   -3.8889999999999 60.6700000000000 5.13400000000000
H   -4.2980000000000 61.4709999999999 5.74899999999999
C   -4.3330000000000 60.9219999999999 3.64400000000000
H   -3.8020000000000 60.2319999999999 2.98899999999999
C   -5.8460000000000 60.9429999999999 3.55399999999999
H   -6.3230000000000 61.5600000000000 4.31599999999999
H   -6.2560000000000 61.3440000000000 2.62699999999999
H   -6.2740000000000 59.9399999999999 3.54800000000000
O   -4.0080000000000 62.2329999999999 3.34700000000000
H   -3.0529999999999 62.1779999999999 3.26900000000000
C   -4.5320000000000 59.3789999999999 5.66300000000000
O   -5.5099999999999 59.5570000000000 6.34199999999999
N   -4.0250000000000 58.2130000000000 5.34400000000000
H   -3.1699999999999 58.1689999999999 4.80799999999999
C   -4.5730000000000 56.9919999999999 5.87800000000000
H   -5.6379999999999 57.1890000000000 5.75399999999999
C   -4.1559999999999 55.6989999999999 5.07200000000000
H   -3.0690000000000 55.6310000000000 5.02700000000000
C   -4.6340000000000 54.4059999999999 5.64200000000000
H   -5.6070000000000 54.4650000000000 6.13100000000000
H   -4.6840000000000 53.5660000000000 4.94899999999999
H   -3.9649999999999 54.2760000000000 6.49200000000000
C   -4.5800000000000 55.7659999999999 3.60800000000000
H   -3.9449999999999 55.0649999999999 3.06800000000000
H   -4.1449999999999 56.6850000000000 3.21499999999999
C   -6.0759999999999 55.6899999999999 3.26900000000000
H   -6.5709999999999 54.7790000000000 3.60400000000000
H   -6.5129999999999 56.5730000000000 3.73600000000000
H   -6.2309999999999 55.7460000000000 2.19200000000000
C   -4.3600000000000 56.6540000000000 7.36599999999999
O   -5.3239999999999 56.2839999999999 8.08999999999999
N   -3.1610000000000 57.0009999999999 7.87500000000000
H   -2.5040000000000 57.2460000000000 7.14799999999999
C   -2.9270000000000 56.9239999999999 9.30000000000000
H   -2.7749999999999 55.9140000000000 9.67999999999999
C   -1.5940000000000 57.6049999999999 9.56799999999999
H   -1.5700000000000 58.5979999999999 9.11899999999999
H   -0.8040000000000 57.0319999999999 9.08200000000000
C   -1.2060000000000 57.6619999999999 11.0350000000000
C   -0.9290000000000 56.5630000000000 11.8190000000000
H   -0.9460000000000 55.6319999999999 11.2729999999999
C   -0.6950000000000 56.6940000000000 13.1880000000000
H   -0.5000000000000 55.8140000000000 13.7829999999999
C   -0.6830000000000 57.9480000000000 13.7940000000000
O   -0.3560000000000 58.0750000000000 15.0969999999999
H   -0.1650000000000 58.9840000000000 15.3399999999999
C   -0.9340000000000 59.1030000000000 13.0429999999999
H   -0.8220000000000 60.0750000000000 13.5000000000000
C   -1.2250000000000 58.9519999999999 11.6519999999999
H   -1.3740000000000 59.8609999999999 11.0869999999999
C   -4.0700000000000 57.6589999999999 10.1649999999999
O   -4.4859999999999 57.0940000000000 11.1709999999999
N   -4.5560000000000 58.8209999999999 9.81600000000000
H   -4.1749999999999 59.2650000000000 8.99300000000000
C   -5.6799999999999 59.4359999999999 10.5470000000000
H   -5.2519999999999 59.8900000000000 11.4410000000000
C   -6.1609999999999 60.6310000000000 9.73199999999999
H   -6.6790000000000 60.2479999999999 8.85200000000000
H   -5.3179999999999 61.2460000000000 9.41799999999999
C   -7.1900000000000 61.5230000000000 10.4309999999999
O   -7.1280000000000 61.7779999999999 11.6110000000000
N   -7.9740000000000 62.1689999999999 9.63799999999999
H   -8.8610000000000 62.5409999999999 9.94400000000000
H   -7.7830000000000 62.0150000000000 8.65799999999999
C   -6.9260000000000 58.5489999999999 10.8770000000000
O   -7.5670000000000 58.6850000000000 11.8970000000000
N   -7.2729999999999 57.6799999999999 9.95400000000000
H   -6.5640000000000 57.6009999999999 9.23900000000000
C   -8.3569999999999 56.7030000000000 10.0099999999999
H   -9.2720000000000 57.0420000000000 10.4960000000000
C   -8.8260000000000 56.3930000000000 8.53500000000000
H   -9.5079999999999 55.5499999999999 8.42399999999999
H   -7.8990000000000 56.1030000000000 8.03999999999999
C   -9.2539999999999 57.5850000000000 7.64400000000000
H   -8.4339999999999 58.2989999999999 7.71400000000000
C   -9.3360000000000 57.1439999999999 6.15899999999999
H   -10.215999999999 56.5379999999999 5.94400000000000
H   -9.3330000000000 58.0810000000000 5.60299999999999
H   -8.4299999999999 56.6049999999999 5.87999999999999
C   -10.541000000000 58.2999999999999 8.18900000000000
H   -10.980999999999 58.9780000000000 7.45699999999999
H   -11.252000000000 57.5780000000000 8.59099999999999
H   -10.211999999999 58.9290000000000 9.01699999999999
C   -8.0150000000000 55.3879999999999 10.7020000000000
O   -8.8949999999999 54.5709999999999 10.7669999999999
N   -6.7619999999999 55.1589999999999 11.1110000000000
H   -6.1189999999999 55.9059999999999 10.8889999999999
C   -6.1980000000000 53.9239999999999 11.6820000000000
H   -6.9560000000000 53.1409999999999 11.7260000000000
C   -5.2000000000000 53.2950000000000 10.7550000000000
H   -4.8570000000000 52.3509999999999 11.1809999999999
H   -4.3099999999999 53.9110000000000 10.6340000000000
C   -5.8339999999999 52.9810000000000 9.37100000000000
H   -6.3090000000000 53.8699999999999 8.95700000000000
C   -4.5919999999999 52.6259999999999 8.52100000000000
H   -4.8430000000000 52.3519999999999 7.49600000000000
H   -3.8399999999999 53.4149999999999 8.52299999999999
H   -4.1870000000000 51.7680000000000 9.05700000000000
C   -6.8799999999999 51.8770000000000 9.46499999999999
H   -7.8209999999999 52.3250000000000 9.78299999999999
H   -7.1529999999999 51.3680000000000 8.54100000000000
H   -6.6200000000000 51.1629999999999 10.2469999999999
C   -5.6379999999999 54.0760000000000 13.1389999999999
O   -5.8949999999999 53.2770000000000 13.9990000000000
N   -4.9859999999999 55.2670000000000 13.4030000000000
H   -4.9600000000000 55.9870000000000 12.6959999999999
C   -4.1920000000000 55.5420000000000 14.6189999999999
H   -3.2900000000000 54.9369999999999 14.5370000000000
C   -3.8559999999999 57.0080000000000 14.6280000000000
H   -3.4079999999999 57.1090000000000 13.6389999999999
H   -3.0739999999999 57.1829999999999 15.3680000000000
C   -5.0629999999999 57.9489999999999 14.7439999999999
H   -5.4740000000000 57.8299999999999 15.7469999999999
H   -5.7450000000000 57.6709999999999 13.9399999999999
C   -4.7160000000000 59.4560000000000 14.6059999999999
H   -5.5739999999999 60.1270000000000 14.5700000000000
H   -4.2800000000000 59.5900000000000 13.6159999999999
C   -3.8050000000000 59.8430000000000 15.7289999999999
H   -2.9140000000000 59.2160000000000 15.7189999999999
H   -4.3289999999999 59.6520000000000 16.6660000000000
N   -3.4489999999999 61.2379999999999 15.6460000000000
H   -2.6659999999999 61.4840000000000 16.2340000000000
H   -3.1450000000000 61.4750000000000 14.7119999999999
H   -4.1520000000000 61.9040000000000 15.9309999999999
C   -4.8540000000000 55.2959999999999 15.9939999999999
O   -4.0990000000000 55.0750000000000 16.9740000000000
N   -6.1529999999999 55.1619999999999 16.1739999999999
H   -6.7350000000000 55.3040000000000 15.3610000000000
C   -6.7679999999999 54.9029999999999 17.4989999999999
H   -6.2130000000000 55.2400000000000 18.3750000000000
C   -8.2230000000000 55.4380000000000 17.5590000000000
H   -8.6359999999999 55.1739999999999 18.5330000000000
H   -8.8759999999999 55.0009999999999 16.8030000000000
C   -8.2530000000000 56.9029999999999 17.3990000000000
O   -9.0930000000000 57.4630000000000 16.6099999999999
O   -7.4340000000000 57.5949999999999 18.0300000000000
C   -6.7560000000000 53.4050000000000 17.7280000000000
O   -6.7759999999999 52.9459999999999 18.8679999999999
N   -6.6070000000000 52.5910000000000 16.7070000000000
H   -6.7249999999999 52.9600000000000 15.7739999999999
C   -6.7409999999999 51.1550000000000 16.7770000000000
H   -7.6319999999999 50.8590000000000 17.3299999999999
C   -6.9660000000000 50.7749999999999 15.3209999999999
H   -6.0250000000000 51.0870000000000 14.8689999999999
H   -7.8570000000000 51.2250000000000 14.8849999999999
S   -7.0499999999999 48.9510000000000 15.3230000000000
H   -8.2980000000000 48.8070000000000 15.7769999999999
C   -5.5439999999999 50.4729999999999 17.4269999999999
O   -4.4409999999999 50.9260000000000 17.2860000000000
N   -5.6449999999999 49.4179999999999 18.2820000000000
C   -6.8179999999999 48.8500000000000 18.8619999999999
H   -7.2050000000000 49.4630000000000 19.6769999999999
H   -7.6299999999999 48.7090000000000 18.1490000000000
C   -6.3289999999999 47.5240000000000 19.4039999999999
H   -6.9480000000000 47.1189999999999 20.2049999999999
H   -6.3609999999999 46.8590000000000 18.5410000000000
C   -4.8689999999999 47.7569999999999 19.8859999999999
H   -4.8799999999999 48.0780000000000 20.9280000000000
H   -4.2809999999999 46.8410000000000 19.9299999999999
C   -4.4130000000000 48.7790000000000 18.8430000000000
H   -3.7060000000000 49.4050000000000 19.3870000000000
C   -3.5730000000000 48.0270000000000 17.7450000000000
O   -2.4089999999999 47.7710000000000 17.9280000000000
N   -4.1820000000000 47.7770000000000 16.5579999999999
H   -5.1550000000000 48.0319999999999 16.4609999999999
C   -3.6120000000000 46.9819999999999 15.5540000000000
H   -3.0320000000000 46.2090000000000 16.0569999999999
C   -4.6390000000000 46.1619999999999 14.7379999999999
H   -5.0890000000000 45.4900000000000 15.4689999999999
H   -5.3600000000000 46.8220000000000 14.2550000000000
H   -4.1619999999999 45.4450000000000 14.0700000000000
C   -2.6610000000000 47.7359999999999 14.5579999999999
O   -2.1789999999999 47.0510000000000 13.6240000000000
N   -2.3750000000000 49.0099999999999 14.7560000000000
H   -2.9820000000000 49.5840000000000 15.3239999999999
C   -1.3320000000000 49.6340000000000 13.9380000000000
H   -0.8330000000000 48.9309999999999 13.2720000000000
C   -2.0080000000000 50.6159999999999 12.9879999999999
H   -1.2330000000000 51.1749999999999 12.4640000000000
C   -2.9580000000000 49.9369999999999 11.9819999999999
H   -2.5129999999999 49.0180000000000 11.5999999999999
H   -3.9430000000000 49.6809999999999 12.3719999999999
H   -3.1280000000000 50.6090000000000 11.1410000000000
C   -2.6770000000000 51.8100000000000 13.7560000000000
H   -2.8510000000000 52.6730000000000 13.1129999999999
H   -3.6139999999999 51.5159999999999 14.2300000000000
H   -1.9690000000000 52.2180000000000 14.4770000000000
C   -0.1910000000000 50.2209999999999 14.7660000000000
O   -0.1930000000000 50.2460000000000 16.0180000000000
N   0.85700000000000 50.5820000000000 14.0350000000000
H   0.73000000000000 50.6030000000000 13.0329999999999
C   1.95500000000000 51.3990000000000 14.5700000000000
H   2.19200000000000 51.1670000000000 15.6090000000000
C   3.22500000000000 51.2019999999999 13.7530000000000
H   4.00300000000000 51.8160000000000 14.2070000000000
H   3.63200000000000 50.1910000000000 13.7379999999999
H   2.96200000000000 51.5290000000000 12.7469999999999
C   1.53499999999999 52.8789999999999 14.6769999999999
O   0.69299999999999 53.3459999999999 13.8970000000000
N   2.10599999999999 53.6139999999999 15.6069999999999
H   2.80799999999999 53.1670000000000 16.1780000000000
C   2.12800000000000 55.0880000000000 15.6159999999999
H   1.11600000000000 55.3729999999999 15.3290000000000
C   2.43900000000000 55.6330000000000 17.0689999999999
H   2.40399999999999 56.7199999999999 17.0030000000000
H   3.43699999999999 55.3789999999999 17.4259999999999
C   1.42300000000000 55.3040000000000 18.1499999999999
H   1.73600000000000 55.7299999999999 19.1030000000000
H   1.37999999999999 54.2190000000000 18.2450000000000
C   0.05900000000000 55.9200000000000 17.7609999999999
H   -0.3920000000000 55.5700000000000 16.8329999999999
H   0.08500000000000 57.0099999999999 17.7530000000000
C   -0.9090000000000 55.5499999999999 18.8719999999999
H   -0.5150000000000 55.7969999999999 19.8580000000000
H   -0.9670000000000 54.4669999999999 18.9890000000000
N   -2.2420000000000 56.2349999999999 18.7910000000000
H   -2.0830000000000 57.2299999999999 18.8640000000000
H   -2.8239999999999 56.1980000000000 17.9660000000000
H   -2.8950000000000 55.9810000000000 19.5169999999999
C   3.12699999999999 55.5579999999999 14.5579999999999
O   4.09499999999999 54.9390000000000 14.3819999999999
N   2.65399999999999 56.5930000000000 13.8430000000000
H   1.91599999999999 57.1670000000000 14.2249999999999
C   3.45299999999999 57.3140000000000 12.7840000000000
H   4.37600000000000 56.7569999999999 12.6259999999999
C   2.69700000000000 57.2030000000000 11.5030000000000
H   3.17399999999999 57.8049999999999 10.7300000000000
H   1.67999999999999 57.5369999999999 11.7070000000000
C   2.60700000000000 55.8680000000000 10.8350000000000
N   1.92900000000000 55.6880000000000 9.60599999999999
C   2.11200000000000 54.3879999999999 9.21599999999999
H   1.70800000000000 53.8440000000000 8.37500000000000
N   2.98499999999999 53.8669999999999 10.0660000000000
H   3.26600000000000 52.8990000000000 9.99600000000000
C   3.31000000000000 54.7409999999999 11.0800000000000
H   3.99299999999999 54.5480000000000 11.8940000000000
C   3.91699999999999 58.6739999999999 13.1099999999999
O   3.16699999999999 59.3780000000000 13.7560000000000
N   5.07300000000000 59.1169999999999 12.6620000000000
H   5.65099999999999 58.4290000000000 12.2010000000000
C   5.62800000000000 60.4810000000000 12.8320000000000
H   4.77500000000000 61.1529999999999 12.9299999999999
C   6.68599999999999 60.5240000000000 14.0069999999999
H   7.39100000000000 59.6989999999999 13.9000000000000
H   6.12800000000000 60.4709999999999 14.9420000000000
C   7.52200000000000 61.8010000000000 14.0779999999999
O   8.77500000000000 61.6490000000000 14.1980000000000
O   7.02500000000000 62.9399999999999 14.1690000000000
C   6.25499999999999 61.0000000000000 11.5020000000000
O   6.90399999999999 60.2469999999999 10.7970000000000
N   5.90099999999999 62.2150000000000 11.1539999999999
H   5.59199999999999 62.8310000000000 11.8919999999999
C   6.12000000000000 62.7569999999999 9.79400000000000
H   6.50300000000000 61.9949999999999 9.11500000000000
C   4.78599999999999 63.1550000000000 9.17099999999999
H   4.88300000000000 63.3870000000000 8.10999999999999
H   4.47900000000000 64.1159999999999 9.58399999999999
C   3.73600000000000 62.0649999999999 9.26099999999999
C   2.90600000000000 62.0480000000000 10.4100000000000
H   3.09700000000000 62.7819999999999 11.1790000000000
C   1.98200000000000 61.0030000000000 10.5009999999999
H   1.37799999999999 60.9390000000000 11.3940000000000
C   1.87700000000000 60.0009999999999 9.54100000000000
H   1.15799999999999 59.2190000000000 9.73799999999999
C   2.56099999999999 60.2030000000000 8.31799999999999
H   2.39299999999999 59.4680000000000 7.54399999999999
C   3.54800000000000 61.2180000000000 8.17699999999999
H   4.08000000000000 61.3290000000000 7.24399999999999
C   7.14900000000000 63.9149999999999 9.79599999999999
O   7.21800000000000 64.6919999999999 10.8059999999999
N   7.98000000000000 64.0619999999999 8.69899999999999
H   8.02599999999999 63.4480000000000 7.89799999999999
C   8.83999999999999 65.1770000000000 8.58600000000000
H   8.31199999999999 66.0280000000000 9.01600000000000
C   10.0459999999999 65.1640000000000 9.54899999999999
H   9.59500000000000 65.1979999999999 10.5410000000000
H   10.6010000000000 66.1020000000000 9.52500000000000
C   11.0239999999999 64.0160000000000 9.46299999999999
C   10.6329999999999 62.7569999999999 9.80799999999999
H   9.60200000000000 62.5249999999999 10.0329999999999
C   11.5350000000000 61.6169999999999 9.88000000000000
H   11.1340000000000 60.6150000000000 9.83799999999999
C   12.8620000000000 61.8269999999999 9.65199999999999
H   13.5839999999999 61.0270000000000 9.72799999999999
C   13.3230000000000 63.1159999999999 9.42399999999999
H   14.3580000000000 63.4189999999999 9.38100000000000
C   12.3910000000000 64.2199999999999 9.25399999999999
H   12.7020000000000 65.2459999999999 9.13100000000000
C   9.28899999999999 65.3940000000000 7.08600000000000
O   9.09900000000000 64.5180000000000 6.23099999999999
N   9.84699999999999 66.5799999999999 6.74399999999999
H   9.96599999999999 67.2319999999999 7.50699999999999
C   10.3599999999999 67.1340000000000 5.54699999999999
H   10.1479999999999 66.4150000000000 4.75600000000000
C   9.50399999999999 68.3850000000000 5.12800000000000
H   9.90300000000000 68.7379999999999 4.17600000000000
H   9.55300000000000 69.1419999999999 5.91000000000000
C   7.95899999999999 68.1059999999999 5.01400000000000
H   7.56500000000000 68.1809999999999 6.02700000000000
H   7.78300000000000 67.1029999999999 4.62500000000000
C   7.28699999999999 69.2759999999999 4.26799999999999
H   7.78699999999999 69.4959999999999 3.32399999999999
H   7.35700000000000 70.2079999999999 4.82899999999999
C   5.82500000000000 69.0220000000000 4.11599999999999
H   5.47100000000000 68.8229999999999 5.12800000000000
H   5.70500000000000 68.0829999999999 3.57500000000000
N   5.19099999999999 70.1400000000000 3.42499999999999
H   5.42100000000000 71.0550000000000 3.78699999999999
H   5.48599999999999 70.1659999999999 2.45900000000000
H   4.18100000000000 70.1359999999999 3.41400000000000
C   11.8190000000000 67.3589999999999 5.72400000000000
O   12.1210000000000 68.2289999999999 6.54900000000000
N   12.7590000000000 66.6629999999999 5.09499999999999
H   12.4960000000000 66.0400000000000 4.34499999999999
C   14.1489999999999 66.5699999999999 5.40700000000000
H   14.4420000000000 67.3209999999999 6.14100000000000
C   14.2750000000000 65.3070000000000 6.19599999999999
H   14.1410000000000 64.4650000000000 5.51600000000000
H   13.4459999999999 65.2789999999999 6.90399999999999
C   15.5930000000000 65.1620000000000 7.03399999999999
C   15.7989999999999 66.0100000000000 8.15700000000000
H   15.1389999999999 66.8439999999999 8.34399999999999
C   16.9029999999999 65.7570000000000 8.92099999999999
H   17.0620000000000 66.3059999999999 9.83799999999999
C   17.8389999999999 64.7259999999999 8.72100000000000
H   18.6610000000000 64.5349999999999 9.39499999999999
C   17.6350000000000 63.9630000000000 7.55700000000000
H   18.3859999999999 63.2310000000000 7.29699999999999
C   16.5000000000000 64.1009999999999 6.78200000000000
H   16.4170000000000 63.3840000000000 5.97799999999999
C   15.2609999999999 66.6830000000000 4.34100000000000
O   15.1129999999999 66.2019999999999 3.21200000000000
N   16.3999999999999 67.3850000000000 4.62800000000000
H   16.5199999999999 67.8010000000000 5.54100000000000
C   17.6110000000000 67.4279999999999 3.72699999999999
H   17.4359999999999 67.0589999999999 2.71600000000000
C   17.9680000000000 68.9300000000000 3.52999999999999
H   18.8410000000000 69.0240000000000 2.88399999999999
H   18.1539999999999 69.4150000000000 4.48700000000000
C   16.8999999999999 69.9509999999999 2.93000000000000
H   16.0500000000000 70.0630000000000 3.60300000000000
H   16.5390000000000 69.5939999999999 1.96600000000000
C   17.6939999999999 71.2549999999999 2.77999999999999
H   18.1990000000000 71.5319999999999 3.70500000000000
H   17.0560000000000 72.1029999999999 2.52999999999999
N   18.6969999999999 71.2109999999999 1.76600000000000
H   18.9879999999999 70.2770000000000 1.51499999999999
C   19.0240000000000 72.2849999999999 0.97900000000000
N   18.4080000000000 73.4240000000000 1.14500000000000
H   17.8539999999999 73.6670000000000 1.95400000000000
H   18.3960000000000 74.1610000000000 0.45500000000000
N   19.8509999999999 72.2349999999999 -0.0240000000000
H   20.3689999999999 71.3859999999999 -0.2030000000000
H   20.2130000000000 73.1539999999999 -0.2320000000000
C   18.7959999999999 66.6189999999999 4.20500000000000
O   19.1060000000000 66.6959999999999 5.40399999999999
N   19.2579999999999 65.7090000000000 3.34500000000000
H   18.8870000000000 65.8319999999999 2.41299999999999
C   20.2820000000000 64.7279999999999 3.66000000000000
H   20.9409999999999 65.1700000000000 4.40700000000000
C   19.5599999999999 63.4540000000000 4.21400000000000
H   19.0590000000000 63.6330000000000 5.16500000000000
C   18.5839999999999 62.8879999999999 3.11500000000000
H   19.1419999999999 62.7509999999999 2.18800000000000
H   18.1119999999999 61.9260000000000 3.31499999999999
H   17.7420000000000 63.5670000000000 2.97800000000000
C   20.5219999999999 62.2989999999999 4.70200000000000
H   21.3939999999999 62.7980000000000 5.12600000000000
H   20.7759999999999 61.7139999999999 3.81800000000000
C   20.0850000000000 61.2670000000000 5.76600000000000
H   19.3090000000000 60.5880000000000 5.41199999999999
H   20.9229999999999 60.5750000000000 5.85200000000000
H   19.9549999999999 61.6959999999999 6.75900000000000
C   21.1640000000000 64.4470000000000 2.42600000000000
O   22.2250000000000 63.8669999999999 2.58999999999999
N   20.8320000000000 64.8070000000000 1.22700000000000
H   19.9450000000000 65.2650000000000 1.07500000000000
C   21.5270000000000 64.4969999999999 0.00900000000000
H   22.5880000000000 64.4849999999999 0.26100000000000
C   21.0760000000000 63.1090000000000 -0.6030000000000
H   21.1099999999999 62.2849999999999 0.11000000000000
H   21.8399999999999 62.7530000000000 -1.2940000000000
C   19.6080000000000 62.9040000000000 -1.1370000000000
O   18.8099999999999 63.7680000000000 -0.8900000000000
O   19.3030000000000 61.9630000000000 -1.8839999999999
C   21.3850000000000 65.6239999999999 -1.0260000000000
O   21.9170000000000 65.5610000000000 -2.1419999999999
N   20.6239999999999 66.7030000000000 -0.7480000000000
H   20.1419999999999 66.8509999999999 0.12700000000000
C   20.4340000000000 67.8169999999999 -1.6730000000000
H   20.3430000000000 67.4599999999999 -2.6980000000000
H   21.2920000000000 68.4680000000000 -1.5029999999999
C   19.1930000000000 68.6080000000000 -1.3620000000000
O   19.2020000000000 69.2530000000000 -0.2810000000000
N   18.1260000000000 68.7129999999999 -2.2160000000000
H   18.0640000000000 68.1490000000000 -3.0510000000000
C   16.9390000000000 69.4419999999999 -1.7820000000000
H   17.1610000000000 70.2920000000000 -1.1379999999999
C   16.1849999999999 69.7180000000000 -3.1419999999999
H   15.7300000000000 68.7399999999999 -3.2940000000000
H   16.9710000000000 69.8310000000000 -3.8900000000000
C   15.0099999999999 70.7189999999999 -3.1720000000000
O   14.2260000000000 70.7150000000000 -4.1319999999999
O   14.9290000000000 71.4749999999999 -2.1709999999999
C   16.0380000000000 68.5729999999999 -0.8620000000000
O   16.2310000000000 67.3629999999999 -0.6740000000000
N   14.9649999999999 69.1640000000000 -0.3130000000000
H   14.7880000000000 70.1449999999999 -0.4770000000000
C   14.0570000000000 68.5570000000000 0.67200000000000
H   14.7100000000000 68.1749999999999 1.45600000000000
C   13.1500000000000 69.6419999999999 1.27000000000000
H   12.7959999999999 70.2139999999999 0.41200000000000
H   13.7970000000000 70.2289999999999 1.92100000000000
C   12.0099999999999 69.2870000000000 2.18999999999999
H   11.5770000000000 70.0969999999999 2.77700000000000
H   12.4109999999999 68.6929999999999 3.01100000000000
S   10.7159999999999 68.2969999999999 1.45200000000000
C   9.72899999999999 69.6110000000000 0.65000000000000
H   9.16099999999999 69.0460000000000 -0.0900000000000
H   8.92900000000000 70.0469999999999 1.24900000000000
H   10.3710000000000 70.3469999999999 0.16800000000000
C   13.4149999999999 67.3370000000000 0.04300000000000
O   12.8360000000000 67.3479999999999 -1.0970000000000
N   13.3710000000000 66.2519999999999 0.83200000000000
H   13.7789999999999 66.3679999999999 1.74900000000000
C   12.4700000000000 65.1620000000000 0.43100000000000
H   11.6899999999999 65.4969999999999 -0.2530000000000
C   13.2170000000000 64.1140000000000 -0.4130000000000
H   13.4529999999999 64.4909999999999 -1.4079999999999
C   14.6010000000000 63.6959999999999 0.21000000000000
H   14.4269999999999 63.4930000000000 1.26699999999999
H   14.9789999999999 62.7509999999999 -0.1800000000000
H   15.3859999999999 64.4479999999999 0.13900000000000
C   12.3070000000000 62.8750000000000 -0.6390000000000
H   12.9199999999999 62.2130000000000 -1.2509999999999
H   11.9260000000000 62.3819999999999 0.25600000000000
H   11.5480000000000 63.1540000000000 -1.3690000000000
C   11.8200000000000 64.7030000000000 1.76299999999999
O   12.3740000000000 64.7210000000000 2.83400000000000
N   10.5480000000000 64.3589999999999 1.70800000000000
C   9.50799999999999 64.6419999999999 0.60700000000000
H   9.76699999999999 65.5130000000000 0.00500000000000
H   9.47400000000000 63.7060000000000 0.04900000000000
C   8.24699999999999 64.9210000000000 1.45300000000000
H   8.17099999999999 65.9230000000000 1.87500000000000
H   7.45200000000000 64.6719999999999 0.74900000000000
C   8.36400000000000 63.8870000000000 2.52999999999999
H   7.70099999999999 64.0699999999999 3.37599999999999
H   8.09200000000000 62.9309999999999 2.08199999999999
C   9.80799999999999 63.9069999999999 2.88899999999999
H   9.95700000000000 64.6730000000000 3.64999999999999
C   10.2599999999999 62.5110000000000 3.40099999999999
O   10.8040000000000 61.6460000000000 2.66400000000000
N   10.0930000000000 62.2819999999999 4.70000000000000
H   9.59300000000000 62.9729999999999 5.24200000000000
C   10.4009999999999 61.0349999999999 5.43700000000000
H   10.4499999999999 60.2130000000000 4.72299999999999
C   11.7379999999999 61.2659999999999 6.16399999999999
H   11.8420000000000 60.5790000000000 7.00399999999999
H   11.6489999999999 62.2090000000000 6.70300000000000
C   13.0250000000000 61.3089999999999 5.32599999999999
N   13.5060000000000 62.2289999999999 4.44500000000000
H   13.0879999999999 63.0889999999999 4.12100000000000
C   14.6799999999999 61.7530000000000 3.96200000000000
H   15.1690000000000 62.2520000000000 3.13799999999999
N   15.0079999999999 60.6250000000000 4.53099999999999
C   14.0359999999999 60.4159999999999 5.49099999999999
H   14.0009999999999 59.4859999999999 6.03800000000000
C   9.35399999999999 60.6880000000000 6.48700000000000
O   8.70700000000000 61.5700000000000 7.01299999999999
N   9.25399999999999 59.4369999999999 6.95699999999999
H   9.87700000000000 58.7310000000000 6.59100000000000
C   8.36800000000000 59.0720000000000 8.07099999999999
H   8.08999999999999 59.9709999999999 8.61999999999999
C   7.15200000000000 58.3170000000000 7.46100000000000
H   7.44899999999999 57.4249999999999 6.90800000000000
C   6.10500000000000 57.8699999999999 8.51399999999999
H   5.64499999999999 58.7640000000000 8.93599999999999
H   5.32700000000000 57.2439999999999 8.07600000000000
H   6.59600000000000 57.3849999999999 9.35800000000000
C   6.44500000000000 59.3190000000000 6.49399999999999
H   7.06400000000000 59.5390000000000 5.62500000000000
H   6.19400000000000 60.2560000000000 6.99200000000000
C   5.12800000000000 58.8350000000000 5.83600000000000
H   5.25499999999999 58.1189999999999 5.02400000000000
H   4.32200000000000 58.4209999999999 6.44299999999999
H   4.60100000000000 59.6890000000000 5.41099999999999
C   9.17399999999999 58.1790000000000 9.03700000000000
O   10.1430000000000 57.4900000000000 8.63199999999999
N   8.75600000000000 58.1679999999999 10.2629999999999
H   7.99200000000000 58.7539999999999 10.5700000000000
C   9.17900000000000 57.2180000000000 11.3339999999999
H   9.90900000000000 56.5489999999999 10.8780000000000
C   9.85999999999999 57.8549999999999 12.5090000000000
H   9.14199999999999 58.5129999999999 12.9990000000000
H   10.6920000000000 58.4209999999999 12.0909999999999
O   10.2680000000000 56.9140000000000 13.4260000000000
H   9.57600000000000 56.6210000000000 14.0239999999999
C   7.91800000000000 56.4129999999999 11.7569999999999
O   6.80600000000000 56.9870000000000 11.8970000000000
N   8.06300000000000 55.0679999999999 11.9610000000000
H   8.98900000000000 54.6670000000000 11.9860000000000
C   6.98299999999999 54.2220000000000 12.5470000000000
H   6.23500000000000 54.8990000000000 12.9610000000000
C   6.34999999999999 53.2899999999999 11.3930000000000
H   6.07899999999999 53.8830000000000 10.5190000000000
H   5.44299999999999 52.8659999999999 11.8230000000000
C   7.02299999999999 52.0349999999999 10.9329999999999
H   6.30799999999999 51.3620000000000 10.4600000000000
H   7.45899999999999 51.4840000000000 11.7669999999999
C   8.08099999999999 52.2569999999999 9.86899999999999
H   8.58500000000000 51.3239999999999 9.61899999999999
H   8.73700000000000 53.0270000000000 10.2759999999999
N   7.37699999999999 52.7689999999999 8.66999999999999
H   6.59300000000000 52.2439999999999 8.31199999999999
C   7.90000000000000 53.7839999999999 8.02999999999999
N   8.89000000000000 54.5810000000000 8.50900000000000
H   9.45899999999999 54.2689999999999 9.28299999999999
H   9.17699999999999 55.4739999999999 8.13499999999999
N   7.35799999999999 54.1009999999999 6.90500000000000
H   6.73299999999999 53.3789999999999 6.57500000000000
H   7.46000000000000 54.9990000000000 6.45399999999999
C   7.54199999999999 53.4799999999999 13.7249999999999
O   8.76099999999999 53.2349999999999 13.7599999999999
N   6.68900000000000 53.3049999999999 14.7650000000000
H   5.79300000000000 53.7710000000000 14.7820000000000
C   7.11599999999999 52.8599999999999 16.0760000000000
H   7.91399999999999 52.1189999999999 16.0450000000000
C   7.76400000000000 54.0330000000000 16.8410000000000
H   8.80000000000000 54.1259999999999 16.5150000000000
H   7.78300000000000 53.6679999999999 17.8679999999999
C   7.01100000000000 55.3750000000000 16.9329999999999
H   7.25100000000000 55.8370000000000 17.8909999999999
H   5.96400000000000 55.0769999999999 16.9759999999999
C   7.26400000000000 56.3160000000000 15.8279999999999
O   8.38000000000000 56.2379999999999 15.2129999999999
N   6.39100000000000 57.2909999999999 15.5160000000000
H   5.61300000000000 57.4769999999999 16.1329999999999
H   6.68700000000000 57.8500000000000 14.7279999999999
C   5.93200000000000 52.1670000000000 16.8380000000000
O   4.74099999999999 52.4680000000000 16.6170000000000
N   6.10799999999999 51.1379999999999 17.6909999999999
H   5.25499999999999 50.8939999999999 18.1750000000000
C   7.31900000000000 50.2749999999999 17.8230000000000
H   8.23400000000000 50.8320000000000 17.6209999999999
C   7.38199999999999 49.8410000000000 19.3290000000000
H   8.15300000000000 49.0720000000000 19.3829999999999
H   6.41800000000000 49.4849999999999 19.6909999999999
C   7.81599999999999 51.0390000000000 20.2139999999999
H   7.12699999999999 51.8470000000000 19.9710000000000
H   8.85900000000000 51.2999999999999 20.0320000000000
C   7.61399999999999 50.6859999999999 21.6999999999999
H   7.86800000000000 49.6349999999999 21.8440000000000
H   6.57599999999999 50.7749999999999 22.0180000000000
N   8.47499999999999 51.5030000000000 22.5710000000000
H   9.40600000000000 51.1420000000000 22.7190000000000
C   8.32600000000000 52.7060000000000 22.9830000000000
N   7.21900000000000 53.3350000000000 23.0380000000000
H   6.40700000000000 52.8170000000000 22.7319999999999
H   7.00300000000000 54.2620000000000 23.3760000000000
N   9.35999999999999 53.3440000000000 23.3730000000000
H   10.2850000000000 52.9600000000000 23.5040000000000
H   9.19100000000000 54.2989999999999 23.6580000000000
C   7.36000000000000 49.1009999999999 16.8490000000000
O   6.32800000000000 48.8449999999999 16.3170000000000
N   8.46899999999999 48.4769999999999 16.6670000000000
H   9.34699999999999 48.7779999999999 17.0640000000000
C   8.57399999999999 47.3160000000000 15.7759999999999
H   7.56400000000000 46.9179999999999 15.6769999999999
C   9.17300000000000 47.6099999999999 14.4030000000000
H   9.54499999999999 46.6920000000000 13.9480000000000
H   9.95400000000000 48.3539999999999 14.5549999999999
C   8.10800000000000 48.1289999999999 13.4499999999999
H   7.48099999999999 48.8449999999999 13.9809999999999
C   8.74399999999999 48.9050000000000 12.2850000000000
H   9.24600000000000 48.1869999999999 11.6370000000000
H   7.92300000000000 49.2689999999999 11.6660000000000
H   9.39600000000000 49.6829999999999 12.6829999999999
C   7.16600000000000 47.0570000000000 12.9299999999999
H   6.11000000000000 47.2800000000000 12.7759999999999
H   7.43700000000000 46.5959999999999 11.9800000000000
H   7.16300000000000 46.2100000000000 13.6159999999999
C   9.30000000000000 46.1400000000000 16.5189999999999
O   10.0210000000000 46.4149999999999 17.5240000000000
N   9.15900000000000 44.9390000000000 16.0569999999999
H   8.41799999999999 44.7650000000000 15.3919999999999
C   10.0190000000000 43.7819999999999 16.3060000000000
H   10.5429999999999 43.9299999999999 17.2500000000000
C   9.21499999999999 42.4249999999999 16.4149999999999
H   9.90600000000000 41.5840000000000 16.4699999999999
C   8.34999999999999 42.2809999999999 17.6679999999999
H   9.01500000000000 42.6559999999999 18.4450000000000
H   7.39799999999999 42.8109999999999 17.6299999999999
H   8.16099999999999 41.2659999999999 18.0189999999999
O   8.37899999999999 42.3209999999999 15.3710000000000
H   8.91200000000000 42.1180000000000 14.5990000000000
C   11.0340000000000 43.6940000000000 15.1869999999999
O   11.0099999999999 44.4050000000000 14.1630000000000
N   12.1379999999999 42.8900000000000 15.3149999999999
H   12.2469999999999 42.3359999999999 16.1529999999999
C   13.3309999999999 42.7340000000000 14.3940000000000
H   13.7949999999999 43.7040000000000 14.2159999999999
C   14.3430000000000 41.7790000000000 14.9879999999999
H   13.9420000000000 40.8250000000000 15.3290000000000
H   14.7959999999999 42.3400000000000 15.8049999999999
C   15.5980000000000 41.4260000000000 14.0679999999999
H   16.0549999999999 42.3729999999999 13.7829999999999
H   15.3170000000000 41.0829999999999 13.0719999999999
C   16.6299999999999 40.5240000000000 14.7780000000000
H   16.0530000000000 39.6409999999999 15.0549999999999
H   16.9890000000000 40.9690000000000 15.7059999999999
C   17.8270000000000 40.1550000000000 13.8550000000000
H   18.2429999999999 41.0360000000000 13.3659999999999
H   17.3389999999999 39.4309999999999 13.2020000000000
N   18.9379999999999 39.5279999999999 14.6500000000000
H   18.6000000000000 38.7740000000000 15.2300000000000
H   19.5910000000000 39.0780000000000 14.0239999999999
H   19.3150000000000 40.1739999999999 15.3279999999999
C   12.8870000000000 42.1899999999999 13.1189999999999
O   13.3580000000000 42.6450000000000 12.1210000000000
N   12.0069999999999 41.1809999999999 13.1379999999999
H   11.7750000000000 40.9230000000000 14.0860000000000
C   11.3970000000000 40.4579999999999 12.0429999999999
H   11.8689999999999 40.6790000000000 11.0850000000000
C   11.6790000000000 38.9949999999999 12.3849999999999
H   11.1099999999999 38.3290000000000 11.7360000000000
H   11.2500000000000 38.8250000000000 13.3729999999999
C   13.1790000000000 38.6060000000000 12.4000000000000
C   13.7980000000000 38.0390000000000 13.5470000000000
H   13.1780000000000 37.7700000000000 14.3889999999999
C   15.0640000000000 37.5099999999999 13.4629999999999
H   15.4860000000000 36.9500000000000 14.2840000000000
C   15.8789999999999 37.7640000000000 12.3510000000000
O   17.2020000000000 37.3860000000000 12.3710000000000
H   17.3909999999999 36.8939999999999 13.1739999999999
C   15.3650000000000 38.5319999999999 11.2880000000000
H   16.0829999999999 38.7909999999999 10.5239999999999
C   14.0449999999999 38.9219999999999 11.3019999999999
H   13.5830000000000 39.4720000000000 10.4960000000000
C   9.85100000000000 40.6769999999999 12.0129999999999
O   9.23199999999999 41.2809999999999 12.8910000000000
N   9.22199999999999 40.1060000000000 10.9840000000000
H   9.78599999999999 39.6240000000000 10.2980000000000
C   7.86200000000000 40.3939999999999 10.4939999999999
H   7.24099999999999 40.9870000000000 11.1660000000000
C   7.90500000000000 41.0369999999999 9.09999999999999
H   6.86500000000000 41.1069999999999 8.78400000000000
C   8.55499999999999 42.4179999999999 9.08200000000000
H   8.31700000000000 42.9990000000000 8.19100000000000
H   8.13100000000000 42.9879999999999 9.90799999999999
H   9.63400000000000 42.3629999999999 9.22400000000000
O   8.55599999999999 40.3010000000000 8.06099999999999
H   9.40399999999999 40.0150000000000 8.40900000000000
C   7.06700000000000 39.1439999999999 10.3499999999999
O   7.73800000000000 38.0850000000000 10.4130000000000
N   5.74500000000000 39.0399999999999 10.1679999999999
H   5.26600000000000 39.8549999999999 10.5250000000000
C   4.99899999999999 37.7539999999999 9.88000000000000
H   5.01900000000000 37.0480000000000 10.7100000000000
C   3.45800000000000 38.0480000000000 9.86200000000000
H   2.89999999999999 37.2040000000000 9.45500000000000
H   3.23499999999999 38.9050000000000 9.22600000000000
C   2.81400000000000 38.3759999999999 11.2140000000000
H   2.16900000000000 39.2490000000000 11.1090000000000
H   3.62800000000000 38.7190000000000 11.8520000000000
S   2.07200000000000 36.8509999999999 12.0079999999999
C   0.61200000000000 36.5730000000000 10.9700000000000
H   -0.0870000000000 37.3530000000000 11.2699999999999
H   0.82200000000000 36.5519999999999 9.90000000000000
H   0.13900000000000 35.6640000000000 11.3420000000000
C   5.51900000000000 37.1390000000000 8.49499999999999
O   5.43499999999999 35.9380000000000 8.36400000000000
N   6.06200000000000 37.9380000000000 7.54499999999999
H   6.09100000000000 38.9159999999999 7.79499999999999
C   6.75699999999999 37.3190000000000 6.42400000000000
H   5.99800000000000 36.6869999999999 5.96400000000000
C   7.30100000000000 38.2659999999999 5.36599999999999
H   8.07199999999999 38.8729999999999 5.84199999999999
H   7.88499999999999 37.7340000000000 4.61500000000000
H   6.62100000000000 38.9789999999999 4.90000000000000
C   8.00799999999999 36.4680000000000 6.82099999999999
O   8.20200000000000 35.3800000000000 6.23299999999999
N   8.80599999999999 36.7490000000000 7.88999999999999
H   8.65799999999999 37.6280000000000 8.36500000000000
C   9.94800000000000 35.8629999999999 8.30499999999999
H   10.5860000000000 35.7479999999999 7.42799999999999
C   10.7750000000000 36.6959999999999 9.26099999999999
H   11.7020000000000 36.1970000000000 9.54700000000000
H   10.2889999999999 37.0290000000000 10.1780000000000
C   11.2140000000000 37.9720000000000 8.48799999999999
O   11.8800000000000 37.7719999999999 7.45300000000000
O   10.8209999999999 39.0609999999999 8.96499999999999
C   9.54499999999999 34.6379999999999 9.09600000000000
O   10.1570000000000 33.5739999999999 8.83799999999999
N   8.47400000000000 34.7329999999999 9.86700000000000
H   8.01099999999999 35.6250000000000 9.96199999999999
C   7.75900000000000 33.6109999999999 10.5470000000000
H   8.46700000000000 32.9729999999999 11.0760000000000
C   6.71300000000000 34.0570000000000 11.5459999999999
H   6.03599999999999 34.8509999999999 11.2309999999999
H   7.22100000000000 34.3879999999999 12.4529999999999
C   5.85299999999999 32.9200000000000 12.0679999999999
H   5.39100000000000 32.5210000000000 11.1660000000000
C   6.68900000000000 31.8129999999999 12.7859999999999
H   7.19500000000000 32.3130000000000 13.6110000000000
H   5.96199999999999 31.0940000000000 13.1630000000000
H   7.34799999999999 31.2830000000000 12.0980000000000
C   4.76100000000000 33.4669999999999 13.0090000000000
H   4.04900000000000 34.0820000000000 12.4589999999999
H   4.19099999999999 32.6670000000000 13.4819999999999
H   5.14799999999999 34.1030000000000 13.8049999999999
C   7.16699999999999 32.6280000000000 9.42999999999999
O   7.30600000000000 31.4329999999999 9.67200000000000
N   6.50100000000000 33.1169999999999 8.37800000000000
H   6.32300000000000 34.1099999999999 8.33200000000000
C   5.91000000000000 32.2430000000000 7.36000000000000
H   5.42999999999999 31.3479999999999 7.75600000000000
C   4.71199999999999 32.9450000000000 6.61700000000000
H   4.99000000000000 33.8549999999999 6.08399999999999
C   4.06299999999999 31.9690000000000 5.63600000000000
H   3.96400000000000 30.9729999999999 6.06700000000000
H   3.08599999999999 32.3659999999999 5.36200000000000
H   4.65099999999999 31.9609999999999 4.71800000000000
C   3.68800000000000 33.2439999999999 7.75000000000000
H   4.02299999999999 33.8569999999999 8.58699999999999
H   2.74800000000000 33.4879999999999 7.25499999999999
H   3.34500000000000 32.3089999999999 8.19200000000000
C   6.91300000000000 31.7319999999999 6.32800000000000
O   6.85599999999999 30.6039999999999 5.91999999999999
N   7.76199999999999 32.5180000000000 5.76499999999999
H   7.71400000000000 33.4729999999999 6.09100000000000
C   8.82099999999999 32.0459999999999 4.89400000000000
H   8.43900000000000 31.6230000000000 3.96600000000000
C   9.73600000000000 33.2809999999999 4.58900000000000
H   10.1959999999999 33.6169999999999 5.51799999999999
H   9.10399999999999 34.0919999999999 4.22600000000000
C   10.7479999999999 32.9480000000000 3.51600000000000
C   12.0069999999999 32.3750000000000 3.80100000000000
H   12.2710000000000 32.1409999999999 4.82099999999999
C   12.8399999999999 31.8700000000000 2.79999999999999
H   13.8350000000000 31.5120000000000 3.02099999999999
C   12.4840000000000 32.0369999999999 1.39999999999999
O   13.2780000000000 31.6009999999999 0.38100000000000
H   13.8000000000000 30.8270000000000 0.60200000000000
C   11.2409999999999 32.6529999999999 1.09000000000000
H   10.9890000000000 32.7439999999999 0.04400000000000
C   10.3480000000000 33.0640000000000 2.15099999999999
H   9.45899999999999 33.6120000000000 1.87500000000000
C   9.71899999999999 31.0420000000000 5.54900000000000
O   10.0790000000000 30.0399999999999 4.94599999999999
N   10.1609999999999 31.2860000000000 6.83199999999999
H   9.89700000000000 32.1689999999999 7.24500000000000
C   10.8539999999999 30.2180000000000 7.63699999999999
H   11.7469999999999 29.8859999999999 7.10799999999999
C   11.2430000000000 30.7040000000000 9.05100000000000
H   11.8940000000000 31.5710000000000 8.94400000000000
H   10.3810000000000 31.1000000000000 9.58799999999999
H   11.7539999999999 29.9269999999999 9.61899999999999
C   10.1150000000000 28.8689999999999 7.74899999999999
O   10.7539999999999 27.8470000000000 7.95699999999999
N   8.79499999999999 28.8219999999999 7.53099999999999
H   8.31199999999999 29.6960000000000 7.37399999999999
C   7.99200000000000 27.5970000000000 7.69200000000000
H   8.63700000000000 26.7830000000000 8.02399999999999
C   6.94700000000000 27.8380000000000 8.80199999999999
H   6.33500000000000 26.9409999999999 8.90000000000000
H   6.30400000000000 28.6589999999999 8.48499999999999
C   7.52299999999999 28.1930000000000 10.1940000000000
H   8.17500000000000 29.0599999999999 10.1140000000000
C   6.39400000000000 28.5240000000000 11.1690000000000
H   5.74099999999999 27.6600000000000 11.2870000000000
H   6.81500000000000 28.7950000000000 12.1370000000000
H   5.83199999999999 29.3760000000000 10.7880000000000
C   8.32700000000000 27.0599999999999 10.8230000000000
H   9.17699999999999 26.8079999999999 10.1910000000000
H   8.71599999999999 27.3790000000000 11.7889999999999
H   7.70000000000000 26.1819999999999 10.9719999999999
C   7.36899999999999 27.0889999999999 6.37199999999999
O   7.05700000000000 25.9009999999999 6.25999999999999
N   7.37399999999999 27.9070000000000 5.31200000000000
H   7.59300000000000 28.8810000000000 5.49600000000000
C   7.04000000000000 27.5279999999999 3.92399999999999
H   6.42900000000000 26.6260000000000 3.92799999999999
C   6.24699999999999 28.6729999999999 3.26399999999999
H   6.17799999999999 28.4869999999999 2.19499999999999
H   6.80400000000000 29.6020000000000 3.39199999999999
C   4.82500000000000 28.8790000000000 3.81999999999999
H   4.44000000000000 29.8279999999999 3.44700000000000
H   4.87199999999999 28.9439999999999 4.90700000000000
C   3.83000000000000 27.7740000000000 3.43800000000000
H   2.92200000000000 27.9259999999999 4.01999999999999
H   4.23899999999999 26.8009999999999 3.71400000000000
N   3.51699999999999 27.7839999999999 1.99400000000000
H   4.29199999999999 27.6810000000000 1.34600000000000
C   2.34500000000000 27.9510000000000 1.40999999999999
N   1.25699999999999 28.2300000000000 2.06099999999999
H   1.30299999999999 28.4969999999999 3.03200000000000
H   0.42400000000000 28.4250000000000 1.50800000000000
N   2.23200000000000 27.8870000000000 0.12000000000000
H   3.05399999999999 27.7669999999999 -0.4570000000000
H   1.32100000000000 28.0839999999999 -0.2960000000000
C   8.26999999999999 27.1870000000000 3.06700000000000
O   8.11999999999999 26.4780000000000 2.07200000000000
N   9.46000000000000 27.6539999999999 3.45100000000000
H   9.48300000000000 28.2659999999999 4.25499999999999
C   10.7110000000000 27.5309999999999 2.69300000000000
H   10.5820000000000 26.7399999999999 1.96200000000000
C   10.9329999999999 28.8240000000000 1.87999999999999
H   11.9109999999999 28.7850000000000 1.39900000000000
H   10.9149999999999 29.6900000000000 2.54000000000000
C   9.89000000000000 28.9849999999999 0.79600000000000
N   9.88199999999999 28.3129999999999 -0.4020000000000
H   10.6620000000000 27.7800000000000 -0.7810000000000
C   8.71899999999999 28.5700000000000 -1.0220000000000
H   8.44200000000000 28.1810000000000 -1.9930000000000
N   7.96600000000000 29.4070000000000 -0.2890000000000
C   8.71499999999999 29.6870000000000 0.86600000000000
H   8.40000000000000 30.3019999999999 1.69700000000000
C   11.9009999999999 27.0930000000000 3.58700000000000
O   13.0289999999999 27.5799999999999 3.43699999999999
N   11.6609999999999 26.1700000000000 4.53099999999999
H   10.7340000000000 25.7510000000000 4.54999999999999
C   12.6340000000000 25.6739999999999 5.51799999999999
H   12.9280000000000 26.5240000000000 6.13400000000000
C   11.9510000000000 24.6580000000000 6.45300000000000
H   11.6410000000000 23.7869999999999 5.87199999999999
H   11.0470000000000 25.1110000000000 6.86399999999999
C   12.8260000000000 24.1960000000000 7.60900000000000
C   12.7690000000000 24.8599999999999 8.84900000000000
H   12.0739999999999 25.6750000000000 8.99600000000000
C   13.5990000000000 24.4529999999999 9.90900000000000
H   13.5519999999999 24.9669999999999 10.8569999999999
C   14.4960000000000 23.3850000000000 9.73600000000000
H   15.1389999999999 23.0839999999999 10.5530000000000
C   14.5519999999999 22.7130000000000 8.50399999999999
H   15.2439999999999 21.8960000000000 8.36899999999999
C   13.7110000000000 23.1110000000000 7.44800000000000
H   13.7530000000000 22.5880000000000 6.50499999999999
C   13.9120000000000 25.0719999999999 4.89200000000000
O   13.8829999999999 24.0309999999999 4.22700000000000
N   15.0579999999999 25.5760000000000 5.34700000000000
H   14.9840000000000 26.3670000000000 5.97400000000000
C   16.4250000000000 25.1380000000000 5.03200000000000
H   16.4190000000000 24.1419999999999 4.58600000000000
C   17.0259999999999 26.1400000000000 4.01999999999999
H   16.9149999999999 27.1499999999999 4.42100000000000
H   16.4430000000000 26.0880000000000 3.09900000000000
C   18.5060000000000 25.9319999999999 3.66400000000000
O   19.0910000000000 26.8520000000000 3.03600000000000
O   19.0770000000000 24.8490000000000 3.93900000000000
C   17.2289999999999 25.0960000000000 6.34100000000000
O   17.4200000000000 26.1370000000000 6.97600000000000
N   17.6670000000000 23.9130000000000 6.78399999999999
H   17.5620000000000 23.0930000000000 6.19400000000000
C   18.4400000000000 23.7439999999999 8.02500000000000
H   17.8520000000000 24.1780000000000 8.83399999999999
C   18.6419999999999 22.2519999999999 8.35800000000000
H   17.7100000000000 21.7089999999999 8.19400000000000
H   18.8530000000000 22.1999999999999 9.42600000000000
C   19.7989999999999 21.5219999999999 7.64100000000000
H   19.9589999999999 20.5779999999999 8.16099999999999
H   20.7240000000000 22.0880000000000 7.74500000000000
C   19.5650000000000 21.1840000000000 6.16500000000000
O   20.3700000000000 20.3999999999999 5.60700000000000
O   18.5270000000000 21.5640000000000 5.57599999999999
C   19.7899999999999 24.4800000000000 8.00900000000000
O   20.3709999999999 24.7310000000000 9.06700000000000
N   20.2579999999999 24.8550000000000 6.81200000000000
H   19.7570000000000 24.6149999999999 5.96900000000000
C   21.5180000000000 25.5309999999999 6.53200000000000
H   21.8279999999999 25.2250000000000 5.53300000000000
H   22.3079999999999 25.2040000000000 7.20800000000000
C   21.4699999999999 27.0519999999999 6.59900000000000
O   22.5459999999999 27.7349999999999 6.56599999999999
N   20.2489999999999 27.5549999999999 6.75900000000000
H   19.5320000000000 26.8850000000000 6.99600000000000
C   19.9119999999999 28.9899999999999 6.93599999999999
H   20.7429999999999 29.5560000000000 7.35799999999999
C   19.6810000000000 29.5919999999999 5.51299999999999
H   19.3999999999999 30.6409999999999 5.61300000000000
H   18.8739999999999 29.0100000000000 5.06900000000000
C   20.9499999999999 29.6400000000000 4.73500000000000
O   21.8240000000000 30.4310000000000 5.06099999999999
N   21.0850000000000 28.8999999999999 3.60500000000000
H   22.0500000000000 28.8649999999999 3.30900000000000
H   20.3580000000000 28.2940000000000 3.25099999999999
C   18.7360000000000 29.1329999999999 7.94099999999999
O   17.7650000000000 29.8999999999999 7.71100000000000
N   18.7259999999999 28.3109999999999 8.94599999999999
H   19.5629999999999 27.7450000000000 8.98000000000000
C   17.7319999999999 28.2369999999999 9.99200000000000
H   16.7429999999999 28.2729999999999 9.53400000000000
C   17.8180000000000 26.8240000000000 10.6769999999999
H   18.5919999999999 26.9649999999999 11.4309999999999
H   18.1789999999999 26.0420000000000 10.0079999999999
S   16.2770000000000 26.3760000000000 11.5370000000000
H   16.2259999999999 27.5539999999999 12.1649999999999
C   17.8640000000000 29.3270000000000 11.0570000000000
O   16.9939999999999 29.3769999999999 11.9529999999999
N   18.8569999999999 30.2330000000000 10.9870000000000
H   19.4430000000000 30.0799999999999 10.1790000000000
C   19.2789999999999 31.1439999999999 11.9909999999999
H   19.6660000000000 30.5169999999999 12.7940000000000
C   20.3990000000000 32.1000000000000 11.5020000000000
H   20.7609999999999 32.7539999999999 12.2959999999999
H   20.0150000000000 32.7040000000000 10.6799999999999
C   21.6539999999999 31.2049999999999 11.0449999999999
O   21.5259999999999 30.5120000000000 10.0129999999999
O   22.6209999999999 31.0320000000000 11.7810000000000
C   18.2399999999999 32.0589999999999 12.4580000000000
O   18.1520000000000 32.4200000000000 13.6799999999999
N   17.3290000000000 32.4639999999999 11.5909999999999
H   17.5590000000000 32.0949999999999 10.6790000000000
C   16.1769999999999 33.3680000000000 11.9100000000000
H   16.5279999999999 34.2349999999999 12.4710000000000
C   15.6709999999999 33.9269999999999 10.5549999999999
H   15.5370000000000 32.9930000000000 10.0109999999999
C   14.3140000000000 34.6950000000000 10.4920000000000
H   13.4640000000000 34.0519999999999 10.2609999999999
H   14.1440000000000 35.2569999999999 11.4100000000000
H   14.2629999999999 35.4209999999999 9.68099999999999
O   16.6709999999999 34.6580000000000 9.95700000000000
H   17.2890000000000 34.0260000000000 9.58300000000000
C   14.9789999999999 32.7379999999999 12.6170000000000
O   14.5410000000000 33.3539999999999 13.6489999999999
N   14.7040000000000 31.4750000000000 12.2820000000000
H   15.1609999999999 31.0940000000000 11.4659999999999
C   13.7390000000000 30.7029999999999 13.0869999999999
H   12.8399999999999 31.3129999999999 13.1690000000000
C   13.3729999999999 29.4430000000000 12.3249999999999
H   14.2230000000000 28.7689999999999 12.2200000000000
H   12.9870000000000 29.6260000000000 11.3230000000000
C   12.2110000000000 28.6370000000000 12.9550000000000
H   12.4019999999999 28.2680000000000 13.9629999999999
C   10.9659999999999 29.4869999999999 13.2200000000000
H   11.2029999999999 30.2199999999999 13.9909999999999
H   10.6029999999999 29.9499999999999 12.3030000000000
H   10.1539999999999 28.8479999999999 13.5679999999999
C   11.8940000000000 27.3820000000000 12.0820000000000
H   11.5719999999999 27.7119999999999 11.0950000000000
H   12.7490000000000 26.7079999999999 12.1440000000000
H   11.1129999999999 26.8889999999999 12.6600000000000
C   14.3260000000000 30.4329999999999 14.5050000000000
O   13.5570000000000 30.6030000000000 15.4130000000000
N   15.5820000000000 30.0380000000000 14.6270000000000
H   16.1250000000000 29.8449999999999 13.7980000000000
C   16.1980000000000 29.7049999999999 15.9440000000000
H   15.5099999999999 28.9540000000000 16.3329999999999
C   17.5689999999999 29.1060000000000 15.6799999999999
H   18.0790000000000 29.1520000000000 16.6419999999999
H   18.0700000000000 29.7639999999999 14.9689999999999
C   17.6239999999999 27.7130000000000 15.0879999999999
H   17.1329999999999 27.7680000000000 14.1170000000000
H   17.2160000000000 26.9510000000000 15.7509999999999
C   19.0960000000000 27.3999999999999 14.8109999999999
H   19.5670000000000 27.3500000000000 15.7929999999999
H   19.6170000000000 28.0799999999999 14.1370000000000
C   19.3619999999999 26.0120000000000 14.1560000000000
H   18.7869999999999 25.9149999999999 13.2349999999999
H   18.9830000000000 25.2489999999999 14.8339999999999
N   20.7920000000000 25.8599999999999 13.8219999999999
H   21.3299999999999 25.7289999999999 14.6669999999999
H   21.0010000000000 24.9800000000000 13.3719999999999
H   21.2330000000000 26.5159999999999 13.1929999999999
C   16.2920000000000 30.8909999999999 16.9639999999999
O   15.8620000000000 30.7729999999999 18.1209999999999
N   16.7190000000000 32.0499999999999 16.4589999999999
H   16.9860000000000 32.0829999999999 15.4849999999999
C   16.5670000000000 33.4020000000000 17.1350000000000
H   17.0960000000000 33.5099999999999 18.0820000000000
C   17.0470000000000 34.4560000000000 16.1539999999999
H   16.5219999999999 34.3310000000000 15.2070000000000
H   18.1239999999999 34.2890000000000 16.1189999999999
C   16.8339999999999 35.8920000000000 16.6400000000000
H   16.9619999999999 35.9470000000000 17.7210000000000
H   15.8230000000000 36.2269999999999 16.4050000000000
C   17.8769999999999 36.8849999999999 16.0640000000000
O   18.2010000000000 36.8220000000000 14.8480000000000
O   18.2289999999999 37.8590000000000 16.7220000000000
C   15.0489999999999 33.7049999999999 17.4480000000000
O   14.7210000000000 34.0390000000000 18.6099999999999
N   14.0950000000000 33.5180000000000 16.5169999999999
H   14.3559999999999 33.3689999999999 15.5530000000000
C   12.6349999999999 33.7280000000000 16.7409999999999
H   12.5160000000000 34.7509999999999 17.0970000000000
C   11.8360000000000 33.6169999999999 15.4149999999999
H   12.2110000000000 32.7950000000000 14.8040000000000
C   10.2989999999999 33.3119999999999 15.6210000000000
H   9.72000000000000 34.1610000000000 15.9860000000000
H   9.75300000000000 33.1829999999999 14.6869999999999
H   10.1050000000000 32.4699999999999 16.2850000000000
C   11.8889999999999 34.9519999999999 14.6430000000000
H   12.8859999999999 35.3509999999999 14.8320000000000
H   11.2660000000000 35.7190000000000 15.1020000000000
C   11.6590000000000 35.0760000000000 13.1809999999999
H   10.6289999999999 34.7640000000000 13.0109999999999
H   11.8170000000000 36.1079999999999 12.8659999999999
H   12.2409999999999 34.4620000000000 12.4930000000000
C   12.1590000000000 32.8569999999999 17.8999999999999
O   11.5540000000000 33.3010000000000 18.8069999999999
N   12.5329999999999 31.6000000000000 17.9420000000000
H   13.0739999999999 31.2910000000000 17.1479999999999
C   12.1240000000000 30.6879999999999 18.9819999999999
H   11.0530000000000 30.8369999999999 19.1230000000000
C   12.3309999999999 29.2259999999999 18.6189999999999
H   11.9830000000000 28.5809999999999 19.4259999999999
H   13.4030000000000 29.1550000000000 18.4359999999999
C   11.5280000000000 28.7600000000000 17.4269999999999
H   11.5449999999999 29.6000000000000 16.7319999999999
C   12.2240000000000 27.5030000000000 16.8900000000000
H   13.2769999999999 27.7160000000000 16.7059999999999
H   12.1280000000000 26.7139999999999 17.6359999999999
H   11.7669999999999 27.1299999999999 15.9730000000000
C   10.1310000000000 28.3919999999999 17.7729999999999
H   10.0559999999999 27.5599999999999 18.4729999999999
H   9.60299999999999 29.2180000000000 18.2489999999999
H   9.63199999999999 28.0569999999999 16.8640000000000
C   12.7379999999999 31.0219999999999 20.3520000000000
O   12.1359999999999 30.9039999999999 21.4439999999999
N   14.0229999999999 31.3999999999999 20.3709999999999
H   14.6250000000000 31.3419999999999 19.5620000000000
C   14.7430000000000 31.9439999999999 21.5680000000000
H   14.7230000000000 31.1720000000000 22.3380000000000
C   16.1709999999999 32.2060000000000 21.0799999999999
H   16.1769999999999 32.7770000000000 20.1509999999999
C   16.9319999999999 33.1049999999999 22.0579999999999
H   18.0100000000000 33.1679999999999 21.9050000000000
H   16.5880000000000 34.1349999999999 22.1509999999999
H   16.7820000000000 32.6769999999999 23.0489999999999
C   16.9359999999999 30.8790000000000 20.9480000000000
H   17.9520000000000 30.9630000000000 20.5640000000000
H   16.9089999999999 30.3790000000000 21.9170000000000
H   16.4409999999999 30.1600000000000 20.2959999999999
C   14.0899999999999 33.1490000000000 22.1000000000000
O   13.7460000000000 33.1820000000000 23.2890000000000
N   13.8200000000000 34.1540000000000 21.2680000000000
H   14.1370000000000 34.0820000000000 20.3120000000000
C   13.3859999999999 35.5279999999999 21.6630000000000
H   14.1329999999999 35.9879999999999 22.3109999999999
C   13.2639999999999 36.4570000000000 20.4039999999999
H   12.6029999999999 35.9960000000000 19.6709999999999
C   12.7149999999999 37.8519999999999 20.6490000000000
H   12.0350000000000 37.7740000000000 21.4969999999999
H   13.5359999999999 38.4609999999999 21.0259999999999
H   12.1980000000000 38.3329999999999 19.8189999999999
O   14.4860000000000 36.5730000000000 19.7650000000000
H   14.6600000000000 35.6719999999999 19.4849999999999
C   12.1090000000000 35.4279999999999 22.4370000000000
O   12.0239999999999 35.8230000000000 23.6230000000000
N   11.1820000000000 34.6610000000000 21.8820000000000
H   11.3350000000000 34.3350000000000 20.9390000000000
C   9.86200000000000 34.5549999999999 22.4609999999999
H   9.64199999999999 35.4510000000000 23.0410000000000
C   8.80199999999999 34.4960000000000 21.3339999999999
H   7.81099999999999 34.4450000000000 21.7839999999999
H   9.04199999999999 33.5670000000000 20.8159999999999
C   8.96400000000000 35.6899999999999 20.3640000000000
C   8.87700000000000 37.0290000000000 20.8299999999999
H   8.67800000000000 37.3119999999999 21.8530000000000
C   9.12800000000000 38.1400000000000 19.9570000000000
H   9.13400000000000 39.1749999999999 20.2650000000000
C   9.48600000000000 37.8359999999999 18.6090000000000
O   9.92900000000000 38.7809999999999 17.7330000000000
H   10.0559999999999 39.6640000000000 18.0869999999999
C   9.28700000000000 36.5099999999999 18.1219999999999
H   9.58399999999999 36.1989999999999 17.1310000000000
C   9.21400000000000 35.4089999999999 19.0150000000000
H   9.12599999999999 34.4110000000000 18.6110000000000
C   9.83099999999999 33.3659999999999 23.4529999999999
O   8.74099999999999 32.8560000000000 23.7079999999999
N   11.0009999999999 32.8200000000000 23.8640000000000
H   11.8559999999999 33.0589999999999 23.3829999999999
C   11.2550000000000 31.8389999999999 24.9289999999999
H   12.2870000000000 31.5159999999999 24.7890000000000
C   11.2180000000000 32.4780000000000 26.3479999999999
H   12.0370000000000 33.1779999999999 26.5109999999999
H   11.2919999999999 31.6789999999999 27.0850000000000
C   9.83099999999999 33.0940000000000 26.7399999999999
O   9.52299999999999 34.1319999999999 26.2390000000000
N   9.10500000000000 32.4429999999999 27.6260000000000
H   8.19800000000000 32.8299999999999 27.8440000000000
H   9.33399999999999 31.5979999999999 28.1299999999999
C   10.4969999999999 30.4980000000000 24.6810000000000
O   10.0340000000000 29.9140000000000 25.6550000000000
N   10.3070000000000 30.0380000000000 23.4680000000000
H   10.7680000000000 30.5229999999999 22.7119999999999
C   9.63499999999999 28.8210000000000 23.0539999999999
H   8.67800000000000 28.6449999999999 23.5440000000000
C   9.34500000000000 28.7390000000000 21.5899999999999
H   8.73199999999999 27.8679999999999 21.3580000000000
H   10.3059999999999 28.6200000000000 21.0899999999999
S   8.53400000000000 30.3060000000000 21.0120000000000
H   7.77099999999999 30.6170000000000 22.0640000000000
C   10.5210000000000 27.5530000000000 23.4710000000000
O   10.0090000000000 26.5219999999999 23.9390000000000
N   11.8239999999999 27.7280000000000 23.3180000000000
H   12.1760000000000 28.4160000000000 22.6670000000000
C   12.7759999999999 26.6890000000000 23.6630000000000
H   12.4139999999999 26.0620000000000 24.4780000000000
C   12.9420000000000 25.7530000000000 22.4840000000000
H   11.9749999999999 25.4469999999999 22.0850000000000
H   13.4269999999999 24.8150000000000 22.7560000000000
S   13.8019999999999 26.6119999999999 21.0930000000000
H   14.9890000000000 26.2319999999999 21.5749999999999
C   14.1020000000000 27.3299999999999 24.2729999999999
O   14.1699999999999 28.5210000000000 24.5450000000000
N   15.1630000000000 26.4759999999999 24.4929999999999
H   14.9689999999999 25.5289999999999 24.1999999999999
C   16.5839999999999 26.9110000000000 24.6870000000000
H   16.5169999999999 27.8760000000000 25.1890000000000
C   17.3780000000000 25.9800000000000 25.6859999999999
H   18.2749999999999 26.5090000000000 26.0090000000000
H   17.6769999999999 25.1209999999999 25.0859999999999
C   16.7040000000000 25.5749999999999 26.9939999999999
O   16.5130000000000 24.3599999999999 27.2399999999999
O   16.1969999999999 26.4579999999999 27.7029999999999
C   17.3369999999999 27.0650000000000 23.3719999999999
O   17.0820000000000 26.3470000000000 22.4200000000000
N   18.3170000000000 27.9959999999999 23.4140000000000
H   18.2600000000000 28.6550000000000 24.1769999999999
C   19.4310000000000 28.3000000000000 22.4510000000000
H   18.8990000000000 28.7160000000000 21.5940000000000
C   20.3329999999999 29.3430000000000 23.1559999999999
H   19.7139999999999 30.1080000000000 23.6239999999999
H   20.9089999999999 29.8009999999999 22.3520000000000
C   21.3430000000000 28.7169999999999 24.1550000000000
O   20.8019999999999 28.3799999999999 25.2469999999999
O   22.5710000000000 28.9929999999999 24.0650000000000
C   20.2590000000000 27.0910000000000 22.0120000000000
O   20.8840000000000 27.0500000000000 20.9390000000000
N   20.2740000000000 26.0489999999999 22.8629999999999
H   19.7379999999999 26.0640000000000 23.7190000000000
C   21.1020000000000 24.8730000000000 22.6870000000000
H   21.9540000000000 25.0560000000000 22.0330000000000
C   21.7199999999999 24.5609999999999 24.0700000000000
H   22.0850000000000 25.5429999999999 24.3719999999999
H   22.5770000000000 23.8880000000000 24.0320000000000
C   20.7390000000000 24.0369999999999 25.1200000000000
O   21.1159999999999 24.3460000000000 26.2390000000000
O   19.7729999999999 23.3279999999999 24.8460000000000
C   20.3060000000000 23.7010000000000 22.0240000000000
O   21.0240000000000 22.6909999999999 21.6769999999999
N   19.0429999999999 23.7890000000000 21.8260000000000
H   18.5199999999999 24.5519999999999 22.2310000000000
C   18.1200000000000 22.7280000000000 21.3769999999999
H   18.2130000000000 21.9669999999999 22.1520000000000
C   16.7169999999999 23.2710000000000 21.2680000000000
H   16.5539999999999 24.0300000000000 20.5019999999999
H   16.4609999999999 23.7710000000000 22.2020000000000
C   15.4789999999999 22.4250000000000 21.0159999999999
C   15.0419999999999 22.2049999999999 19.6909999999999
H   15.4700000000000 22.8249999999999 18.9170000000000
C   14.1809999999999 21.1260000000000 19.4520000000000
H   13.8520000000000 21.0960000000000 18.4239999999999
C   13.5009999999999 20.4630000000000 20.5060000000000
O   12.4909999999999 19.5869999999999 20.1610000000000
H   12.0020000000000 19.3309999999999 20.9469999999999
C   13.8320000000000 20.7850000000000 21.7899999999999
H   13.2789999999999 20.3700000000000 22.6200000000000
C   14.7690000000000 21.7680000000000 22.0689999999999
H   15.0380000000000 22.0030000000000 23.0880000000000
C   18.5330000000000 22.1069999999999 20.0060000000000
O   18.1539999999999 21.0060000000000 19.6110000000000
N   19.3350000000000 22.8790000000000 19.2429999999999
H   19.5440000000000 23.7950000000000 19.6149999999999
C   19.7839999999999 22.6789999999999 17.8550000000000
H   19.0579999999999 22.0489999999999 17.3399999999999
C   19.7940000000000 24.0689999999999 17.1660000000000
H   19.6050000000000 23.9800000000000 16.0960000000000
H   20.6439999999999 24.7259999999999 17.3500000000000
C   18.6690000000000 24.9899999999999 17.6090000000000
C   17.3210000000000 24.7330000000000 17.3060000000000
H   17.0629999999999 23.7929999999999 16.8399999999999
C   16.2820000000000 25.5569999999999 17.7979999999999
H   15.2560000000000 25.2740000000000 17.6140000000000
C   16.5960000000000 26.5859999999999 18.6990000000000
H   15.7609999999999 27.1400000000000 19.1009999999999
C   17.9379999999999 26.9390000000000 18.9510000000000
H   18.2199999999999 27.8019999999999 19.5350000000000
C   18.9770000000000 26.1350000000000 18.4460000000000
H   19.9280000000000 26.2330000000000 18.9490000000000
C   21.1750000000000 22.0429999999999 17.7600000000000
O   21.6729999999999 21.8230000000000 16.5829999999999
N   21.7699999999999 21.6509999999999 18.8889999999999
H   21.4390000000000 21.9020000000000 19.8099999999999
C   23.1159999999999 20.9929999999999 18.8389999999999
H   23.7160000000000 21.4439999999999 18.0489999999999
C   23.9299999999999 21.4119999999999 20.1080000000000
H   24.8829999999999 20.8919999999999 20.0139999999999
H   23.3679999999999 21.0809999999999 20.9810000000000
C   24.2010000000000 22.8560000000000 20.2360000000000
O   24.4149999999999 23.5930000000000 19.3069999999999
N   24.2070000000000 23.3380000000000 21.4869999999999
H   24.4869999999999 24.2940000000000 21.6509999999999
H   23.9619999999999 22.6389999999999 22.1739999999999
C   23.1999999999999 19.4780000000000 18.5569999999999
O   24.1720000000000 18.9209999999999 18.0470000000000
N   22.1179999999999 18.8249999999999 18.8649999999999
H   21.4439999999999 19.2830000000000 19.4619999999999
C   21.7469999999999 17.3840000000000 18.5799999999999
H   22.6600000000000 16.8219999999999 18.7779999999999
C   20.4770000000000 17.0289999999999 19.3689999999999
H   19.6859999999999 17.7020000000000 19.0369999999999
H   20.7010000000000 17.2100000000000 20.4200000000000
C   19.9619999999999 15.6099999999999 19.1980000000000
H   20.9140000000000 15.1519999999999 19.4690000000000
H   19.5880000000000 15.3559999999999 18.2059999999999
C   18.8249999999999 15.2210000000000 20.2330000000000
H   18.8969999999999 15.8780000000000 21.1000000000000
H   19.1239999999999 14.1969999999999 20.4549999999999
C   17.4140000000000 15.1679999999999 19.6819999999999
H   17.2839999999999 14.3750000000000 18.9460000000000
H   17.2500000000000 16.1520000000000 19.2420000000000
N   16.3049999999999 14.9039999999999 20.7089999999999
H   15.3810000000000 15.1080000000000 20.3580000000000
H   16.3369999999999 13.9070000000000 20.8679999999999
H   16.4729999999999 15.3480000000000 21.6009999999999
C   21.5579999999999 17.2240000000000 17.0799999999999
O   20.7920000000000 17.9819999999999 16.4740000000000
N   22.1060000000000 16.1179999999999 16.5730000000000
H   22.6619999999999 15.5660000000000 17.2089999999999
C   21.9190000000000 15.5869999999999 15.2230000000000
H   22.3339999999999 16.2970000000000 14.5079999999999
C   22.7300000000000 14.2820000000000 15.1600000000000
H   22.2779999999999 13.5429999999999 15.8209999999999
H   23.7420000000000 14.4800000000000 15.5180000000000
C   22.8369999999999 13.6969999999999 13.7530000000000
H   23.3299999999999 14.4169999999999 13.1010000000000
H   21.8410000000000 13.4920000000000 13.3740000000000
C   23.6529999999999 12.4009999999999 13.7840000000000
H   23.2420000000000 11.7059999999999 14.5190000000000
H   24.6769999999999 12.6400000000000 14.0739999999999
C   23.6810000000000 11.7370000000000 12.4090000000000
H   24.4890000000000 11.0020000000000 12.4100000000000
H   23.9170000000000 12.4890000000000 11.6509999999999
N   22.4029999999999 11.0579999999999 12.0869999999999
H   21.6110000000000 11.6959999999999 12.1389999999999
H   22.4250000000000 10.6890000000000 11.1449999999999
H   22.2319999999999 10.2910000000000 12.7289999999999
C   20.4310000000000 15.3940000000000 14.9060000000000
O   19.6750000000000 14.8989999999999 15.7390000000000
N   20.0339999999999 15.6730000000000 13.6699999999999
H   20.7450000000000 15.9870000000000 13.0199999999999
C   18.6700000000000 15.5329999999999 13.1389999999999
H   18.6600000000000 16.0440000000000 12.1760000000000
C   18.3629999999999 14.0419999999999 12.8569999999999
H   17.4100000000000 13.9740000000000 12.3300000000000
H   18.2519999999999 13.5169999999999 13.8079999999999
C   19.4179999999999 13.3170000000000 12.0099999999999
O   19.8049999999999 13.8279999999999 10.9309999999999
O   19.8599999999999 12.2089999999999 12.4030000000000
C   17.5730000000000 16.2280000000000 13.9909999999999
O   16.4469999999999 15.7360000000000 14.0589999999999
N   17.8859999999999 17.2880000000000 14.7579999999999
H   18.8369999999999 17.6320000000000 14.7460000000000
C   16.9370000000000 17.9450000000000 15.6920000000000
H   16.6780000000000 17.2340000000000 16.4759999999999
C   17.6069999999999 19.1570000000000 16.3629999999999
H   18.5090000000000 18.8359999999999 16.8760000000000
H   16.9319999999999 19.5339999999999 17.1329999999999
C   17.9310000000000 20.2959999999999 15.4390000000000
C   19.1069999999999 20.5060000000000 14.8040000000000
H   19.9969999999999 19.8949999999999 14.9260000000000
N   18.9899999999999 21.5930000000000 13.9570000000000
H   19.7390000000000 21.9209999999999 13.3559999999999
C   17.7270000000000 22.1400000000000 14.0039999999999
C   17.1129999999999 23.1990000000000 13.3200000000000
H   17.6600000000000 23.7590000000000 12.5749999999999
C   15.7720000000000 23.5079999999999 13.6099999999999
H   15.2710000000000 24.3109999999999 13.0890000000000
C   15.0719999999999 22.7689999999999 14.5770000000000
H   14.0410000000000 23.0120000000000 14.7910000000000
C   15.6989999999999 21.7059999999999 15.2530000000000
H   15.1449999999999 21.1299999999999 15.9800000000000
C   17.0390000000000 21.3580000000000 14.9779999999999
C   15.6099999999999 18.3850000000000 15.0429999999999
O   14.5790000000000 18.4720000000000 15.7089999999999
N   15.6349999999999 18.6479999999999 13.7370000000000
H   16.5289999999999 18.5930000000000 13.2739999999999
C   14.4840000000000 19.0289999999999 12.9199999999999
H   13.8710000000000 19.7319999999999 13.4860000000000
C   15.0280000000000 19.7609999999999 11.6799999999999
H   15.2810000000000 20.7759999999999 11.9900000000000
H   14.2360000000000 19.8539999999999 10.9390000000000
C   16.2620000000000 19.1409999999999 11.0259999999999
C   16.2330000000000 17.8270000000000 10.5160000000000
H   15.3219999999999 17.2500000000000 10.5549999999999
C   17.3730000000000 17.2710000000000 9.90300000000000
H   17.3320000000000 16.2740000000000 9.49200000000000
C   18.5450000000000 18.0320000000000 9.78500000000000
O   19.6250000000000 17.5279999999999 9.12899999999999
H   19.5760000000000 16.5730000000000 9.04599999999999
C   18.5949999999999 19.3210000000000 10.3300000000000
H   19.5150000000000 19.8820000000000 10.2699999999999
C   17.4579999999999 19.8790000000000 10.9459999999999
H   17.5079999999999 20.8829999999999 11.3480000000000
C   13.5579999999999 17.8560000000000 12.5289999999999
O   12.4809999999999 18.0919999999999 11.9749999999999
N   13.9649999999999 16.5960000000000 12.7360000000000
H   14.8339999999999 16.4329999999999 13.2360000000000
C   13.1739999999999 15.4260000000000 12.3460000000000
H   12.7870000000000 15.6150000000000 11.3539999999999
C   14.0549999999999 14.1690000000000 12.2449999999999
H   14.3970000000000 13.8859999999999 13.2400000000000
H   14.9350000000000 14.4179999999999 11.6500000000000
C   13.3569999999999 12.9670000000000 11.5839999999999
O   12.1120000000000 12.8390000000000 11.6219999999999
O   14.0749999999999 12.1240000000000 10.9939999999999
C   11.9710000000000 15.2270000000000 13.2750000000000
O   12.1020000000000 14.6829999999999 14.3659999999999
N   10.7759999999999 15.5039999999999 12.7460000000000
H   10.7899999999999 15.9689999999999 11.8559999999999
C   9.45800000000000 15.3270000000000 13.3710000000000
H   9.37500000000000 16.0350000000000 14.1959999999999
C   8.37700000000000 15.6639999999999 12.3279999999999
H   7.40099999999999 15.5269999999999 12.7949999999999
H   8.43900000000000 14.9239999999999 11.5289999999999
C   8.38599999999999 17.0489999999999 11.6950000000000
C   9.19999999999999 17.3290000000000 10.5800000000000
H   9.89799999999999 16.5899999999999 10.2230000000000
C   9.07000000000000 18.5479999999999 9.88899999999999
H   9.68099999999999 18.7480000000000 9.01999999999999
C   8.12899999999999 19.5019999999999 10.3149999999999
H   8.02500000000000 20.4409999999999 9.78299999999999
C   7.32899999999999 19.2369999999999 11.4380000000000
H   6.59999999999999 19.9649999999999 11.7660000000000
C   7.45899999999999 18.0169999999999 12.1250000000000
H   6.81400000000000 17.8009999999999 12.9640000000000
C   9.15300000000000 13.9290000000000 13.9640000000000
O   8.07799999999999 13.7539999999999 14.5389999999999
N   9.99499999999999 12.9109999999999 13.7430000000000
H   10.8130000000000 13.0999999999999 13.1730000000000
C   9.76399999999999 11.5210000000000 14.1890000000000
H   8.90900000000000 11.5060000000000 14.8670000000000
C   9.42099999999999 10.6099999999999 12.9900000000000
H   10.3309999999999 10.4100000000000 12.4260000000000
C   8.83500000000000 9.27100000000000 13.4529999999999
H   8.62500000000000 8.62800000000000 12.5990000000000
H   9.50799999999999 8.75200000000000 14.1329999999999
H   7.91000000000000 9.46299999999999 13.9909999999999
C   8.38400000000000 11.2349999999999 12.0419999999999
H   7.49699999999999 11.5280000000000 12.6050000000000
H   8.80400000000000 12.1150000000000 11.5549999999999
H   8.11800000000000 10.5180000000000 11.2660000000000
C   10.9459999999999 10.9420000000000 14.9779999999999
O   10.7270000000000 10.1449999999999 15.8889999999999
N   12.1730000000000 11.4390000000000 14.7759999999999
H   12.3010000000000 12.1329999999999 14.0510000000000
C   13.2810000000000 11.1780000000000 15.7170000000000
H   13.1549999999999 10.1780000000000 16.1350000000000
C   14.6340000000000 11.2289999999999 14.9890000000000
H   14.8529999999999 12.2599999999999 14.7159999999999
H   14.5570000000000 10.6470000000000 14.0719999999999
C   15.8070000000000 10.6839999999999 15.8249999999999
H   15.9459999999999 11.3000000000000 16.7149999999999
H   16.7180000000000 10.7620000000000 15.2279999999999
C   15.6020000000000 9.21700000000000 16.2229999999999
O   15.4710000000000 8.90399999999999 17.4299999999999
O   15.5500000000000 8.35999999999999 15.3019999999999
C   13.2910000000000 12.1539999999999 16.9020000000000
O   13.6440000000000 11.7660000000000 18.0109999999999
N   12.7390000000000 13.3520000000000 16.7300000000000
H   12.4499999999999 13.6120000000000 15.7929999999999
C   12.5899999999999 14.3819999999999 17.7540000000000
H   12.6959999999999 13.9350000000000 18.7409999999999
C   13.7270000000000 15.4070000000000 17.5719999999999
H   13.6189999999999 15.8989999999999 16.6039999999999
H   14.6820000000000 14.8879999999999 17.5910000000000
C   13.7430000000000 16.4439999999999 18.6789999999999
O   13.7940000000000 16.1179999999999 19.8580000000000
N   13.8119999999999 17.7089999999999 18.3490000000000
H   13.6199999999999 18.3859999999999 19.0749999999999
H   13.8100000000000 17.9740000000000 17.3689999999999
C   11.1679999999999 14.9809999999999 17.7010000000000
O   11.0120000000000 16.1630000000000 17.3949999999999
N   10.1090000000000 14.1669999999999 17.9140000000000
C   10.1630000000000 12.7889999999999 18.3880000000000
H   10.4290000000000 12.1300000000000 17.5629999999999
H   10.8710000000000 12.6690000000000 19.2089999999999
C   8.75300000000000 12.4529999999999 18.8629999999999
H   8.53200000000000 11.3940000000000 18.7310000000000
H   8.64100000000000 12.7449999999999 19.9080000000000
C   7.86800000000000 13.3339999999999 17.9840000000000
H   7.71199999999999 12.8390000000000 17.0249999999999
H   6.90800000000000 13.5449999999999 18.4579999999999
C   8.71199999999999 14.5969999999999 17.7800000000000
H   8.54499999999999 14.9719999999999 16.7710000000000
C   8.31400000000000 15.7180000000000 18.7540000000000
O   7.43100000000000 16.5150000000000 18.4299999999999
N   9.09600000000000 15.9179999999999 19.8230000000000
H   9.67500000000000 15.1660000000000 20.0869999999999
C   8.99499999999999 17.0539999999999 20.6999999999999
H   8.08900000000000 17.1329999999999 21.3069999999999
C   10.2379999999999 16.9759999999999 21.6589999999999
H   11.1839999999999 17.0590000000000 21.0820000000000
H   10.2029999999999 15.9550000000000 22.0859999999999
C   10.1850000000000 18.1189999999999 22.7049999999999
O   9.42900000000000 18.0650000000000 23.6580000000000
O   11.2119999999999 18.8760000000000 22.7839999999999
C   9.20100000000000 18.4460000000000 19.8960000000000
O   8.83000000000000 19.4800000000000 20.4699999999999
N   9.68500000000000 18.4750000000000 18.6499999999999
H   10.0259999999999 17.6099999999999 18.2420000000000
C   9.74499999999999 19.7010000000000 17.8369999999999
H   10.3030000000000 20.4319999999999 18.4200000000000
C   10.5299999999999 19.4170000000000 16.5360000000000
H   11.4700000000000 18.9319999999999 16.8049999999999
C   9.76500000000000 18.4800000000000 15.5790000000000
H   8.92399999999999 19.0000000000000 15.1189999999999
H   10.4420000000000 18.1439999999999 14.7919999999999
H   9.39400000000000 17.6060000000000 16.1099999999999
C   10.8699999999999 20.6950000000000 15.7490000000000
H   9.94100000000000 21.1999999999999 15.5099999999999
H   11.3599999999999 20.4130000000000 14.8170000000000
C   11.7820000000000 21.7010000000000 16.4520000000000
H   11.3569999999999 22.0189999999999 17.4029999999999
H   12.7569999999999 21.2459999999999 16.6030000000000
H   11.8979999999999 22.5779999999999 15.8160000000000
C   8.35800000000000 20.3210000000000 17.5539999999999
O   8.20299999999999 21.5440000000000 17.5579999999999
N   7.30799999999999 19.5000000000000 17.4430000000000
H   7.47900000000000 18.5040000000000 17.5399999999999
C   5.92400000000000 19.9660000000000 17.2420000000000
H   5.90399999999999 20.6640000000000 16.4080000000000
C   5.04499999999999 18.7519999999999 16.9100000000000
H   3.99100000000000 19.0120000000000 17.0189999999999
H   5.25999999999999 17.9589999999999 17.6250000000000
C   5.29399999999999 18.2409999999999 15.4800000000000
H   6.34999999999999 18.3380000000000 15.2300000000000
C   4.93100000000000 16.7669999999999 15.3750000000000
H   5.13900000000000 16.4020000000000 14.3699999999999
H   5.53399999999999 16.1909999999999 16.0779999999999
H   3.87800000000000 16.6209999999999 15.6159999999999
C   4.46999999999999 19.0390000000000 14.4649999999999
H   4.64400000000000 18.6570000000000 13.4610000000000
H   3.40799999999999 18.9469999999999 14.6969999999999
H   4.74699999999999 20.0899999999999 14.4990000000000
C   5.37999999999999 20.7250000000000 18.4600000000000
O   4.70399999999999 21.7500000000000 18.3150000000000
N   5.79000000000000 20.2869999999999 19.6539999999999
H   6.12899999999999 19.3350000000000 19.6370000000000
C   5.47400000000000 20.9170000000000 20.9390000000000
H   4.39200000000000 21.0130000000000 21.0279999999999
C   6.18700000000000 20.1350000000000 22.1310000000000
H   7.25699999999999 20.2950000000000 21.9980000000000
H   6.04900000000000 19.0569999999999 22.0450000000000
C   5.83900000000000 20.7049999999999 23.5289999999999
H   4.76100000000000 20.6879999999999 23.6920000000000
H   6.05199999999999 21.7600000000000 23.3539999999999
C   6.61700000000000 20.0859999999999 24.6649999999999
H   6.32399999999999 19.0450000000000 24.7989999999999
H   6.31099999999999 20.6619999999999 25.5390000000000
N   8.02299999999999 20.2390000000000 24.5019999999999
H   8.49399999999999 19.4920000000000 24.0120000000000
C   8.73199999999999 21.2759999999999 24.7130000000000
N   8.33500000000000 22.3539999999999 25.3099999999999
H   7.43799999999999 22.5120000000000 25.7459999999999
H   9.01699999999999 23.0940000000000 25.3909999999999
N   10.0150000000000 21.3000000000000 24.4340000000000
H   10.4860000000000 20.4699999999999 24.1039999999999
H   10.6809999999999 21.9770000000000 24.7770000000000
C   6.10200000000000 22.3689999999999 21.0079999999999
O   5.44599999999999 23.2729999999999 21.4729999999999
N   7.33399999999999 22.5259999999999 20.5519999999999
H   7.75300000000000 21.6829999999999 20.1859999999999
C   8.11400000000000 23.7510000000000 20.3790000000000
H   8.00799999999999 24.3339999999999 21.2940000000000
C   9.56900000000000 23.4529999999999 20.0519999999999
H   9.58200000000000 22.7089999999999 19.2560000000000
C   10.5540000000000 24.6299999999999 19.7130000000000
H   10.3010000000000 25.0229999999999 18.7289999999999
H   10.6479999999999 25.4229999999999 20.4549999999999
H   11.6010000000000 24.3569999999999 19.5829999999999
C   10.1669999999999 22.8299999999999 21.3120000000000
H   9.53100000000000 22.0820000000000 21.7869999999999
H   11.1099999999999 22.3700000000000 21.0159999999999
H   10.4350000000000 23.6329999999999 21.9980000000000
C   7.48000000000000 24.7639999999999 19.3369999999999
O   7.33500000000000 25.9349999999999 19.6739999999999
N   6.98400000000000 24.2510000000000 18.2020000000000
H   7.19500000000000 23.2830000000000 17.9759999999999
C   6.17499999999999 25.0350000000000 17.2620000000000
H   6.72100000000000 25.9450000000000 17.0159999999999
C   5.91600000000000 24.2549999999999 15.9600000000000
H   5.30600000000000 24.8810000000000 15.3070000000000
H   5.32200000000000 23.3739999999999 16.2040000000000
C   7.13100000000000 23.8140000000000 15.1539999999999
C   8.25399999999999 24.6539999999999 14.9920000000000
H   8.27999999999999 25.6299999999999 15.4540000000000
C   9.36200000000000 24.2139999999999 14.2400000000000
H   10.2330000000000 24.8410000000000 14.1300000000000
C   9.35299999999999 22.9430000000000 13.6470000000000
O   10.4520000000000 22.5000000000000 12.9740000000000
H   10.4130000000000 21.5360000000000 12.8059999999999
C   8.22499999999999 22.1200000000000 13.7720000000000
H   8.22700000000000 21.1409999999999 13.3179999999999
C   7.11599999999999 22.5549999999999 14.5210000000000
H   6.25300000000000 21.9149999999999 14.6199999999999
C   4.83500000000000 25.4810000000000 17.8670000000000
O   4.40500000000000 26.6020000000000 17.6080000000000
N   4.17999999999999 24.6679999999999 18.7100000000000
H   4.49000000000000 23.7100000000000 18.7979999999999
C   2.88700000000000 25.0120000000000 19.2570000000000
H   2.28500000000000 25.4100000000000 18.4400000000000
C   2.24200000000000 23.8369999999999 19.9989999999999
H   2.95299999999999 23.4789999999999 20.7429999999999
H   1.30600000000000 24.2010000000000 20.4239999999999
H   1.97200000000000 23.1509999999999 19.1960000000000
C   2.93500000000000 26.1630000000000 20.2169999999999
O   1.95700000000000 26.9209999999999 20.3440000000000
N   4.04800000000000 26.3399999999999 20.9190000000000
H   4.85799999999999 25.7480000000000 20.8030000000000
C   4.25600000000000 27.6039999999999 21.7630000000000
H   3.51699999999999 27.5350000000000 22.5609999999999
C   5.61399999999999 27.3359999999999 22.4819999999999
H   6.36200000000000 27.2500000000000 21.6939999999999
H   5.49800000000000 26.3979999999999 23.0259999999999
C   6.02500000000000 28.4400000000000 23.4239999999999
O   6.51600000000000 29.4939999999999 23.1299999999999
N   6.04600000000000 28.1359999999999 24.7530000000000
H   6.32700000000000 28.8960000000000 25.3560000000000
H   5.79800000000000 27.2040000000000 25.0519999999999
C   4.16000000000000 28.9929999999999 21.0680000000000
O   3.82799999999999 29.9669999999999 21.7130000000000
N   4.20300000000000 29.0539999999999 19.7579999999999
H   4.48200000000000 28.2119999999999 19.2770000000000
C   3.94499999999999 30.2240000000000 18.9469999999999
H   4.46999999999999 31.0489999999999 19.4280000000000
C   4.50600000000000 30.0330000000000 17.5579999999999
H   4.00900000000000 30.7270000000000 16.8810000000000
H   4.29999999999999 28.9720000000000 17.4209999999999
C   6.03099999999999 30.1460000000000 17.3679999999999
H   6.55400000000000 29.4909999999999 18.0640000000000
C   6.45000000000000 29.6080000000000 15.9990000000000
H   7.47600000000000 29.8730000000000 15.7460000000000
H   6.45399999999999 28.5199999999999 16.0640000000000
H   5.79900000000000 30.0549999999999 15.2469999999999
C   6.61300000000000 31.5960000000000 17.4289999999999
H   7.61599999999999 31.6159999999999 17.0030000000000
H   5.95300000000000 32.2569999999999 16.8670000000000
H   6.65700000000000 31.8760000000000 18.4819999999999
C   2.41199999999999 30.5670000000000 18.8210000000000
O   2.05100000000000 31.7010000000000 18.3730000000000
N   1.47600000000000 29.6729999999999 19.2920000000000
H   1.77499999999999 28.7450000000000 19.5560000000000
C   0.11100000000000 29.7719999999999 18.8769999999999
H   -0.3980000000000 28.8339999999999 19.0990000000000
H   0.11000000000000 29.8279999999999 17.7890000000000
C   -0.6370000000000 31.0330000000000 19.3750000000000
O   -1.4530000000000 31.6909999999999 18.7079999999999
N   -0.3470000000000 31.5259999999999 20.5120000000000
H   0.23000000000000 30.9269999999999 21.0850000000000
C   -0.9670000000000 32.7040000000000 21.1819999999999
H   -2.0569999999999 32.7049999999999 21.1660000000000
C   -0.5570000000000 32.7520000000000 22.6570000000000
H   -0.8650000000000 33.7520000000000 22.9619999999999
H   0.52600000000000 32.7030000000000 22.7710000000000
C   -1.1080000000000 31.6950000000000 23.6189999999999
H   -0.6960000000000 31.7379999999999 24.6269999999999
H   -0.8620000000000 30.7210000000000 23.1950000000000
C   -2.6440000000000 31.9059999999999 23.8530000000000
O   -3.0550000000000 32.4279999999999 24.9280000000000
O   -3.4630000000000 31.5779999999999 22.9439999999999
C   -0.6200000000000 34.0499999999999 20.4830000000000
O   -1.4690000000000 34.9179999999999 20.2270000000000
N   0.71200000000000 34.2419999999999 20.0880000000000
H   1.39799999999999 33.6120000000000 20.4789999999999
C   1.20000000000000 35.3299999999999 19.1840000000000
H   0.82100000000000 36.2770000000000 19.5689999999999
C   2.75800000000000 35.1799999999999 19.0839999999999
H   3.05799999999999 34.1799999999999 18.7699999999999
H   3.06000000000000 35.1989999999999 20.1310000000000
C   3.39900000000000 36.2340000000000 18.3170000000000
H   2.99100000000000 37.1910000000000 18.6419999999999
H   3.12699999999999 35.9979999999999 17.2890000000000
C   4.95000000000000 36.2250000000000 18.4840000000000
H   5.40299999999999 36.9410000000000 17.7989999999999
H   5.35400000000000 35.2899999999999 18.0979999999999
N   5.33600000000000 36.5399999999999 19.8590000000000
H   5.41600000000000 35.7400000000000 20.4710000000000
C   5.71600000000000 37.7220000000000 20.2379999999999
N   5.71000000000000 38.7969999999999 19.4589999999999
H   5.28699999999999 38.6769999999999 18.5500000000000
H   5.55999999999999 39.6659999999999 19.9529999999999
N   6.12000000000000 37.9739999999999 21.4420000000000
H   6.07800000000000 37.1910000000000 22.0779999999999
H   6.67999999999999 38.7629999999999 21.7330000000000
C   0.54300000000000 35.3359999999999 17.8230000000000
O   0.06000000000000 36.3489999999999 17.3760000000000
N   0.43100000000000 34.1899999999999 17.1859999999999
H   0.87500000000000 33.3950000000000 17.6239999999999
C   -0.2330000000000 34.0080000000000 15.9139999999999
H   0.31500000000000 34.5859999999999 15.1690000000000
C   0.11900000000000 32.6150000000000 15.3559999999999
H   -0.3130000000000 31.8769999999999 16.0320000000000
C   -0.5690000000000 32.3350000000000 14.0340000000000
H   -0.3750000000000 31.3039999999999 13.7379999999999
H   -1.6399999999999 32.4889999999999 14.1630000000000
H   -0.1350000000000 33.0219999999999 13.3079999999999
C   1.58400000000000 32.4339999999999 15.1379999999999
H   2.14999999999999 32.4660000000000 16.0689999999999
H   1.85600000000000 31.4660000000000 14.7180000000000
H   1.97000000000000 33.2520000000000 14.5299999999999
C   -1.7000000000000 34.2920000000000 15.9510000000000
O   -2.2909999999999 35.1330000000000 15.2309999999999
N   -2.3430000000000 33.6920000000000 16.9780000000000
H   -1.7760000000000 33.0649999999999 17.5320000000000
C   -3.7160000000000 33.9630000000000 17.3930000000000
H   -4.3550000000000 33.7730000000000 16.5309999999999
C   -4.1440000000000 33.0630000000000 18.5109999999999
H   -3.6499999999999 33.3879999999999 19.4259999999999
H   -3.8170000000000 32.0649999999999 18.2190000000000
C   -5.6410000000000 32.9359999999999 18.8430000000000
H   -6.0850000000000 32.3980000000000 18.0060000000000
H   -6.1020000000000 33.8830000000000 19.1250000000000
C   -5.9109999999999 32.0270000000000 20.0670000000000
H   -5.5629999999999 31.0279999999999 19.8049999999999
H   -6.9900000000000 31.9450000000000 20.1990000000000
N   -5.4489999999999 32.5940000000000 21.3760000000000
H   -4.6310000000000 32.1829999999999 21.8009999999999
C   -6.0970000000000 33.3999999999999 22.1780000000000
N   -7.2980000000000 33.9089999999999 21.9319999999999
H   -7.7240000000000 33.7000000000000 21.0399999999999
H   -7.8369999999999 34.3040000000000 22.6900000000000
N   -5.5330000000000 33.6610000000000 23.3470000000000
H   -4.6870000000000 33.1280000000000 23.4939999999999
H   -5.9189999999999 34.4359999999999 23.8679999999999
C   -3.9380000000000 35.3969999999999 17.6930000000000
O   -4.8760000000000 35.9849999999999 17.1550000000000
N   -2.9529999999999 36.0330000000000 18.3419999999999
H   -2.1259999999999 35.4960000000000 18.5569999999999
C   -3.0190000000000 37.4590000000000 18.6170000000000
H   -4.0240000000000 37.7190000000000 18.9480000000000
C   -1.9650000000000 37.8119999999999 19.7119999999999
H   -1.0920000000000 37.1839999999999 19.5300000000000
H   -2.2980000000000 37.5159999999999 20.7070000000000
C   -1.5040000000000 39.2469999999999 19.9540000000000
H   -1.0280000000000 39.6760000000000 19.0719999999999
H   -0.7710000000000 39.1370000000000 20.7530000000000
C   -2.6600000000000 40.1310000000000 20.4480000000000
O   -3.8599999999999 39.7809999999999 20.5120000000000
N   -2.4020000000000 41.3530000000000 20.8799999999999
H   -3.2040000000000 41.8699999999999 21.2119999999999
H   -1.4890000000000 41.7839999999999 20.8479999999999
C   -2.9110000000000 38.2939999999999 17.2869999999999
O   -3.6200000000000 39.2950000000000 17.2429999999999
N   -2.0270000000000 37.8780000000000 16.3449999999999
H   -1.3390000000000 37.1829999999999 16.5990000000000
C   -1.8360000000000 38.5589999999999 15.1029999999999
H   -1.6190000000000 39.5840000000000 15.4049999999999
C   -0.5679999999999 37.9669999999999 14.4969999999999
H   0.22500000000000 38.2439999999999 15.1920000000000
H   -0.6380000000000 36.8819999999999 14.4130000000000
H   -0.4960000000000 38.3909999999999 13.4960000000000
C   -3.0289999999999 38.5030000000000 14.1519999999999
O   -3.2980000000000 39.4690000000000 13.4209999999999
N   -3.7930000000000 37.4069999999999 14.1539999999999
H   -3.5830000000000 36.6790000000000 14.8219999999999
C   -5.0720000000000 37.2460000000000 13.4250000000000
H   -4.9989999999999 37.5859999999999 12.3919999999999
C   -5.3620000000000 35.7569999999999 13.5109999999999
H   -6.3719999999999 35.6719999999999 13.1090000000000
H   -5.2770000000000 35.3969999999999 14.5359999999999
C   -4.4459999999999 34.8620000000000 12.6199999999999
H   -3.4180000000000 35.2250000000000 12.6400000000000
C   -4.3760000000000 33.3980000000000 13.0709999999999
H   -5.2770000000000 32.9080000000000 12.7029999999999
H   -3.4470000000000 32.9900000000000 12.6730000000000
H   -4.2210000000000 33.3340000000000 14.1479999999999
C   -4.8650000000000 34.9660000000000 11.1839999999999
H   -4.6650000000000 35.9720000000000 10.8149999999999
H   -4.4409999999999 34.1340000000000 10.6219999999999
H   -5.9489999999999 34.8530000000000 11.1479999999999
C   -6.1940000000000 38.0640000000000 14.1419999999999
O   -7.0549999999999 38.6219999999999 13.4689999999999
N   -6.2000000000000 38.2060000000000 15.4480000000000
H   -5.7060000000000 37.5709999999999 16.0590000000000
C   -7.1200000000000 39.1250000000000 16.1900000000000
H   -8.1359999999999 38.9459999999999 15.8390000000000
C   -6.9249999999999 38.9179999999999 17.7059999999999
H   -7.3630000000000 39.6859999999999 18.3419999999999
H   -5.8609999999999 38.9939999999999 17.9310000000000
C   -7.5350000000000 37.5850000000000 18.2689999999999
H   -7.1890000000000 36.7500000000000 17.6600000000000
C   -7.1440000000000 37.2580000000000 19.7109999999999
H   -6.0730000000000 37.4590000000000 19.6840000000000
H   -7.6790000000000 37.8650000000000 20.4409999999999
H   -7.3990000000000 36.2370000000000 19.9950000000000
C   -9.0020000000000 37.6510000000000 18.3129999999999
H   -9.3079999999999 37.6390000000000 17.2680000000000
H   -9.4299999999999 36.7180000000000 18.6780000000000
H   -9.1349999999999 38.5129999999999 18.9680000000000
C   -6.8230000000000 40.6880000000000 15.7530000000000
O   -7.7480000000000 41.4329999999999 15.4139999999999
N   -5.4729999999999 41.0399999999999 15.6739999999999
H   -4.8869999999999 40.4690000000000 16.2659999999999
C   -5.0789999999999 42.3149999999999 15.2240000000000
H   -5.5990000000000 43.1289999999999 15.7279999999999
C   -3.5489999999999 42.5439999999999 15.4949999999999
H   -3.1480000000000 43.3380000000000 14.8650000000000
H   -3.0470000000000 41.6159999999999 15.2200000000000
C   -3.4190000000000 42.9530000000000 16.9879999999999
H   -3.7740000000000 42.0640000000000 17.5100000000000
H   -4.0730000000000 43.7939999999999 17.2169999999999
C   -1.9720000000000 43.2019999999999 17.3960000000000
H   -1.4890000000000 43.8750000000000 16.6870000000000
H   -1.3919999999999 42.2790000000000 17.3829999999999
C   -1.8129999999999 43.8549999999999 18.7689999999999
H   -2.2940000000000 43.2000000000000 19.4959999999999
H   -2.4209999999999 44.7599999999999 18.7910000000000
N   -0.3490000000000 44.0480000000000 19.1239999999999
H   0.15600000000000 44.8629999999999 18.8060000000000
H   -0.1860000000000 43.9420000000000 20.1149999999999
H   0.24700000000000 43.2909999999999 18.8200000000000
C   -5.4530000000000 42.5349999999999 13.7599999999999
O   -6.0320000000000 43.5619999999999 13.4789999999999
N   -5.4390000000000 41.5110000000000 12.9309999999999
H   -5.0910000000000 40.6009999999999 13.1969999999999
C   -5.9379999999999 41.5910000000000 11.5760000000000
H   -5.6189999999999 42.5859999999999 11.2629999999999
C   -5.5730000000000 40.3659999999999 10.8420000000000
H   -5.8220000000000 39.4450000000000 11.3689999999999
C   -6.0400000000000 40.2430000000000 9.43500000000000
H   -7.1269999999999 40.3130000000000 9.48000000000000
H   -5.5830000000000 41.0009999999999 8.79800000000000
H   -5.8570000000000 39.2359999999999 9.06099999999999
O   -4.1619999999999 40.4470000000000 10.7370000000000
H   -3.8940000000000 39.6180000000000 10.3350000000000
C   -7.3990000000000 41.8049999999999 11.6400000000000
O   -7.9530000000000 42.5330000000000 10.7940000000000
N   -8.1780000000000 41.1499999999999 12.5269999999999
H   -7.7759999999999 40.3689999999999 13.0250000000000
C   -9.6280000000000 41.3509999999999 12.6590000000000
H   -10.021000000000 41.2109999999999 11.6519999999999
C   -10.287000000000 40.1869999999999 13.4019999999999
H   -9.7309999999999 39.9590000000000 14.3109999999999
C   -11.673000000000 40.5159999999999 14.0090000000000
H   -12.256000000000 39.6259999999999 14.2439999999999
H   -11.503000000000 41.0700000000000 14.9329999999999
H   -12.233000000000 41.1599999999999 13.3309999999999
C   -10.385999999999 38.9390000000000 12.3910000000000
H   -10.990000000000 38.2460000000000 12.9760000000000
H   -10.923999999999 39.2539999999999 11.4969999999999
H   -9.4000000000000 38.4849999999999 12.2919999999999
C   -9.9939999999999 42.7710000000000 13.0259999999999
O   -10.884999999999 43.3359999999999 12.3460000000000
N   -9.1570000000000 43.3440000000000 13.9220000000000
H   -8.6419999999999 42.7770000000000 14.5800000000000
C   -9.3390000000000 44.7509999999999 14.3829999999999
H   -10.413999999999 44.8239999999999 14.5440000000000
C   -8.6950000000000 45.0379999999999 15.7479999999999
H   -8.3989999999999 46.0720000000000 15.9250000000000
H   -7.7679999999999 44.4639999999999 15.7159999999999
C   -9.4049999999999 44.4590000000000 16.9480000000000
H   -10.099999999999 43.6450000000000 16.7399999999999
H   -9.9309999999999 45.2610000000000 17.4669999999999
C   -8.3770000000000 43.8830000000000 17.9349999999999
O   -7.6870000000000 44.6749999999999 18.6159999999999
N   -8.1410000000000 42.5649999999999 17.9639999999999
H   -7.4800000000000 42.1730000000000 18.6200000000000
H   -8.7980000000000 41.9170000000000 17.5519999999999
C   -8.9480000000000 45.8860000000000 13.3759999999999
O   -9.5419999999999 46.9650000000000 13.2720000000000
N   -7.9150000000000 45.5120000000000 12.6140000000000
H   -7.4269999999999 44.6499999999999 12.8119999999999
C   -7.3929999999999 46.3320000000000 11.4570000000000
H   -7.2919999999999 47.3509999999999 11.8300000000000
C   -5.9889999999999 45.8359999999999 11.1400000000000
H   -5.9690000000000 44.7569999999999 10.9890000000000
H   -5.2720000000000 45.9309999999999 11.9559999999999
C   -5.3819999999999 46.5589999999999 9.96000000000000
C   -5.0019999999999 47.9189999999999 10.0459999999999
H   -5.3529999999999 48.5020000000000 10.8849999999999
C   -4.3959999999999 48.4780000000000 8.94200000000000
H   -4.1269999999999 49.5230000000000 8.98199999999999
C   -4.0129999999999 47.7719999999999 7.76700000000000
H   -3.4460000000000 48.2830000000000 7.00300000000000
C   -4.3799999999999 46.3980000000000 7.69500000000000
H   -4.0670000000000 45.7760000000000 6.87000000000000
C   -5.0899999999999 45.8250000000000 8.80599999999999
H   -5.4199999999999 44.7989999999999 8.73099999999999
C   -8.3439999999999 46.2620000000000 10.2210000000000
O   -8.6430000000000 47.3870000000000 9.67600000000000
N   -8.9469999999999 45.1030000000000 9.87599999999999
H   -8.4770000000000 44.2839999999999 10.2349999999999
C   -9.9680000000000 44.9810000000000 8.85100000000000
H   -9.4009999999999 45.4260000000000 8.03400000000000
C   -10.298000000000 43.4960000000000 8.63000000000000
H   -11.041000000000 43.3890000000000 7.83900000000000
H   -10.714000000000 43.0300000000000 9.52299999999999
S   -8.9429999999999 42.6409999999999 7.92100000000000
H   -8.3900000000000 42.1019999999999 9.01099999999999
C   -11.230999999999 45.7419999999999 9.19500000000000
O   -11.766999999999 46.4879999999999 8.34300000000000
N   -11.762000000000 45.5919999999999 10.4380000000000
H   -11.298999999999 45.0510000000000 11.1549999999999
C   -12.923999999999 46.3750000000000 10.8330000000000
H   -13.756000000000 46.0900000000000 10.1890000000000
C   -13.292999999999 46.0630000000000 12.3300000000000
H   -14.037000000000 46.8059999999999 12.6180000000000
H   -12.371999999999 46.2389999999999 12.8859999999999
C   -13.958000000000 44.7000000000000 12.5850000000000
O   -13.978999999999 44.2409999999999 13.7699999999999
O   -14.345000000000 44.0760000000000 11.5410000000000
C   -12.737000000000 47.9040000000000 10.6739999999999
O   -13.638999999999 48.4979999999999 10.1080000000000
N   -11.580999999999 48.4859999999999 11.0530000000000
H   -10.839000000000 47.8719999999999 11.3590000000000
C   -11.275999999999 49.8860000000000 10.9840000000000
H   -12.118000000000 50.3980000000000 11.4489999999999
C   -9.9179999999999 50.2599999999999 11.6170000000000
H   -9.7210000000000 51.2980000000000 11.3469999999999
H   -9.8569999999999 50.0989999999999 12.6940000000000
H   -9.0909999999999 49.6859999999999 11.1999999999999
C   -11.329000000000 50.3320000000000 9.51600000000000
O   -11.878000000000 51.4119999999999 9.19899999999999
N   -10.723000000000 49.4889999999999 8.64400000000000
H   -10.310000000000 48.6640000000000 9.05599999999999
C   -10.625000000000 49.6910000000000 7.18700000000000
H   -10.240999999999 50.6899999999999 6.98200000000000
C   -9.6150000000000 48.7120000000000 6.52200000000000
H   -9.7720000000000 48.7670000000000 5.44500000000000
H   -9.8559999999999 47.6970000000000 6.83999999999999
C   -8.1940000000000 49.0700000000000 6.76999999999999
H   -8.0999999999999 49.0780000000000 7.85500000000000
H   -7.8600000000000 50.0820000000000 6.54000000000000
S   -7.0890000000000 47.8650000000000 6.07599999999999
C   -7.3979999999999 47.9579999999999 4.31900000000000
H   -8.1280000000000 47.2100000000000 4.01100000000000
H   -7.7539999999999 48.9369999999999 3.99800000000000
H   -6.4630000000000 47.6540000000000 3.84799999999999
C   -12.006999999999 49.5609999999999 6.55400000000000
O   -12.396000000000 50.3239999999999 5.67100000000000
N   -12.859000000000 48.6420000000000 6.96400000000000
H   -12.586999999999 47.9549999999999 7.65200000000000
C   -14.221000000000 48.4660000000000 6.55400000000000
H   -14.310000000000 48.3909999999999 5.46999999999999
C   -14.897000000000 47.1790000000000 7.15800000000000
H   -15.082000000000 47.3609999999999 8.21700000000000
H   -14.227999999999 46.3410000000000 6.96499999999999
C   -16.254999999999 46.7869999999999 6.63100000000000
H   -16.876000000000 47.6820000000000 6.60900000000000
H   -16.803999999999 46.0319999999999 7.19500000000000
C   -16.271000000000 46.3500000000000 5.16399999999999
H   -15.723000000000 45.4119999999999 5.06799999999999
H   -15.737000000000 47.1000000000000 4.58199999999999
N   -17.682999999999 46.2929999999999 4.66000000000000
H   -18.323000000000 46.8650000000000 5.19200000000000
C   -18.117000000000 45.7530000000000 3.50000000000000
N   -17.285000000000 45.1480000000000 2.65200000000000
H   -16.335999999999 44.9849999999999 2.95600000000000
H   -17.603000000000 44.8179999999999 1.75200000000000
N   -19.400999999999 45.7299999999999 3.23700000000000
H   -20.106999999999 46.1390000000000 3.83199999999999
H   -19.628000000000 45.1809999999999 2.41999999999999
C   -15.166999999999 49.6259999999999 6.95899999999999
O   -15.776999999999 50.2250000000000 6.04100000000000
N   -15.173000000000 50.0170000000000 8.23600000000000
H   -14.577000000000 49.5690000000000 8.91699999999999
C   -15.993000000000 51.0900000000000 8.77500000000000
H   -17.048999999999 51.0249999999999 8.51399999999999
C   -15.896000000000 51.1769999999999 10.3339999999999
H   -16.329999999999 52.1430000000000 10.5939999999999
H   -14.855000000000 51.1340000000000 10.6530000000000
C   -16.641999999999 50.1139999999999 10.9749999999999
O   -17.835999999999 50.2700000000000 11.0790000000000
N   -16.060999999999 49.0039999999999 11.3390000000000
H   -16.644999999999 48.2520000000000 11.6769999999999
H   -15.121000000000 48.9119999999999 10.9819999999999
C   -15.634999999999 52.4189999999999 8.04199999999999
O   -16.500000000000 53.0840000000000 7.42300000000000
N   -14.339999999999 52.7740000000000 8.09399999999999
H   -13.648999999999 52.1270000000000 8.44500000000000
C   -13.827000000000 54.0709999999999 7.54699999999999
H   -14.506999999999 54.9029999999999 7.73200000000000
C   -12.554999999999 54.5260000000000 8.24399999999999
H   -12.650000000000 54.4769999999999 9.32900000000000
H   -11.714000000000 53.9080000000000 7.92699999999999
H   -12.351000000000 55.5319999999999 7.87800000000000
C   -13.694000000000 54.1109999999999 5.94200000000000
O   -13.215999999999 55.0919999999999 5.46400000000000
N   -14.214000000000 53.1760000000000 5.15099999999999
H   -14.666000000000 52.4339999999999 5.66699999999999
C   -14.138999999999 52.9620000000000 3.70500000000000
H   -14.775000000000 53.7430000000000 3.28799999999999
H   -14.625999999999 52.0300000000000 3.41699999999999
C   -12.762000000000 53.0760000000000 3.05200000000000
O   -12.364000000000 54.0379999999999 2.46300000000000
N   -11.932999999999 52.0450000000000 3.31499999999999
H   -12.128999999999 51.3200000000000 3.99100000000000
C   -10.571999999999 52.0300000000000 2.70800000000000
H   -10.423999999999 52.7560000000000 1.90900000000000
C   -9.3710000000000 52.3239999999999 3.65399999999999
H   -9.1270000000000 51.5069999999999 4.33399999999999
C   -8.0939999999999 52.4960000000000 2.82300000000000
H   -7.2249999999999 52.8200000000000 3.39599999999999
H   -7.8040000000000 51.6189999999999 2.24500000000000
H   -8.1969999999999 53.3489999999999 2.15300000000000
C   -9.5909999999999 53.5140000000000 4.63999999999999
H   -10.435999999999 53.0880000000000 5.18200000000000
H   -9.7989999999999 54.4549999999999 4.13199999999999
C   -8.4559999999999 53.6210000000000 5.70300000000000
H   -7.5430000000000 53.9969999999999 5.24099999999999
H   -8.8109999999999 54.2520000000000 6.51700000000000
H   -8.2560000000000 52.6430000000000 6.14200000000000
C   -10.468999999999 50.6959999999999 1.94100000000000
O   -10.696999999999 49.6139999999999 2.45600000000000
N   -9.8789999999999 50.7019999999999 0.69400000000000
H   -9.5749999999999 51.5810000000000 0.29900000000000
C   -9.4540000000000 49.4540000000000 -0.0640000000000
H   -9.9840000000000 48.5780000000000 0.31000000000000
C   -9.9190000000000 49.5420000000000 -1.5600000000000
H   -9.4559999999999 50.4099999999999 -2.0280000000000
C   -9.4570000000000 48.3250000000000 -2.3570000000000
H   -8.4120000000000 48.0829999999999 -2.1619999999999
H   -10.002000000000 47.3999999999999 -2.1659999999999
H   -9.5879999999999 48.4849999999999 -3.4270000000000
C   -11.433999999999 49.6439999999999 -1.6590000000000
H   -11.721999999999 49.7139999999999 -2.7080000000000
H   -11.875999999999 48.6859999999999 -1.3850000000000
H   -11.881000000000 50.4720000000000 -1.1070000000000
C   -7.9299999999999 49.2469999999999 0.08800000000000
O   -7.1609999999999 50.1730000000000 -0.1750000000000
N   -7.5250000000000 48.0360000000000 0.42100000000000
H   -8.2110000000000 47.2959999999999 0.45500000000000
C   -6.1449999999999 47.7150000000000 0.76400000000000
H   -5.9740000000000 48.1820000000000 1.73400000000000
H   -5.4800000000000 48.2849999999999 0.11500000000000
C   -5.7080000000000 46.2180000000000 0.74200000000000
O   -6.4660000000000 45.3400000000000 1.02099999999999
N   -4.5629999999999 45.9879999999999 0.14300000000000
H   -3.9720000000000 46.7560000000000 -0.1430000000000
C   -3.9889999999999 44.6959999999999 -0.1710000000000
H   -4.8369999999999 44.0129999999999 -0.2060000000000
C   -3.2540000000000 44.7289999999999 -1.5529999999999
H   -4.0499999999999 44.8530000000000 -2.2869999999999
C   -2.3769999999999 45.9089999999999 -1.8200000000000
H   -3.0019999999999 46.7800000000000 -2.0179999999999
H   -1.7080000000000 46.1679999999999 -0.9990000000000
H   -1.7330000000000 45.7460000000000 -2.6840000000000
C   -2.5280000000000 43.3960000000000 -1.7860000000000
H   -2.0770000000000 43.2700000000000 -2.7709999999999
H   -1.7290000000000 43.2620000000000 -1.0569999999999
H   -3.1789999999999 42.5339999999999 -1.6410000000000
C   -3.0979999999999 44.2719999999999 0.93799999999999
O   -1.9790000000000 44.8209999999999 1.13700000000000
N   -3.5779999999999 43.3059999999999 1.71700000000000
H   -4.5179999999999 42.9410000000000 1.66300000000000
C   -2.8980000000000 42.8810000000000 2.94600000000000
H   -2.4990000000000 43.7899999999999 3.39500000000000
C   -3.8870000000000 42.2550000000000 3.95400000000000
H   -3.2959999999999 41.6199999999999 4.61399999999999
H   -4.5999999999999 41.6439999999999 3.40099999999999
C   -4.5240000000000 43.1929999999999 4.99399999999999
H   -3.6709999999999 43.7180000000000 5.42199999999999
C   -5.4690000000000 44.1610000000000 4.27599999999999
H   -5.9370000000000 44.7950000000000 5.02899999999999
H   -5.0160000000000 44.7689999999999 3.49200000000000
H   -6.2190000000000 43.6159999999999 3.70200000000000
C   -5.2619999999999 42.4399999999999 6.11200000000000
H   -4.6680000000000 41.7310000000000 6.68799999999999
H   -5.5739999999999 43.1599999999999 6.86899999999999
H   -6.1410000000000 41.9099999999999 5.74399999999999
C   -1.7629999999999 41.8840000000000 2.58700000000000
O   -1.9780000000000 40.9059999999999 1.90500000000000
N   -0.5260000000000 42.0589999999999 3.09500000000000
H   -0.2630000000000 42.8170000000000 3.70800000000000
C   0.59100000000000 41.2250000000000 2.76699999999999
H   0.20800000000000 40.2629999999999 2.42899999999999
C   1.51800000000000 41.8209999999999 1.62999999999999
H   2.45500000000000 41.2689999999999 1.56699999999999
C   0.90900000000000 41.9359999999999 0.20400000000000
H   -0.0740000000000 42.4059999999999 0.22700000000000
H   1.57200000000000 42.4840000000000 -0.4660000000000
H   0.89200000000000 40.9759999999999 -0.3120000000000
O   1.87400000000000 43.1079999999999 2.05600000000000
H   2.75599999999999 42.9540000000000 2.40300000000000
C   1.46200000000000 41.0060000000000 3.98899999999999
O   1.66700000000000 41.9620000000000 4.65700000000000
N   1.96500000000000 39.8140000000000 4.26299999999999
H   1.67799999999999 39.1090000000000 3.59900000000000
C   2.66199999999999 39.2650000000000 5.39900000000000
H   1.97900000000000 39.1739999999999 6.24300000000000
C   3.18800000000000 37.8560000000000 4.95800000000000
H   4.10100000000000 37.5469999999999 5.46699999999999
H   3.45500000000000 37.9110000000000 3.90200000000000
C   2.14000000000000 36.7239999999999 5.10799999999999
H   1.25099999999999 37.0279999999999 4.55499999999999
C   2.77300000000000 35.5219999999999 4.49099999999999
H   2.10100000000000 34.6779999999999 4.65000000000000
H   2.93400000000000 35.5949999999999 3.41500000000000
H   3.71400000000000 35.2220000000000 4.95200000000000
C   1.99700000000000 36.4530000000000 6.59300000000000
H   2.90399999999999 36.0739999999999 7.06500000000000
H   1.80699999999999 37.3849999999999 7.12600000000000
H   1.16300000000000 35.7580000000000 6.69000000000000
C   3.80799999999999 40.2030000000000 5.88400000000000
O   4.10799999999999 40.3160000000000 7.06200000000000
N   4.39900000000000 40.9299999999999 4.97900000000000
H   4.09900000000000 40.7379999999999 4.03399999999999
C   5.62699999999999 41.6790000000000 5.21600000000000
H   6.29699999999999 41.2490000000000 5.96000000000000
C   6.35400000000000 41.7989999999999 3.82799999999999
H   6.52799999999999 40.7770000000000 3.49200000000000
H   7.30700000000000 42.3200000000000 3.90799999999999
C   5.55700000000000 42.5339999999999 2.69800000000000
O   4.33199999999999 42.8250000000000 2.75199999999999
O   6.19899999999999 42.9799999999999 1.73300000000000
C   5.27400000000000 43.1090000000000 5.79000000000000
O   6.18700000000000 43.7989999999999 6.27299999999999
N   4.02200000000000 43.5510000000000 5.60700000000000
H   3.33199999999999 42.9269999999999 5.21400000000000
C   3.52199999999999 44.7539999999999 6.30100000000000
H   4.31599999999999 45.4769999999999 6.48400000000000
C   2.48600000000000 45.4260000000000 5.39299999999999
H   1.88599999999999 46.2150000000000 5.84700000000000
H   1.83000000000000 44.6619999999999 4.97499999999999
C   3.10199999999999 46.2000000000000 4.21000000000000
O   3.54199999999999 47.2730000000000 4.37999999999999
N   3.37300000000000 45.6659999999999 3.06900000000000
H   3.62599999999999 46.2150000000000 2.25899999999999
H   3.22699999999999 44.6679999999999 3.02700000000000
C   2.98200000000000 44.5000000000000 7.69700000000000
O   2.45600000000000 45.4720000000000 8.21299999999999
N   3.11600000000000 43.2929999999999 8.29299999999999
H   3.54599999999999 42.5880000000000 7.71100000000000
C   2.64699999999999 43.0549999999999 9.68200000000000
H   2.25000000000000 43.9939999999999 10.0670000000000
C   1.48300000000000 42.0230000000000 9.70800000000000
H   1.74700000000000 41.0399999999999 9.31900000000000
H   0.77600000000000 42.5170000000000 9.04199999999999
C   0.73100000000000 41.9369999999999 11.0440000000000
H   0.27500000000000 42.9269999999999 11.0649999999999
H   1.40999999999999 41.7049999999999 11.8650000000000
C   -0.3220000000000 40.9099999999999 11.0399999999999
O   -0.3840000000000 39.9369999999999 10.3510000000000
N   -1.3169999999999 41.0609999999999 11.9139999999999
H   -2.0630000000000 40.3819999999999 11.9719999999999
H   -1.3410000000000 41.9230000000000 12.4399999999999
C   3.88899999999999 42.6610000000000 10.5259999999999
O   4.72400000000000 41.8179999999999 10.1609999999999
N   4.00000000000000 43.1529999999999 11.7970000000000
H   3.39900000000000 43.9369999999999 12.0069999999999
C   5.11300000000000 42.8299999999999 12.7850000000000
H   5.99099999999999 42.6019999999999 12.1809999999999
C   5.55999999999999 44.0940000000000 13.5930000000000
H   5.54300000000000 44.9209999999999 12.8819999999999
H   6.54900000000000 43.8370000000000 13.9719999999999
C   4.75900000000000 44.5480000000000 14.8170000000000
O   5.03699999999999 45.5850000000000 15.4359999999999
O   3.81999999999999 43.7879999999999 15.2739999999999
C   4.73299999999999 41.5210000000000 13.5589999999999
O   3.60199999999999 40.9949999999999 13.4030000000000
N   5.74099999999999 40.9879999999999 14.3059999999999
H   6.62300000000000 41.4780000000000 14.2579999999999
C   5.51799999999999 39.8459999999999 15.0350000000000
H   4.84600000000000 39.2790000000000 14.3900000000000
C   6.80299999999999 39.0429999999999 15.2340000000000
H   6.52299999999999 38.2299999999999 15.9030000000000
H   7.48899999999999 39.7560000000000 15.6920000000000
C   7.28300000000000 38.3819999999999 13.8810000000000
H   7.40500000000000 39.2139999999999 13.1869999999999
C   8.55400000000000 37.7040000000000 14.1090000000000
H   8.34099999999999 36.7640000000000 14.6170000000000
H   9.03599999999999 37.5129999999999 13.1500000000000
H   9.33399999999999 38.1640000000000 14.7159999999999
C   6.27599999999999 37.4200000000000 13.3000000000000
H   6.02599999999999 36.6300000000000 14.0090000000000
H   5.37600000000000 37.9369999999999 12.9670000000000
H   6.75699999999999 36.9620000000000 12.4359999999999
C   4.69099999999999 40.0129999999999 16.2340000000000
O   4.24699999999999 39.0420000000000 16.8389999999999
N   4.33500000000000 41.2560000000000 16.5940000000000
H   4.57300000000000 41.9939999999999 15.9459999999999
C   3.30200000000000 41.4969999999999 17.5910000000000
H   3.20600000000000 40.6970000000000 18.3240000000000
C   3.67799999999999 42.6559999999999 18.5700000000000
H   2.83000000000000 42.8560000000000 19.2240000000000
H   3.91900000000000 43.6060000000000 18.0930000000000
C   4.82599999999999 42.3029999999999 19.5509999999999
O   4.77500000000000 41.2400000000000 20.1030000000000
N   5.85400000000000 43.0810000000000 19.7119999999999
H   6.52599999999999 42.8650000000000 20.4340000000000
H   5.99600000000000 43.8359999999999 19.0569999999999
C   1.91999999999999 41.6319999999999 17.0210000000000
O   1.01400000000000 42.1270000000000 17.7149999999999
N   1.74300000000000 41.4879999999999 15.6929999999999
H   2.55600000000000 41.2199999999999 15.1570000000000
C   0.47300000000000 41.5900000000000 15.0129999999999
H   -0.3900000000000 41.3569999999999 15.6370000000000
H   0.55300000000000 40.8930000000000 14.1790000000000
C   0.06400000000000 42.9470000000000 14.5459999999999
O   -0.8760000000000 43.1430000000000 13.7110000000000
N   0.83400000000000 43.9919999999999 14.9740000000000
H   1.73500000000000 43.7250000000000 15.3469999999999
C   0.63700000000000 45.3019999999999 14.4529999999999
H   -0.4390000000000 45.4739999999999 14.4949999999999
C   1.39399999999999 46.3609999999999 15.3030000000000
H   1.02400000000000 47.3579999999999 15.0660000000000
H   2.41999999999999 46.2980000000000 14.9390000000000
C   1.48800000000000 46.1069999999999 16.7950000000000
O   0.68600000000000 46.4110000000000 17.6039999999999
N   2.61300000000000 45.6439999999999 17.3000000000000
H   2.68999999999999 45.5529999999999 18.3030000000000
H   3.33300000000000 45.4709999999999 16.6129999999999
C   0.94199999999999 45.4990000000000 12.9570000000000
O   2.07600000000000 45.2909999999999 12.4949999999999
N   -0.0110000000000 45.9500000000000 12.1760000000000
H   -0.8960000000000 46.1000000000000 12.6379999999999
C   0.14200000000000 46.3990000000000 10.7449999999999
H   0.68700000000000 45.6460000000000 10.1760000000000
C   -1.2609999999999 46.4279999999999 10.0860000000000
H   -1.1919999999999 46.9900000000000 9.15399999999999
H   -1.9179999999999 46.8920000000000 10.8209999999999
C   -1.8779999999999 45.1210000000000 9.77699999999999
C   -2.5640000000000 44.2849999999999 10.6370000000000
H   -2.9470000000000 44.5630000000000 11.6069999999999
N   -2.6850000000000 43.0390000000000 10.0800000000000
H   -3.2420000000000 42.3070000000000 10.4979999999999
C   -2.2040000000000 43.0150000000000 8.84200000000000
C   -2.1589999999999 41.9359999999999 7.91800000000000
H   -2.4940000000000 40.9450000000000 8.18699999999999
C   -1.5380000000000 42.1700000000000 6.70500000000000
H   -1.4210000000000 41.3389999999999 6.02500000000000
C   -0.9490000000000 43.4020000000000 6.31900000000000
H   -0.6200000000000 43.6009999999999 5.30999999999999
C   -0.8910000000000 44.3669999999999 7.33699999999999
H   -0.5880000000000 45.3729999999999 7.08699999999999
C   -1.5460000000000 44.2379999999999 8.59999999999999
C   0.77600000000000 47.8329999999999 10.6669999999999
O   0.25100000000000 48.7730000000000 11.2590000000000
N   1.99300000000000 47.9639999999999 10.1050000000000
H   2.35400000000000 47.1199999999999 9.68299999999999
C   2.87699999999999 49.1180000000000 10.2850000000000
H   2.45900000000000 49.7569999999999 11.0640000000000
C   4.22400000000000 48.6120000000000 10.9879999999999
H   3.99000000000000 48.0330000000000 11.8819999999999
H   4.78899999999999 49.4799999999999 11.3249999999999
C   5.13300000000000 47.8370000000000 10.0869999999999
C   5.07000000000000 46.4489999999999 10.0700000000000
H   4.20600000000000 46.0319999999999 10.5660000000000
C   5.94200000000000 45.6929999999999 9.27999999999999
H   5.73099999999999 44.6340000000000 9.26399999999999
C   6.89100000000000 46.3290000000000 8.47400000000000
O   7.69099999999999 45.6009999999999 7.75399999999999
H   7.11599999999999 45.0679999999999 7.19899999999999
C   6.96499999999999 47.7439999999999 8.48099999999999
H   7.72600000000000 48.1540000000000 7.83399999999999
C   6.10700000000000 48.4420000000000 9.31799999999999
H   6.20600000000000 49.5159999999999 9.37599999999999
C   3.11600000000000 50.0499999999999 9.06700000000000
O   3.69800000000000 51.1159999999999 9.18999999999999
N   2.66000000000000 49.7079999999999 7.85599999999999
H   2.13600000000000 48.8459999999999 7.81799999999999
C   2.68400000000000 50.6280000000000 6.65599999999999
H   2.56300000000000 51.6169999999999 7.09799999999999
C   3.97600000000000 50.6150000000000 5.83000000000000
H   3.65799999999999 51.0850000000000 4.90000000000000
H   4.38499999999999 49.6199999999999 5.65000000000000
C   5.04000000000000 51.5480000000000 6.33399999999999
O   5.97100000000000 51.1009999999999 6.92600000000000
O   4.96800000000000 52.9359999999999 6.12600000000000
H   4.26100000000000 53.2929999999999 5.58500000000000
C   1.37200000000000 50.5349999999999 5.85599999999999
O   0.70500000000000 49.4720000000000 5.98899999999999
N   0.96100000000000 51.4969999999999 5.05100000000000
H   1.54099999999999 52.3220000000000 4.99300000000000
C   -0.2930000000000 51.5240000000000 4.38699999999999
H   -0.6380000000000 50.4930000000000 4.46300000000000
C   -1.3000000000000 52.4859999999999 5.13499999999999
H   -2.3069999999999 52.1850000000000 4.84799999999999
H   -1.1370000000000 53.5050000000000 4.78399999999999
C   -1.2450000000000 52.3160000000000 6.65299999999999
C   -1.3999999999999 51.0979999999999 7.21400000000000
H   -1.4580000000000 50.2120000000000 6.59900000000000
C   -1.4339999999999 50.9759999999999 8.63899999999999
H   -1.4900000000000 49.9990000000000 9.09600000000000
C   -1.2720000000000 52.1049999999999 9.49099999999999
H   -1.2470000000000 52.0910000000000 10.5700000000000
C   -1.2000000000000 53.4020000000000 8.86800000000000
H   -0.9530000000000 54.2130000000000 9.53800000000000
C   -1.1170000000000 53.4810000000000 7.43799999999999
H   -0.9890000000000 54.4279999999999 6.93499999999999
C   -0.1800000000000 51.8759999999999 2.90099999999999
O   -1.1140000000000 52.5009999999999 2.29199999999999
N   0.87000000000000 51.3920000000000 2.20200000000000
H   1.49800000000000 50.7310000000000 2.63700000000000
C   1.23200000000000 51.8400000000000 0.88900000000000
H   2.24600000000000 51.4510000000000 0.79700000000000
H   1.16599999999999 52.9249999999999 0.80500000000000
C   0.32400000000000 51.1850000000000 -0.1420000000000
O   -0.1110000000000 50.0069999999999 -0.0600000000000
N   -0.0360000000000 52.0260000000000 -1.1370000000000
H   0.35300000000000 52.9570000000000 -1.1080000000000
C   -0.9800000000000 51.6370000000000 -2.2389999999999
H   -1.0049999999999 52.5249999999999 -2.8700000000000
C   -0.5270000000000 50.4720000000000 -3.1290000000000
H   -1.1439999999999 50.4630000000000 -4.0279999999999
H   -0.7330000000000 49.5300000000000 -2.6200000000000
C   0.94099999999999 50.5090000000000 -3.5510000000000
O   1.74900000000000 49.5240000000000 -3.5360000000000
O   1.35700000000000 51.6219999999999 -3.9319999999999
C   -2.4369999999999 51.4200000000000 -1.8779999999999
O   -3.2700000000000 51.0069999999999 -2.7010000000000
N   -2.7759999999999 51.7030000000000 -0.6520000000000
H   -2.1070000000000 52.0810000000000 0.00300000000000
C   -4.2050000000000 51.7659999999999 -0.2590000000000
H   -4.7100000000000 50.9140000000000 -0.7130000000000
C   -4.2830000000000 51.8900000000000 1.26899999999999
H   -5.3079999999999 52.2019999999999 1.46800000000000
H   -3.7370000000000 52.7100000000000 1.73500000000000
C   -3.9590000000000 50.6550000000000 2.15099999999999
C   -3.1539999999999 49.6169999999999 1.66300000000000
H   -2.6829999999999 49.6809999999999 0.69299999999999
C   -3.0150000000000 48.4440000000000 2.41000000000000
H   -2.5030000000000 47.6009999999999 1.97100000000000
C   -3.6749999999999 48.2659999999999 3.67899999999999
H   -3.6099999999999 47.2879999999999 4.13199999999999
C   -4.4370000000000 49.3250000000000 4.20099999999999
H   -4.8979999999999 49.2269999999999 5.17300000000000
C   -4.5410000000000 50.4969999999999 3.40300000000000
H   -5.1559999999999 51.2800000000000 3.82100000000000
C   -4.8959999999999 52.9969999999999 -0.9150000000000
O   -4.2460000000000 53.8950000000000 -1.3190000000000
N   -6.2480000000000 52.9840000000000 -0.8810000000000
H   -6.7510000000000 52.1430000000000 -0.6370000000000
C   -7.1710000000000 54.1120000000000 -1.4490000000000
H   -6.7020000000000 55.0829999999999 -1.2880000000000
C   -7.3970000000000 53.9380000000000 -2.9630000000000
H   -8.3030000000000 54.4590000000000 -3.2719999999999
C   -6.2309999999999 54.4639999999999 -3.8860000000000
H   -6.7969999999999 54.6460000000000 -4.7999999999999
H   -5.9210000000000 55.3939999999999 -3.4110000000000
H   -5.3520000000000 53.8200000000000 -3.8559999999999
C   -7.7500000000000 52.5140000000000 -3.4180000000000
H   -7.5149999999999 51.7449999999999 -2.6829999999999
H   -7.1529999999999 52.1890000000000 -4.2709999999999
C   -9.1379999999999 52.3260000000000 -4.0320000000000
H   -9.2050000000000 53.1520000000000 -4.7400000000000
H   -9.2620000000000 51.3740000000000 -4.5480000000000
H   -9.8529999999999 52.3590000000000 -3.2100000000000
C   -8.5280000000000 54.1970000000000 -0.7150000000000
O   -9.0850000000000 53.1610000000000 -0.4320000000000
N   -9.0850000000000 55.3500000000000 -0.4500000000000
H   -8.5470000000000 56.1760000000000 -0.6710000000000
C   -10.471999999999 55.5230000000000 0.11300000000000
H   -10.593000000000 54.9879999999999 1.05499999999999
C   -10.526999999999 57.0030000000000 0.45600000000000
H   -11.544999999999 57.3890000000000 0.51300000000000
H   -10.138999999999 57.5300000000000 -0.4160000000000
C   -9.7149999999999 57.5030000000000 1.65399999999999
H   -8.6660000000000 57.2139999999999 1.71500000000000
H   -10.103999999999 57.0069999999999 2.54300000000000
C   -9.8680000000000 58.9780000000000 1.95900000000000
O   -8.9049999999999 59.7419999999999 1.86200000000000
N   -11.038000000000 59.5189999999999 2.22400000000000
H   -10.965999999999 60.4909999999999 2.49000000000000
H   -11.839000000000 58.9119999999999 2.12599999999999
C   -11.644999999999 55.1730000000000 -0.7760000000000
O   -11.433999999999 55.2130000000000 -2.0049999999999
N   -12.798999999999 54.8260000000000 -0.2570000000000
H   -12.779999999999 54.7150000000000 0.74700000000000
C   -14.038000000000 54.4149999999999 -0.8810000000000
H   -14.220000000000 54.9450000000000 -1.8160000000000
C   -13.867000000000 52.9359999999999 -1.2900000000000
H   -13.002000000000 52.7899999999999 -1.9370000000000
C   -13.628999999999 51.9789999999999 -0.0950000000000
H   -12.731999999999 52.1670000000000 0.49500000000000
H   -14.522000000000 52.1270000000000 0.51100000000000
H   -13.833999999999 50.9960000000000 -0.5180000000000
O   -15.025000000000 52.5300000000000 -1.9379999999999
H   -14.696999999999 51.7719999999999 -2.4270000000000
C   -15.230000000000 54.8370000000000 -0.0120000000000
O   -15.067000000000 55.5769999999999 0.96000000000000
N   -16.373999999999 54.3260000000000 -0.3180000000000
H   -16.437999999999 53.7340000000000 -1.1330000000000
C   -17.690000000000 54.5499999999999 0.43900000000000
H   -17.888999999999 55.6210000000000 0.44200000000000
C   -18.871999999999 53.9590000000000 -0.3400000000000
H   -18.719999999999 52.9040000000000 -0.5659999999999
C   -20.237999999999 53.8789999999999 0.37700000000000
H   -20.198000000000 53.3209999999999 1.31299999999999
H   -20.564000000000 54.9179999999999 0.41700000000000
H   -20.940000000000 53.3160000000000 -0.2370000000000
O   -19.099000000000 54.7060000000000 -1.5480000000000
H   -18.426999999999 54.5200000000000 -2.2069999999999
C   -17.782000000000 54.0270000000000 1.89100000000000
O   -17.303000000000 52.9470000000000 2.28600000000000
N   -18.440000000000 54.8140000000000 2.80200000000000
C   -18.928000000000 56.1820000000000 2.70600000000000
H   -18.263999999999 56.7150000000000 2.02599999999999
H   -19.894999999999 56.1950000000000 2.20299999999999
C   -19.067000000000 56.8530000000000 4.03500000000000
H   -18.184999999999 57.2989999999999 4.49300000000000
H   -19.934000000000 57.5140000000000 4.01700000000000
C   -19.403999999999 55.6559999999999 4.85400000000000
H   -19.079000000000 55.7550000000000 5.88900000000000
H   -20.478999999999 55.4849999999999 4.79900000000000
C   -18.596000000000 54.4750000000000 4.20899999999999
H   -17.594999999999 54.5360000000000 4.63799999999999
C   -19.184999999999 53.0369999999999 4.55199999999999
O   -20.163000000000 52.5690000000000 3.95600000000000
N   -18.591000000000 52.3220000000000 5.56799999999999
H   -17.986999999999 52.8980000000000 6.13699999999999
C   -19.001999999999 50.9540000000000 6.03699999999999
H   -20.074000000000 50.8599999999999 6.21400000000000
H   -18.501999999999 50.7090000000000 6.97499999999999
C   -18.695000000000 49.7980000000000 5.04999999999999
O   -19.021999999999 48.6319999999999 5.29499999999999
N   -18.178000000000 50.1390000000000 3.85300000000000
H   -17.995999999999 51.1129999999999 3.66000000000000
C   -18.164999999999 49.2329999999999 2.66900000000000
H   -18.564000000000 48.2719999999999 2.99200000000000
C   -18.964999999999 49.8109999999999 1.55000000000000
H   -19.242999999999 49.0459999999999 0.82500000000000
H   -18.315999999999 50.5619999999999 1.09900000000000
O   -20.207000000000 50.3040000000000 2.08700000000000
H   -20.172000000000 51.2070000000000 2.41100000000000
C   -16.733000000000 48.9680000000000 2.09500000000000
O   -16.653999999999 48.5349999999999 0.99900000000000
N   -15.673000000000 49.1400000000000 2.85599999999999
H   -15.874000000000 49.4660000000000 3.79099999999999
C   -14.269000000000 48.9949999999999 2.49100000000000
H   -13.593000000000 49.4320000000000 3.22600000000000
H   -14.147000000000 49.3900000000000 1.48300000000000
C   -13.891999999999 47.5399999999999 2.23499999999999
O   -14.673999999999 46.6450000000000 2.61799999999999
N   -12.728999999999 47.2389999999999 1.61200000000000
H   -12.012999999999 47.9299999999999 1.44100000000000
C   -12.380000000000 45.8870000000000 1.21500000000000
H   -13.015000000000 45.2250000000000 1.80400000000000
C   -12.717000000000 45.6349999999999 -0.2660000000000
H   -12.157000000000 46.3449999999999 -0.8740000000000
C   -12.153999999999 44.2760000000000 -0.6820000000000
H   -12.201000000000 44.0829999999999 -1.7540000000000
H   -11.092000000000 44.1049999999999 -0.5060000000000
H   -12.724999999999 43.4410000000000 -0.2780000000000
C   -14.228999999999 45.5589999999999 -0.6360000000000
H   -14.339999999999 45.2710000000000 -1.6810000000000
H   -14.728999999999 44.8230000000000 -0.0070000000000
H   -14.609999999999 46.5619999999999 -0.4420000000000
C   -10.893000000000 45.6719999999999 1.61800000000000
O   -9.9740000000000 46.1499999999999 0.93700000000000
N   -10.619999999999 44.8819999999999 2.66699999999999
C   -11.464000000000 44.4570000000000 3.83599999999999
H   -11.968999999999 45.3380000000000 4.23200000000000
H   -12.273999999999 43.7790000000000 3.56700000000000
C   -10.528000000000 43.8680000000000 4.83999999999999
H   -10.574999999999 44.5690000000000 5.67400000000000
H   -10.852999999999 42.8530000000000 5.06799999999999
C   -9.1180000000000 43.8900000000000 4.24399999999999
H   -8.6029999999999 44.6490000000000 4.83199999999999
H   -8.6669999999999 42.9020000000000 4.33900000000000
C   -9.3309999999999 44.2370000000000 2.78200000000000
H   -8.6289999999999 44.9979999999999 2.44200000000000
C   -9.2919999999999 43.0080000000000 1.83300000000000
O   -10.109000000000 42.1180000000000 1.99100000000000
N   -8.3499999999999 43.0959999999999 0.88500000000000
H   -7.6500000000000 43.8010000000000 1.06900000000000
C   -7.9530000000000 42.0210000000000 -0.0080000000000
H   -8.7980000000000 41.3389999999999 -0.0900000000000
C   -7.5930000000000 42.6189999999999 -1.4640000000000
H   -6.6470000000000 43.1569999999999 -1.4050000000000
C   -7.4089999999999 41.4609999999999 -2.3940000000000
H   -7.2629999999999 41.7909999999999 -3.4220000000000
H   -6.5039999999999 40.9510000000000 -2.0619999999999
H   -8.2650000000000 40.7879999999999 -2.4249999999999
C   -8.5920000000000 43.5219999999999 -2.1619999999999
H   -8.6940000000000 44.4010000000000 -1.5260000000000
H   -8.2889999999999 43.8119999999999 -3.1680000000000
H   -9.5739999999999 43.0499999999999 -2.1989999999999
C   -6.7980000000000 41.2389999999999 0.60000000000000
O   -5.6559999999999 41.6659999999999 0.72200000000000
N   -7.0759999999999 39.9440000000000 0.81100000000000
H   -7.9920000000000 39.5450000000000 0.66600000000000
C   -6.2880000000000 39.0600000000000 1.63199999999999
H   -5.4219999999999 39.6559999999999 1.91999999999999
C   -7.1520000000000 38.8019999999999 2.91500000000000
H   -6.5830000000000 38.2130000000000 3.63399999999999
C   -7.5110000000000 40.0649999999999 3.65799999999999
H   -8.0869999999999 40.7680000000000 3.05699999999999
H   -8.1549999999999 39.8990000000000 4.52200000000000
H   -6.5810000000000 40.5110000000000 4.01199999999999
C   -8.4070000000000 38.0150000000000 2.69099999999999
H   -8.2870000000000 37.1899999999999 1.98800000000000
H   -8.7889999999999 37.7199999999999 3.66800000000000
H   -9.2129999999999 38.6159999999999 2.27000000000000
C   -5.8570000000000 37.7319999999999 0.96500000000000
O   -5.6799999999999 36.7640000000000 1.66300000000000
N   -5.8369999999999 37.7109999999999 -0.3560000000000
H   -6.0279999999999 38.6030000000000 -0.7890000000000
C   -5.7750000000000 36.5309999999999 -1.2460000000000
H   -6.5620000000000 35.8440000000000 -0.9379999999999
C   -6.1029999999999 36.9480000000000 -2.7210000000000
H   -6.1090000000000 36.0039999999999 -3.2660000000000
H   -5.2130000000000 37.4979999999999 -3.0240000000000
C   -7.3910000000000 37.8250000000000 -2.9780000000000
O   -8.3170000000000 37.8590000000000 -2.1440000000000
O   -7.5170000000000 38.2790000000000 -4.1260000000000
C   -4.3789999999999 35.9279999999999 -1.2310000000000
O   -4.1829999999999 34.7969999999999 -1.6020000000000
N   -3.3370000000000 36.5880000000000 -0.7440000000000
H   -3.5099999999999 37.5780000000000 -0.6490000000000
C   -2.0440000000000 35.9440000000000 -0.4810000000000
H   -2.0059999999999 34.9269999999999 -0.8710000000000
C   -0.8460000000000 36.7359999999999 -1.1070000000000
H   -1.1080000000000 37.0640000000000 -2.1130000000000
H   0.01100000000000 36.0640000000000 -1.1419999999999
O   -0.5280000000000 37.8849999999999 -0.4040000000000
H   -1.3080000000000 38.4429999999999 -0.4430000000000
C   -1.8350000000000 35.7000000000000 1.03299999999999
O   -1.2430000000000 34.6390000000000 1.44199999999999
N   -2.4340000000000 36.5529999999999 1.81800000000000
H   -2.7300000000000 37.4239999999999 1.39999999999999
C   -2.0640000000000 36.6739999999999 3.24699999999999
H   -0.9830000000000 36.8140000000000 3.27999999999999
C   -2.5329999999999 38.0230000000000 3.78299999999999
H   -3.5440000000000 38.1430000000000 3.39400000000000
H   -1.9830000000000 38.8849999999999 3.40399999999999
C   -2.5979999999999 38.0649999999999 5.30999999999999
C   -3.8220000000000 37.8340000000000 5.93299999999999
H   -4.6959999999999 37.6460000000000 5.32700000000000
C   -3.9100000000000 37.7929999999999 7.34300000000000
H   -4.8499999999999 37.5570000000000 7.81900000000000
C   -2.7509999999999 38.1649999999999 8.09900000000000
O   -2.8109999999999 38.2400000000000 9.47600000000000
H   -2.0990000000000 38.8449999999999 9.69899999999999
C   -1.5840000000000 38.4579999999999 7.41300000000000
H   -0.7120000000000 38.7650000000000 7.97200000000000
C   -1.4720000000000 38.3280000000000 6.01299999999999
H   -0.5550000000000 38.4789999999999 5.46300000000000
C   -2.5739999999999 35.4909999999999 4.07200000000000
O   -1.7729999999999 34.8220000000000 4.74099999999999
N   -3.8319999999999 35.0529999999999 3.98400000000000
H   -4.5190000000000 35.5549999999999 3.43900000000000
C   -4.2210000000000 33.8689999999999 4.64799999999999
H   -3.8199999999999 33.8870000000000 5.66199999999999
C   -5.7270000000000 33.8019999999999 4.75399999999999
H   -6.0410000000000 32.7849999999999 4.98899999999999
H   -6.0839999999999 33.9919999999999 3.74100000000000
C   -6.3209999999999 34.8010000000000 5.68700000000000
C   -6.4680000000000 34.5360000000000 7.07200000000000
H   -6.0490000000000 33.6319999999999 7.48800000000000
C   -6.9409999999999 35.5540000000000 7.95000000000000
H   -7.1410000000000 35.3230000000000 8.98600000000000
C   -7.5449999999999 36.6809999999999 7.36099999999999
O   -7.9920000000000 37.6679999999999 8.14600000000000
H   -7.9729999999999 37.4570000000000 9.08200000000000
C   -7.3630000000000 36.9879999999999 6.01600000000000
H   -7.7590000000000 37.8810000000000 5.55600000000000
C   -6.7539999999999 36.0150000000000 5.18900000000000
H   -6.7560000000000 36.2199999999999 4.12800000000000
C   -3.6659999999999 32.6189999999999 3.99699999999999
O   -3.3759999999999 31.5790000000000 4.62600000000000
N   -3.4199999999999 32.6739999999999 2.69899999999999
H   -3.4569999999999 33.5439999999999 2.18699999999999
C   -3.0810000000000 31.5509999999999 1.83800000000000
H   -3.7589999999999 30.7100000000000 1.98200000000000
C   -3.2069999999999 31.9460000000000 0.39700000000000
H   -2.8759999999999 31.0979999999999 -0.2020000000000
H   -2.5089999999999 32.7710000000000 0.25300000000000
O   -4.5250000000000 32.4350000000000 0.03200000000000
H   -4.3769999999999 33.0000000000000 -0.7300000000000
C   -1.7849999999999 30.9759999999999 2.33500000000000
O   -1.6790000000000 29.8049999999999 2.47900000000000
N   -0.7450000000000 31.8449999999999 2.52700000000000
H   -1.0189999999999 32.7879999999999 2.29300000000000
C   0.64200000000000 31.4529999999999 2.81199999999999
H   0.95100000000000 30.6090000000000 2.19499999999999
C   1.53499999999999 32.7010000000000 2.47500000000000
H   2.49900000000000 32.6569999999999 2.98099999999999
H   0.99700000000000 33.6069999999999 2.75400000000000
C   1.80600000000000 32.6749999999999 1.01499999999999
H   0.90800000000000 32.3680000000000 0.47800000000000
C   2.25000000000000 34.0750000000000 0.60100000000000
H   1.69300000000000 34.8209999999999 1.16799999999999
H   3.30299999999999 34.2150000000000 0.84300000000000
H   2.21899999999999 34.2580000000000 -0.4740000000000
C   2.93800000000000 31.6099999999999 0.65700000000000
H   3.83400000000000 32.0519999999999 1.09300000000000
H   2.68599999999999 30.6380000000000 1.08300000000000
H   3.12900000000000 31.6819999999999 -0.4140000000000
C   0.78600000000000 31.0109999999999 4.25600000000000
O   1.33400000000000 29.9680000000000 4.58699999999999
N   0.17600000000000 31.7779999999999 5.13699999999999
H   -0.2170000000000 32.6599999999999 4.83900000000000
C   -0.0710000000000 31.4559999999999 6.53000000000000
H   0.80600000000000 31.4660000000000 7.17699999999999
C   -1.0120000000000 32.6210000000000 7.01900000000000
H   -1.9740000000000 32.5730000000000 6.50999999999999
H   -0.5460000000000 33.5600000000000 6.72100000000000
C   -1.2080000000000 32.7659999999999 8.51900000000000
H   -1.2609999999999 31.7789999999999 8.97700000000000
C   0.10100000000000 33.3560000000000 9.16499999999999
H   0.25200000000000 34.3620000000000 8.77299999999999
H   -0.0270000000000 33.3980000000000 10.2460000000000
H   0.91200000000000 32.6499999999999 8.98799999999999
C   -2.4889999999999 33.4819999999999 8.84800000000000
H   -2.5739999999999 34.4669999999999 8.39000000000000
H   -3.3020000000000 32.8639999999999 8.46599999999999
H   -2.5970000000000 33.6159999999999 9.92500000000000
C   -0.8820000000000 30.1340000000000 6.81799999999999
O   -0.5480000000000 29.5700000000000 7.88100000000000
N   -1.8320000000000 29.7469999999999 6.05700000000000
H   -2.0400000000000 30.2330000000000 5.19700000000000
C   -2.8450000000000 28.7880000000000 6.50300000000000
H   -3.1680000000000 29.2010000000000 7.45899999999999
C   -4.2110000000000 28.7310000000000 5.64700000000000
H   -4.8689999999999 29.5960000000000 5.72299999999999
H   -4.8090000000000 27.9220000000000 6.06599999999999
C   -4.1139999999999 28.3260000000000 4.21000000000000
H   -3.5360000000000 27.4020000000000 4.18100000000000
H   -3.3149999999999 28.9200000000000 3.76600000000000
S   -5.6269999999999 28.2289999999999 3.25499999999999
C   -6.2679999999999 29.8900000000000 3.58900000000000
H   -5.4509999999999 30.6099999999999 3.53799999999999
H   -6.9690000000000 30.0970000000000 2.77899999999999
H   -6.6340000000000 29.9690000000000 4.61200000000000
C   -2.2719999999999 27.3939999999999 6.93700000000000
O   -2.7900000000000 26.9349999999999 7.93200000000000
N   -1.2000000000000 26.8060000000000 6.35799999999999
C   -0.6320000000000 27.0979999999999 5.04600000000000
H   -1.3320000000000 26.7830000000000 4.27099999999999
H   -0.3810000000000 28.1449999999999 4.91300000000000
C   0.64100000000000 26.2620000000000 4.95200000000000
H   0.87600000000000 25.9980000000000 3.91999999999999
H   1.46800000000000 26.7989999999999 5.41600000000000
C   0.29200000000000 25.0360000000000 5.78500000000000
H   -0.3000000000000 24.3629999999999 5.16899999999999
H   1.18100000000000 24.5270000000000 6.16000000000000
C   -0.5910000000000 25.5869999999999 6.90899999999999
H   -1.3750000000000 24.8569999999999 7.12000000000000
C   0.20900000000000 25.7959999999999 8.21299999999999
O   0.42200000000000 24.8309999999999 8.95299999999999
N   0.58600000000000 27.0420000000000 8.54499999999999
H   0.40800000000000 27.7469999999999 7.84499999999999
C   1.25800000000000 27.4080000000000 9.81900000000000
H   2.08100000000000 26.7300000000000 10.0440000000000
C   1.82700000000000 28.8569999999999 9.72000000000000
H   0.98600000000000 29.5500000000000 9.72700000000000
C   2.75899999999999 29.1670000000000 10.9280000000000
H   2.19700000000000 28.7809999999999 11.7789999999999
H   3.64500000000000 28.5330000000000 10.9220000000000
H   2.99000000000000 30.2240000000000 11.0589999999999
C   2.69899999999999 29.0599999999999 8.41699999999999
H   3.33599999999999 29.9200000000000 8.62400000000000
H   2.14400000000000 29.3939999999999 7.54000000000000
C   3.51699999999999 27.8679999999999 7.97200000000000
H   3.93100000000000 27.2319999999999 8.75399999999999
H   2.87999999999999 27.3079999999999 7.28800000000000
H   4.27899999999999 28.2839999999999 7.31299999999999
C   0.26200000000000 27.2639999999999 11.0259999999999
O   0.65100000000000 27.1559999999999 12.1999999999999
N   -1.0710000000000 27.1670000000000 10.7500000000000
H   -1.3420000000000 27.1690000000000 9.77699999999999
C   -2.1130000000000 27.3320000000000 11.8330000000000
H   -1.7080000000000 28.0270000000000 12.5690000000000
C   -3.4540000000000 27.8610000000000 11.2599999999999
H   -4.2249999999999 27.8230000000000 12.0289999999999
H   -3.8100000000000 27.1320000000000 10.5329999999999
C   -3.3700000000000 29.2759999999999 10.5649999999999
H   -2.7080000000000 29.3760000000000 9.70599999999999
C   -4.8220000000000 29.5139999999999 10.1880000000000
H   -5.4760000000000 29.3850000000000 11.0500000000000
H   -4.9520000000000 30.5500000000000 9.87500000000000
H   -5.1010000000000 28.8850000000000 9.34200000000000
C   -3.0870000000000 30.3509999999999 11.6270000000000
H   -2.0489999999999 30.2130000000000 11.9309999999999
H   -3.2290000000000 31.3539999999999 11.2270000000000
H   -3.7210000000000 30.2169999999999 12.5039999999999
C   -2.4380000000000 26.0640000000000 12.6509999999999
O   -2.8270000000000 26.1119999999999 13.8360000000000
N   -2.1600000000000 24.9179999999999 12.0099999999999
H   -1.9190000000000 24.9789999999999 11.0299999999999
C   -2.1360000000000 23.5760000000000 12.6159999999999
H   -2.7010000000000 23.5940000000000 13.5489999999999
C   -2.7749999999999 22.5010000000000 11.7159999999999
H   -2.7919999999999 21.5640000000000 12.2729999999999
C   -4.2110000000000 22.8520000000000 11.3249999999999
H   -4.2290000000000 23.7500000000000 10.7080000000000
H   -4.6490000000000 22.0279999999999 10.7639999999999
H   -4.8029999999999 23.0189999999999 12.2260000000000
O   -2.0449999999999 22.2929999999999 10.5210000000000
H   -1.4079999999999 21.5689999999999 10.6980000000000
C   -0.7130000000000 23.1340000000000 12.9520000000000
O   -0.5050000000000 22.6119999999999 14.0470000000000
N   0.30100000000000 23.5169999999999 12.1570000000000
H   0.08600000000000 23.9259999999999 11.2569999999999
C   1.71400000000000 23.3309999999999 12.5299999999999
H   1.88799999999999 22.2620000000000 12.6620000000000
C   2.62400000000000 23.8449999999999 11.3979999999999
H   2.39400000000000 24.8949999999999 11.2249999999999
H   2.39000000000000 23.2940000000000 10.4879999999999
C   4.13900000000000 23.7240000000000 11.6699999999999
H   4.40000000000000 24.3189999999999 12.5449999999999
C   4.58300000000000 22.2789999999999 11.9049999999999
H   4.13600000000000 21.8949999999999 12.8209999999999
H   4.28699999999999 21.6539999999999 11.0649999999999
H   5.66699999999999 22.2489999999999 12.0120000000000
C   4.91899999999999 24.2749999999999 10.4749999999999
H   5.98800000000000 24.2259999999999 10.6850000000000
H   4.70200000000000 23.6909999999999 9.58000000000000
H   4.64599999999999 25.3159999999999 10.3049999999999
C   2.04700000000000 24.0189999999999 13.8640000000000
O   2.66000000000000 23.4029999999999 14.7349999999999
N   1.45200000000000 25.1890000000000 14.1189999999999
H   0.96700000000000 25.6930000000000 13.3900000000000
C   1.64599999999999 25.9750000000000 15.3499999999999
H   2.52300000000000 25.5549999999999 15.8439999999999
C   2.02199999999999 27.3709999999999 15.1340000000000
H   2.40899999999999 27.8079999999999 16.0539999999999
C   3.23800000000000 27.5869999999999 14.2469999999999
H   3.29400000000000 28.6290000000000 13.9309999999999
H   4.10200000000000 27.3760000000000 14.8770000000000
H   3.16299999999999 26.9170000000000 13.3900000000000
O   0.94400000000000 28.1700000000000 14.6400000000000
H   0.81000000000000 27.8569999999999 13.7430000000000
C   0.42900000000000 25.9310000000000 16.3689999999999
O   0.35500000000000 26.6879999999999 17.3769999999999
N   -0.5070000000000 24.9789999999999 16.1550000000000
H   -0.3520000000000 24.2409999999999 15.4830000000000
C   -1.8000000000000 24.7420000000000 16.8880000000000
H   -2.5160000000000 24.2330000000000 16.2420000000000
C   -1.5120000000000 23.7439999999999 18.0139999999999
H   -2.3679999999999 23.2989999999999 18.5219999999999
H   -0.9090000000000 24.2759999999999 18.7489999999999
C   -0.6909999999999 22.4770000000000 17.5590000000000
H   0.38500000000000 22.6479999999999 17.5309999999999
H   -1.0309999999999 22.1600000000000 16.5730000000000
C   -0.8830000000000 21.3000000000000 18.4450000000000
H   -0.4460000000000 20.4110000000000 17.9890000000000
H   -1.9680000000000 21.2029999999999 18.4020000000000
N   -0.3510000000000 21.4329999999999 19.7759999999999
H   -0.9820000000000 21.8460000000000 20.4490000000000
C   0.85000000000000 20.9430000000000 20.2540000000000
N   1.61200000000000 20.1900000000000 19.5000000000000
H   1.22700000000000 19.9740000000000 18.5910000000000
H   2.44499999999999 19.8270000000000 19.9420000000000
N   1.22000000000000 21.1219999999999 21.4879999999999
H   0.63900000000000 21.5629999999999 22.1870000000000
H   1.96700000000000 20.5199999999999 21.8049999999999
C   -2.5160000000000 25.9959999999999 17.3730000000000
O   -3.1440000000000 25.9849999999999 18.4289999999999
N   -2.5630000000000 27.1009999999999 16.5380000000000
H   -2.2450000000000 26.9909999999999 15.5850000000000
C   -2.8039999999999 28.4860000000000 16.9750000000000
H   -1.9460000000000 28.8140000000000 17.5629999999999
C   -2.8319999999999 29.3810000000000 15.6969999999999
H   -3.0219999999999 30.4220000000000 15.9570000000000
H   -1.8640000000000 29.3329999999999 15.1989999999999
H   -3.5910000000000 29.0249999999999 15.0009999999999
C   -4.0039999999999 28.7510000000000 17.8780000000000
O   -3.9310000000000 29.5380000000000 18.8430000000000
N   -5.1029999999999 27.9950000000000 17.6189999999999
H   -4.9820000000000 27.3210000000000 16.8769999999999
C   -6.4160000000000 28.0010000000000 18.2869999999999
H   -6.6010000000000 28.9950000000000 18.6930000000000
C   -7.5599999999999 27.6449999999999 17.3389999999999
H   -8.5320000000000 27.4630000000000 17.7989999999999
H   -7.3559999999999 26.6759999999999 16.8840000000000
C   -7.8399999999999 28.6789999999999 16.2839999999999
H   -6.8319999999999 28.9710000000000 15.9890000000000
C   -8.5779999999999 28.0360000000000 15.1170000000000
H   -9.6609999999999 28.1490000000000 15.0679999999999
H   -8.3629999999999 28.4469999999999 14.1310000000000
H   -8.4079999999999 26.9600000000000 15.0670000000000
C   -8.7319999999999 29.8309999999999 16.9039999999999
H   -8.4540000000000 30.1260000000000 17.9160000000000
H   -8.6869999999999 30.6350000000000 16.1700000000000
H   -9.7650000000000 29.4969999999999 17.0000000000000
C   -6.5030000000000 27.2079999999999 19.6340000000000
O   -7.5869999999999 27.1050000000000 20.1840000000000
N   -5.3719999999999 26.7680000000000 20.3159999999999
H   -4.4480000000000 26.9490000000000 19.9510000000000
C   -5.4249999999999 25.8679999999999 21.5180000000000
H   -5.9290000000000 24.9259999999999 21.3049999999999
C   -3.9720000000000 25.5579999999999 21.9899999999999
H   -3.3410000000000 26.4209999999999 22.2059999999999
C   -3.9510000000000 24.6490000000000 23.1789999999999
H   -4.5380000000000 23.7659999999999 22.9259999999999
H   -2.9180000000000 24.4329999999999 23.4510000000000
H   -4.4950000000000 25.0109999999999 24.0509999999999
O   -3.3199999999999 24.8870000000000 20.9349999999999
H   -2.9110000000000 25.4899999999999 20.3090000000000
C   -6.2489999999999 26.4209999999999 22.6619999999999
O   -6.7210000000000 25.6550000000000 23.4860000000000
N   -6.3769999999999 27.8189999999999 22.6610000000000
H   -5.7000000000000 28.2740000000000 22.0650000000000
C   -7.0529999999999 28.5180000000000 23.7310000000000
H   -6.7300000000000 28.0970000000000 24.6829999999999
C   -6.6130000000000 29.9660000000000 23.7220000000000
H   -7.0579999999999 30.5399999999999 22.9100000000000
H   -6.9809999999999 30.4469999999999 24.6290000000000
H   -5.5300000000000 30.0899999999999 23.7070000000000
C   -8.5440000000000 28.3219999999999 23.5710000000000
O   -9.2260000000000 28.4780000000000 24.5350000000000
N   -9.1570000000000 28.1209999999999 22.3880000000000
H   -8.5860000000000 28.1189999999999 21.5549999999999
C   -10.628999999999 27.9840000000000 22.2560000000000
H   -10.980999999999 28.9450000000000 22.6320000000000
C   -10.939000000000 27.9699999999999 20.6900000000000
H   -12.006000000000 27.7820000000000 20.5670000000000
H   -10.419999999999 27.1000000000000 20.2880000000000
C   -10.522999999999 29.2390000000000 19.9609999999999
H   -10.846000000000 29.1110000000000 18.9280000000000
H   -9.4339999999999 29.2880000000000 19.9370000000000
C   -10.994999999999 30.5659999999999 20.5760000000000
O   -10.242000000000 31.5919999999999 20.4289999999999
O   -12.048999999999 30.7190000000000 21.1980000000000
C   -11.289999999999 26.7010000000000 22.9259999999999
O   -12.516000000000 26.6840000000000 23.1509999999999
N   -10.448999999999 25.7139999999999 23.3069999999999
H   -9.4730000000000 25.7049999999999 23.0479999999999
C   -10.842000000000 24.6520000000000 24.2330000000000
H   -11.791999999999 24.2070000000000 23.9359999999999
C   -9.8539999999999 23.5090000000000 24.2139999999999
H   -10.064999999999 22.6980000000000 24.9119999999999
H   -8.8599999999999 23.8820000000000 24.4589999999999
O   -9.7750000000000 22.9119999999999 22.9740000000000
H   -9.5150000000000 23.5859999999999 22.3410000000000
C   -10.955000000000 25.1370000000000 25.6950000000000
O   -11.635999999999 24.4319999999999 26.3889999999999
N   -10.500000000000 26.2620000000000 26.0730000000000
H   -10.085000000000 26.8410000000000 25.3580000000000
C   -10.446999999999 26.6600000000000 27.4929999999999
H   -10.505000000000 25.7669999999999 28.1159999999999
C   -9.0459999999999 27.1900000000000 27.7570000000000
H   -9.0190000000000 27.6400000000000 28.7489999999999
H   -8.6699999999999 27.8900000000000 27.0109999999999
C   -7.9829999999999 26.1750000000000 27.8610000000000
N   -7.5229999999999 25.6479999999999 29.0109999999999
H   -7.7660000000000 25.8550000000000 29.9690000000000
C   -6.5449999999999 24.8019999999999 28.6990000000000
H   -5.9429999999999 24.2710000000000 29.4220000000000
N   -6.3689999999999 24.6690000000000 27.3820000000000
C   -7.2850000000000 25.5960000000000 26.8290000000000
H   -7.4340000000000 25.8739999999999 25.7959999999999
C   -11.477999999999 27.6729999999999 27.9029999999999
O   -11.759000000000 28.5659999999999 27.1090000000000
N   -11.827000000000 27.6020000000000 29.2079999999999
H   -11.435000000000 26.8730000000000 29.7869999999999
C   -12.721000000000 28.6009999999999 29.8689999999999
H   -13.720000000000 28.6509999999999 29.4359999999999
C   -13.066000000000 28.1430000000000 31.2519999999999
H   -12.127000000000 27.7409999999999 31.6320000000000
C   -13.445999999999 29.1829999999999 32.2220000000000
H   -14.228999999999 29.8170000000000 31.8060000000000
H   -13.788000000000 28.8719999999999 33.2090000000000
H   -12.512999999999 29.6980000000000 32.4519999999999
C   -14.076000000000 26.9819999999999 31.1340000000000
H   -14.410999999999 26.6619999999999 32.1199999999999
H   -14.919000000000 27.2910000000000 30.5150000000000
H   -13.573999999999 26.1859999999999 30.5839999999999
C   -12.025000000000 29.9209999999999 29.7469999999999
O   -10.929000000000 30.1780000000000 30.2289999999999
N   -12.724000000000 30.8949999999999 29.1679999999999
H   -13.707000000000 30.7639999999999 28.9740000000000
C   -12.301999999999 32.2980000000000 28.9750000000000
H   -13.215999999999 32.6820000000000 28.5229999999999
C   -11.993999999999 33.0649999999999 30.2800000000000
H   -12.150000000000 34.1270000000000 30.0919999999999
H   -10.944000000000 32.9020000000000 30.5229999999999
C   -12.978999999999 32.7400000000000 31.4439999999999
O   -12.497999999999 32.8770000000000 32.5870000000000
O   -14.188000000000 32.3310000000000 31.2710000000000
C   -11.163999999999 32.5120000000000 27.8859999999999
O   -10.778999999999 33.6129999999999 27.6499999999999
N   -10.717000000000 31.4269999999999 27.2390000000000
H   -11.198999999999 30.5620000000000 27.4340000000000
C   -9.4559999999999 31.4460000000000 26.4649999999999
H   -9.2149999999999 30.4409999999999 26.1209999999999
C   -9.6539999999999 32.1850000000000 25.1050000000000
H   -8.7439999999999 31.9400000000000 24.5579999999999
C   -10.736000000000 31.6359999999999 24.1819999999999
H   -10.634000000000 30.5509999999999 24.1819999999999
H   -11.727999999999 31.8520000000000 24.5779999999999
H   -10.506999999999 32.1769999999999 23.2630000000000
O   -9.8539999999999 33.5630000000000 25.2880000000000
H   -10.358000000000 33.6099999999999 26.1039999999999
C   -8.1699999999999 31.8180000000000 27.1660000000000
O   -7.1609999999999 32.1670000000000 26.5270000000000
N   -8.0299999999999 31.4899999999999 28.4619999999999
H   -8.7929999999999 31.0730000000000 28.9759999999999
C   -6.7729999999999 31.4499999999999 29.1479999999999
H   -5.9500000000000 31.9750000000000 28.6630000000000
C   -7.0069999999999 32.1450000000000 30.5210000000000
H   -6.0730000000000 31.8670000000000 31.0100000000000
H   -7.8499999999999 31.7029999999999 31.0519999999999
C   -7.2500000000000 33.5810000000000 30.4329999999999
O   -8.1159999999999 34.1450000000000 31.1570000000000
O   -6.5759999999999 34.3359999999999 29.6679999999999
C   -6.3049999999999 30.0549999999999 29.4070000000000
O   -7.0259999999999 29.2180000000000 29.9849999999999
N   -5.0209999999999 29.7579999999999 29.0680000000000
H   -4.4320000000000 30.4819999999999 28.6819999999999
C   -4.4509999999999 28.3900000000000 29.0859999999999
H   -5.1310000000000 27.6810000000000 28.6119999999999
C   -3.0819999999999 28.4070000000000 28.3249999999999
H   -2.5609999999999 27.4959999999999 28.6230000000000
H   -2.4230000000000 29.1849999999999 28.7079999999999
C   -3.1080000000000 28.6129999999999 26.8369999999999
H   -3.4950000000000 29.6140000000000 26.6469999999999
C   -1.6590000000000 28.5159999999999 26.2319999999999
H   -1.1579999999999 29.4710000000000 26.3870000000000
H   -1.0409999999999 27.7689999999999 26.7310000000000
H   -1.6350000000000 28.4130000000000 25.1469999999999
C   -3.7909999999999 27.5189999999999 26.0489999999999
H   -4.8190000000000 27.2869999999999 26.3279999999999
H   -3.6419999999999 27.6660000000000 24.9800000000000
H   -3.3180000000000 26.5710000000000 26.3069999999999
C   -4.2309999999999 27.9050000000000 30.4750000000000
O   -3.9929999999999 26.7149999999999 30.6930000000000
N   -4.5069999999999 28.7210000000000 31.4819999999999
H   -4.8280000000000 29.6570000000000 31.2789999999999
C   -4.2709999999999 28.3460000000000 32.8810000000000
H   -3.6530000000000 27.4480000000000 32.8830000000000
C   -3.5930000000000 29.4929999999999 33.6099999999999
H   -3.5649999999999 29.1890000000000 34.6569999999999
C   -2.1549999999999 29.5459999999999 33.0080000000000
H   -1.7820000000000 28.5279999999999 33.1150000000000
H   -2.2180000000000 29.7860000000000 31.9469999999999
H   -1.6170000000000 30.3949999999999 33.4309999999999
O   -4.2480000000000 30.7549999999999 33.4350000000000
H   -4.9889999999999 30.7220000000000 34.0450000000000
C   -5.5590000000000 27.9490000000000 33.5189999999999
O   -5.5279999999999 27.3060000000000 34.5249999999999
N   -6.7439999999999 28.4190000000000 32.9390000000000
H   -6.6330000000000 29.0489999999999 32.1569999999999
C   -8.1110000000000 28.1189999999999 33.3840000000000
H   -8.1069999999999 28.1219999999999 34.4739999999999
C   -9.0380000000000 29.2579999999999 32.9879999999999
H   -10.093999999999 28.9890000000000 33.0069999999999
H   -8.8640000000000 29.4639999999999 31.9319999999999
C   -8.9510000000000 30.5070000000000 33.7950000000000
H   -7.9080000000000 30.8230000000000 33.7610000000000
H   -9.0600000000000 30.2220000000000 34.8410000000000
C   -9.9030000000000 31.5799999999999 33.3119999999999
H   -10.942000000000 31.3159999999999 33.5090000000000
H   -9.7469999999999 31.6900000000000 32.2389999999999
C   -9.6500000000000 32.8710000000000 34.1250000000000
H   -8.6069999999999 32.8689999999999 34.4399999999999
H   -10.247999999999 32.7770000000000 35.0309999999999
N   -9.9220000000000 34.0850000000000 33.3149999999999
H   -9.6199999999999 34.9720000000000 33.6920000000000
H   -9.3249999999999 33.9500000000000 32.5120000000000
H   -10.862000000000 34.1989999999999 32.9639999999999
C   -8.5500000000000 26.7270000000000 32.8029999999999
O   -7.8190000000000 26.2489999999999 31.9259999999999
N   -9.7270000000000 26.2109999999999 33.2550000000000
C   -10.554000000000 26.6260000000000 34.3599999999999
H   -9.9849999999999 27.1799999999999 35.1069999999999
H   -11.262000000000 27.2020000000000 33.7640000000000
C   -11.196999999999 25.3760000000000 34.9390000000000
H   -10.478999999999 24.8889999999999 35.6000000000000
H   -12.134000000000 25.5629999999999 35.4639999999999
C   -11.429000000000 24.4980000000000 33.6959999999999
H   -11.483000000000 23.4469999999999 33.9819999999999
H   -12.320000000000 24.8150000000000 33.1540000000000
C   -10.227999999999 24.8530000000000 32.8410000000000
H   -9.4269999999999 24.1340000000000 33.0090000000000
C   -10.500999999999 24.7639999999999 31.2839999999999
O   -10.316000000000 25.6769999999999 30.5259999999999
N   -10.855999999999 23.5839999999999 30.8530000000000
H   -10.881999999999 22.8599999999999 31.5569999999999
C   -11.455000000000 23.2409999999999 29.5829999999999
H   -11.016999999999 23.9050000000000 28.8389999999999
C   -11.134000000000 21.8590000000000 29.1570000000000
H   -11.349000000000 21.7789999999999 28.0910000000000
H   -11.772000000000 21.2530000000000 29.8000000000000
C   -9.6799999999999 21.4409999999999 29.3599999999999
C   -8.7010000000000 21.9860000000000 28.5650000000000
H   -8.9160000000000 22.6449999999999 27.7369999999999
C   -7.3520000000000 21.6219999999999 28.8219999999999
H   -6.5720000000000 21.9070000000000 28.1310000000000
C   -6.9920000000000 20.7920000000000 29.8949999999999
O   -5.6680000000000 20.4480000000000 30.0680000000000
H   -5.5250000000000 19.7190000000000 30.6759999999999
C   -8.0009999999999 20.2789999999999 30.7190000000000
H   -7.8499999999999 19.7310000000000 31.6370000000000
C   -9.3350000000000 20.5549999999999 30.3960000000000
H   -10.038000000000 19.9989999999999 30.9980000000000
C   -13.012000000000 23.5109999999999 29.6539999999999
O   -13.667999999999 23.3030000000000 30.6930000000000
N   -13.541000000000 23.8769999999999 28.4579999999999
H   -12.894999999999 23.7729999999999 27.6879999999999
C   -14.987000000000 24.0650000000000 28.2149999999999
H   -15.185999999999 24.7929999999999 29.0019999999999
C   -15.250999999999 24.7689999999999 26.7779999999999
H   -14.837999999999 24.1670000000000 25.9680000000000
C   -16.762000000000 24.8739999999999 26.4430000000000
H   -17.138000000000 23.8530000000000 26.3820000000000
H   -17.297999999999 25.5569999999999 27.1020000000000
H   -16.861999999999 25.2220000000000 25.4149999999999
C   -14.551999999999 26.2210000000000 26.5889999999999
H   -14.394999999999 26.4039999999999 25.5259999999999
H   -13.599999999999 26.0979999999999 27.1060000000000
C   -15.321999999999 27.4239999999999 27.1239999999999
H   -14.782999999999 28.2940000000000 26.7480000000000
H   -16.283999999999 27.5210000000000 26.6209999999999
H   -15.464000000000 27.4680000000000 28.2029999999999
C   -15.650999999999 22.6950000000000 28.5590000000000
O   -15.144999999999 21.6080000000000 28.2369999999999
N   -16.786000000000 22.6939999999999 29.2300000000000
H   -17.076000000000 23.5410000000000 29.6980000000000
C   -17.699999999999 21.6069999999999 29.4450000000000
H   -17.170999999999 20.6570000000000 29.5189999999999
C   -18.413000000000 21.7800000000000 30.8389999999999
H   -19.125000000000 20.9639999999999 30.9609999999999
H   -18.797000000000 22.7839999999999 31.0210000000000
C   -17.407000000000 21.4639999999999 31.9490000000000
H   -16.603000000000 22.1999999999999 31.9660000000000
H   -16.870000000000 20.5229999999999 31.8270000000000
C   -18.091999999999 21.4229999999999 33.3500000000000
H   -18.693999999999 20.5150000000000 33.3950000000000
H   -18.713000000000 22.3180000000000 33.3200000000000
C   -17.123000000000 21.4460000000000 34.5670000000000
H   -16.472999999999 22.3210000000000 34.5379999999999
H   -16.440000000000 20.5970000000000 34.5319999999999
N   -17.875000000000 21.3909999999999 35.8459999999999
H   -18.132000000000 20.4400000000000 36.0700000000000
H   -17.382999999999 21.7379999999999 36.6569999999999
H   -18.725999999999 21.9319999999999 35.7950000000000
C   -18.647999999999 21.5889999999999 28.2420000000000
O   -19.844000000000 21.9959999999999 28.3449999999999
N   -18.135000000000 21.0139999999999 27.1610000000000
H   -17.152999999999 20.9849999999999 26.9239999999999
C   -19.022999999999 20.3739999999999 26.1260000000000
H   -19.635000000000 21.1909999999999 25.7439999999999
C   -18.137000000000 19.8619999999999 24.9680000000000
H   -18.748000000000 19.7740000000000 24.0700000000000
H   -17.835999999999 18.8659999999999 25.2910000000000
C   -16.859999999999 20.5850000000000 24.6920000000000
C   -16.777000000000 21.8219999999999 24.0930000000000
H   -17.588000000000 22.4089999999999 23.6879999999999
N   -15.531000000000 22.3170000000000 24.2229999999999
H   -15.240999999999 23.1780000000000 23.7830000000000
C   -14.691000000000 21.4499999999999 24.7959999999999
C   -13.442000000000 21.6529999999999 25.3569999999999
H   -12.868999999999 22.5259999999999 25.0820000000000
C   -12.746999999999 20.5609999999999 26.0070000000000
H   -11.737000000000 20.6960000000000 26.3640000000000
C   -13.425000000000 19.3670000000000 26.2719999999999
H   -12.882999999999 18.5650000000000 26.7519999999999
C   -14.817000000000 19.3109999999999 25.8689999999999
H   -15.396000000000 18.4609999999999 26.1999999999999
C   -15.464999999999 20.3260000000000 25.1670000000000
C   -20.097000000000 19.4059999999999 26.7259999999999
O   -19.751999999999 18.6920000000000 27.6600000000000
N   -21.410000000000 19.4810000000000 26.3170000000000
H   -21.681000000000 19.9819999999999 25.4830000000000
C   -22.379999999999 18.4570000000000 26.7970000000000
H   -22.096000000000 18.3219999999999 27.8399999999999
C   -23.827000000000 18.9460000000000 26.6960000000000
H   -24.463000000000 18.2500000000000 27.2429999999999
H   -24.089999999999 19.0150000000000 25.6409999999999
C   -24.033999999999 20.3120000000000 27.3909999999999
O   -25.097000000000 20.8670000000000 27.0300000000000
O   -23.353999999999 20.8219999999999 28.2680000000000
C   -22.100000000000 17.2270000000000 25.9390000000000
O   -22.103000000000 17.2710000000000 24.6939999999999
N   -21.853999999999 16.0339999999999 26.4840000000000
H   -21.795999999999 15.9559999999999 27.4890000000000
C   -21.243999999999 14.9320000000000 25.7240000000000
H   -20.216999999999 15.1500000000000 25.4289999999999
C   -21.108000000000 13.8209999999999 26.6999999999999
H   -22.109000000000 13.4450000000000 26.9089999999999
H   -20.768999999999 14.2089999999999 27.6610000000000
C   -20.187999999999 12.6449999999999 26.1950000000000
H   -20.510000000000 12.2870000000000 25.2169999999999
C   -18.731000000000 12.9870000000000 26.0919999999999
H   -18.611999999999 13.7439999999999 25.3159999999999
H   -18.378000000000 13.3539999999999 27.0549999999999
H   -18.074999999999 12.1340000000000 25.9160000000000
C   -20.367999999999 11.5220000000000 27.2310000000000
H   -19.596000000000 10.7569999999999 27.1469999999999
H   -20.214999999999 11.9390000000000 28.2270000000000
H   -21.388000000000 11.1440000000000 27.1640000000000
C   -22.178999999999 14.4760000000000 24.5229999999999
O   -21.568999999999 13.8219999999999 23.6290000000000
N   -23.492000000000 14.8109999999999 24.5410000000000
H   -23.768999999999 15.4949999999999 25.2300000000000
C   -24.560999999999 14.3979999999999 23.6230000000000
H   -24.326000000000 13.4209999999999 23.1999999999999
C   -25.920999999999 14.4100000000000 24.3930000000000
H   -26.708999999999 14.6560000000000 23.6819999999999
H   -26.060999999999 15.2340000000000 25.0930000000000
C   -26.254999999999 13.1440000000000 25.1840000000000
H   -25.887000000000 12.2639999999999 24.6580000000000
C   -25.434000000000 13.2460000000000 26.4720000000000
H   -24.355000000000 13.3010000000000 26.3309999999999
H   -25.766999999999 14.0619999999999 27.1119999999999
H   -25.646999999999 12.3590000000000 27.0700000000000
C   -27.739000000000 13.0609999999999 25.4669999999999
H   -28.268999999999 12.8439999999999 24.5399999999999
H   -27.809999999999 12.1809999999999 26.1060000000000
H   -28.068000000000 14.0419999999999 25.8109999999999
C   -24.608000000000 15.3480000000000 22.3930000000000
O   -24.922999999999 14.9190000000000 21.2989999999999
N   -24.269999999999 16.6200000000000 22.5450000000000
H   -23.911000000000 16.8309999999999 23.4649999999999
C   -24.053000000000 17.5700000000000 21.4450000000000
H   -24.835999999999 17.5350000000000 20.6870000000000
C   -24.132999999999 18.9789999999999 21.9460000000000
H   -23.368999999999 18.9179999999999 22.7220000000000
H   -25.093000000000 19.1930000000000 22.4160000000000
C   -23.710000000000 20.0489999999999 20.8870000000000
H   -24.344000000000 20.0700000000000 20.0000000000000
H   -22.707000000000 19.8200000000000 20.5270000000000
C   -23.655999999999 21.4789999999999 21.5189999999999
H   -22.835999999999 21.5199999999999 22.2360000000000
H   -24.539000000000 21.8210000000000 22.0599999999999
C   -23.297999999999 22.5719999999999 20.4349999999999
H   -22.390999999999 22.2519999999999 19.9220000000000
H   -23.100999999999 23.4950000000000 20.9819999999999
N   -24.384000000000 22.6200000000000 19.3859999999999
H   -25.318999999999 22.7040000000000 19.7590000000000
H   -24.221000000000 23.3619999999999 18.7199999999999
H   -24.385999999999 21.8260000000000 18.7620000000000
C   -22.861000000000 17.0910000000000 20.5689999999999
O   -21.786999999999 16.7469999999999 21.0369999999999
N   -23.123000000000 17.0270000000000 19.2880000000000
H   -24.050999999999 17.2910000000000 18.9909999999999
C   -22.309999999999 16.5670000000000 18.1529999999999
H   -21.381000000000 16.2549999999999 18.6320000000000
C   -22.891999999999 15.2660000000000 17.5859999999999
H   -22.917000000000 14.5069999999999 18.3679999999999
H   -22.221000000000 14.9380000000000 16.7910000000000
C   -24.239000000000 15.3409999999999 16.8990000000000
C   -24.297999999999 15.8160000000000 15.5549999999999
H   -23.489000000000 16.2130000000000 14.9589999999999
C   -25.533000000000 15.8849999999999 14.9329999999999
H   -25.559999999999 16.4070000000000 13.9879999999999
C   -26.689000000000 15.3979999999999 15.5459999999999
O   -27.899999999999 15.4420000000000 14.8930000000000
H   -28.655999999999 15.2439999999999 15.4510000000000
C   -26.608000000000 14.9109999999999 16.8449999999999
H   -27.542000000000 14.5410000000000 17.2390000000000
C   -25.420000000000 14.8399999999999 17.5079999999999
H   -25.399999999999 14.6020000000000 18.5609999999999
C   -22.073000000000 17.7089999999999 17.1950000000000
O   -20.977000000000 17.8719999999999 16.7109999999999
N   -23.056999999999 18.5300000000000 16.8880000000000
H   -23.987999999999 18.4980000000000 17.2779999999999
C   -22.963999999999 19.5459999999999 15.9079999999999
H   -22.056000000000 19.3850000000000 15.3290000000000
C   -24.161999999999 19.4770000000000 14.9450000000000
H   -25.018999999999 19.7540000000000 15.5579999999999
H   -24.193000000000 18.4480000000000 14.5839999999999
C   -24.099000000000 20.4600000000000 13.7289999999999
O   -24.907000000000 20.3279999999999 12.8089999999999
O   -23.115999999999 21.2280000000000 13.5890000000000
C   -22.870000000000 21.0459999999999 16.4499999999999
O   -23.745000000000 21.5350000000000 17.0970000000000
N   -21.745000000000 21.7280000000000 16.1239999999999
H   -21.157000000000 21.1630000000000 15.5280000000000
C   -21.175999999999 23.0930000000000 16.4400000000000
H   -21.832000000000 23.6050000000000 17.1439999999999
C   -19.824999999999 22.9879999999999 17.1520000000000
H   -19.454000000000 23.9600000000000 17.4740000000000
H   -19.039000000000 22.6640000000000 16.4699999999999
C   -19.675999999999 22.1439999999999 18.3960000000000
C   -19.876000000000 22.7809999999999 19.6280000000000
H   -20.274000000000 23.7830000000000 19.6980000000000
C   -19.841999999999 22.0859999999999 20.8260000000000
H   -20.042999999999 22.6299999999999 21.7369999999999
C   -19.760000000000 20.6900000000000 20.8679999999999
H   -19.760000000000 20.1140000000000 21.7820000000000
C   -19.724000000000 20.0590000000000 19.6060000000000
H   -19.718000000000 18.9789999999999 19.5919999999999
C   -19.774000000000 20.7300000000000 18.4009999999999
H   -19.917999999999 20.2079999999999 17.4669999999999
C   -21.192000000000 24.0889999999999 15.2240000000000
O   -20.559000000000 25.1050000000000 15.3979999999999
N   -21.878000000000 23.8460000000000 14.1349999999999
H   -22.318999999999 22.9390000000000 14.0869999999999
C   -22.024000000000 24.6759999999999 12.9130000000000
H   -21.254999999999 24.3590000000000 12.2080000000000
C   -23.344999999999 24.3530000000000 12.1839999999999
H   -24.086999999999 24.3560000000000 12.9819999999999
C   -23.760000000000 25.3170000000000 11.1069999999999
H   -22.902000000000 25.5399999999999 10.4719999999999
H   -24.522999999999 24.8129999999999 10.5129999999999
H   -24.260999999999 26.2390000000000 11.4000000000000
O   -23.303999999999 22.9849999999999 11.7170000000000
H   -23.329999999999 22.3550000000000 12.4410000000000
C   -21.975000000000 26.2330000000000 13.2089999999999
O   -21.371999999999 27.0229999999999 12.5009999999999
N   -22.839999999999 26.5899999999999 14.1509999999999
H   -23.271000000000 25.9119999999999 14.7639999999999
C   -23.045000000000 27.9849999999999 14.6059999999999
H   -23.393999999999 28.4770000000000 13.6980000000000
C   -24.149999999999 27.9490000000000 15.6809999999999
H   -25.015000000000 27.6829999999999 15.0730000000000
H   -24.435999999999 28.9830000000000 15.8770000000000
C   -24.036000000000 27.1610000000000 16.9959999999999
H   -24.824999999999 27.6570000000000 17.5609999999999
H   -23.065000000000 27.3140000000000 17.4649999999999
C   -24.530000000000 25.7630000000000 16.8339999999999
O   -24.684999999999 25.0680000000000 17.9589999999999
O   -24.620000000000 25.1750000000000 15.7080000000000
C   -21.797000000000 28.6789999999999 15.1649999999999
O   -21.425999999999 29.8279999999999 14.8949999999999
N   -21.007000000000 27.9220000000000 15.9520000000000
H   -21.321999999999 27.0079999999999 16.2450000000000
C   -19.774999999999 28.3689999999999 16.5930000000000
H   -19.888000000000 29.3410000000000 17.0730000000000
C   -19.324000000000 27.3870000000000 17.6729999999999
H   -18.277999999999 27.5169999999999 17.9499999999999
H   -19.248000000000 26.3969999999999 17.2240000000000
C   -20.219999999999 26.9849999999999 18.7890000000000
H   -19.881000000000 26.0509999999999 19.2379999999999
H   -21.158000000000 26.6610000000000 18.3389999999999
C   -20.318999999999 28.0799999999999 19.8930000000000
O   -20.786000000000 27.6829999999999 21.0130000000000
O   -20.094999999999 29.2450000000000 19.6170000000000
C   -18.620000000000 28.5100000000000 15.5419999999999
O   -17.746999999999 29.3049999999999 15.7240000000000
N   -18.625000000000 27.6419999999999 14.5329999999999
H   -19.431000000000 27.0330000000000 14.5470000000000
C   -17.696000000000 27.6469999999999 13.4030000000000
H   -16.685999999999 27.5790000000000 13.8089999999999
C   -17.879999999999 26.3840000000000 12.4619999999999
H   -17.207000000000 26.5919999999999 11.6300000000000
H   -18.847000000000 26.4430000000000 11.9640000000000
C   -17.489000000000 25.0539999999999 13.0489999999999
H   -18.245999999999 24.8270000000000 13.8000000000000
H   -16.510000000000 25.2719999999999 13.4760000000000
C   -17.457000000000 23.9420000000000 12.0139999999999
H   -16.771000000000 24.2020000000000 11.2080000000000
H   -18.489999999999 23.8039999999999 11.6950000000000
N   -17.045000000000 22.6670000000000 12.6090000000000
H   -17.242999999999 22.6200000000000 13.5990000000000
C   -16.673999999999 21.5869999999999 11.9179999999999
N   -16.652999999999 21.5970000000000 10.5749999999999
H   -17.187999999999 22.2910000000000 10.0719999999999
H   -16.609999999999 20.7100000000000 10.0930000000000
N   -16.318000000000 20.4699999999999 12.5559999999999
H   -16.579000000000 20.1630000000000 13.4819999999999
H   -15.856999999999 19.8210000000000 11.9339999999999
C   -17.815000000000 28.9680000000000 12.5960000000000
O   -16.833999999999 29.5139999999999 12.1410000000000
N   -19.051999999999 29.4989999999999 12.4209999999999
H   -19.772999999999 28.8389999999999 12.6769999999999
C   -19.282000000000 30.8060000000000 11.7899999999999
H   -18.593000000000 30.7579999999999 10.9469999999999
C   -20.707999999999 30.9029999999999 11.2340000000000
H   -20.894999999999 31.9490000000000 10.9890000000000
H   -21.378000000000 30.6630000000000 12.0589999999999
C   -21.064000000000 30.1149999999999 10.0419999999999
H   -21.170999999999 29.0829999999999 10.3770000000000
C   -22.449000000000 30.5410000000000 9.54700000000000
H   -22.454999999999 31.5410000000000 9.11200000000000
H   -22.853000000000 29.7789999999999 8.88100000000000
H   -23.158999999999 30.5760000000000 10.3719999999999
C   -20.187999999999 30.2340000000000 8.75000000000000
H   -20.602000000000 29.5590000000000 8.00099999999999
H   -20.298999999999 31.2270000000000 8.31600000000000
H   -19.150999999999 29.9529999999999 8.93200000000000
C   -18.875000000000 32.0030000000000 12.6989999999999
O   -18.274999999999 32.9969999999999 12.1769999999999
N   -18.870000000000 31.8200000000000 14.0069999999999
H   -19.506000000000 31.0779999999999 14.2629999999999
C   -18.414000000000 32.7629999999999 14.9830000000000
H   -18.705999999999 33.7700000000000 14.6839999999999
C   -19.221000000000 32.5200000000000 16.2199999999999
H   -19.320000000000 31.4400000000000 16.3350000000000
H   -20.233000000000 32.8290000000000 15.9600000000000
C   -18.698000000000 33.0480000000000 17.5369999999999
H   -18.394999999999 34.0930000000000 17.4770000000000
H   -17.856000000000 32.4960000000000 17.9540000000000
C   -19.768000000000 32.8770000000000 18.6460000000000
H   -19.858000000000 31.8030000000000 18.8090000000000
H   -20.681000000000 33.2520000000000 18.1849999999999
C   -19.464999999999 33.5630000000000 19.9740000000000
H   -19.426999999999 34.6420000000000 19.8279999999999
H   -18.512000000000 33.1599999999999 20.3150000000000
N   -20.532000000000 33.2409999999999 20.9100000000000
H   -21.288000000000 33.9089999999999 20.8629999999999
H   -20.925000000000 32.3519999999999 20.6359999999999
H   -20.260999999999 33.1859999999999 21.8810000000000
C   -16.899999999999 32.7109999999999 15.2149999999999
O   -16.248000000000 33.7479999999999 15.3879999999999
N   -16.216999999999 31.6000000000000 15.1799999999999
H   -16.826000000000 30.8030000000000 15.0600000000000
C   -14.765000000000 31.3990000000000 14.9949999999999
H   -14.247999999999 31.8659999999999 15.8330000000000
C   -14.464999999999 29.9039999999999 14.8350000000000
H   -13.593000000000 29.7740000000000 14.1929999999999
H   -15.178000000000 29.3719999999999 14.2059999999999
C   -14.262000000000 29.2789999999999 16.2399999999999
H   -15.083999999999 29.6890000000000 16.8260000000000
C   -14.414999999999 27.8449999999999 16.1299999999999
H   -13.609999999999 27.3210000000000 15.6140000000000
H   -14.573999999999 27.4770000000000 17.1430000000000
H   -15.356999999999 27.6980000000000 15.6020000000000
C   -12.890000000000 29.5229999999999 16.9540000000000
H   -12.958999999999 29.1640000000000 17.9810000000000
H   -12.099999999999 29.0590000000000 16.3640000000000
H   -12.641999999999 30.5839999999999 16.9340000000000
C   -14.359000000000 32.1529999999999 13.6920000000000
O   -13.282000000000 32.7869999999999 13.7379999999999
N   -15.101000000000 31.9669999999999 12.6180000000000
H   -15.919000000000 31.3829999999999 12.5180000000000
C   -14.753999999999 32.6890000000000 11.3680000000000
H   -13.814999999999 32.2819999999999 10.9949999999999
C   -15.787000000000 32.2569999999999 10.2270000000000
H   -16.809999999999 32.6150000000000 10.3469999999999
H   -15.872999999999 31.1769999999999 10.3430000000000
C   -15.327999999999 32.4530000000000 8.80700000000000
C   -15.477999999999 33.7239999999999 8.11200000000000
H   -15.965999999999 34.5970000000000 8.51900000000000
C   -14.977999999999 33.7599999999999 6.82800000000000
H   -15.172000000000 34.6240000000000 6.20899999999999
C   -14.265000000000 32.6779999999999 6.22200000000000
H   -13.916999999999 32.7049999999999 5.19899999999999
C   -14.295999999999 31.4559999999999 6.85799999999999
H   -13.929999999999 30.5599999999999 6.37999999999999
C   -14.820999999999 31.3329999999999 8.15600000000000
H   -14.811999999999 30.3389999999999 8.58000000000000
C   -14.762999999999 34.2280000000000 11.4610000000000
O   -13.707000000000 34.8179999999999 11.1940000000000
N   -15.803000000000 34.8380000000000 12.0020000000000
H   -16.489999999999 34.2670000000000 12.4740000000000
C   -15.945000000000 36.2790000000000 12.3670000000000
H   -15.888999999999 37.0129999999999 11.5630000000000
C   -17.367000000000 36.4570000000000 12.9420000000000
H   -17.440999999999 37.5129999999999 13.2010000000000
H   -17.553000000000 35.8509999999999 13.8290000000000
C   -18.608000000000 36.3140000000000 11.9979999999999
O   -19.736999999999 36.3109999999999 12.4939999999999
O   -18.484999999999 36.2959999999999 10.7040000000000
C   -14.881000000000 36.7070000000000 13.4429999999999
O   -14.522000000000 37.8810000000000 13.4380000000000
N   -14.336000000000 35.8489999999999 14.2309999999999
H   -14.513999999999 34.8569999999999 14.1730000000000
C   -13.313000000000 36.2000000000000 15.1750000000000
H   -13.436999999999 37.2689999999999 15.3480000000000
C   -13.432999999999 35.4299999999999 16.4310000000000
H   -12.545999999999 35.3840000000000 17.0629999999999
H   -13.611000000000 34.3800000000000 16.1969999999999
C   -14.580999999999 35.7659999999999 17.3569999999999
H   -15.496000000000 35.5240000000000 16.8170000000000
H   -14.571999999999 36.7999999999999 17.7010000000000
C   -14.577999999999 34.8489999999999 18.5350000000000
H   -14.782000000000 33.8079999999999 18.2860000000000
H   -15.423000000000 35.0769999999999 19.1840000000000
N   -13.499000000000 35.0129999999999 19.4680000000000
H   -13.021000000000 35.8999999999999 19.3949999999999
C   -12.817999999999 34.0210000000000 20.0509999999999
N   -13.281000000000 32.8500000000000 20.1570000000000
H   -14.253999999999 32.5940000000000 20.0719999999999
H   -12.663000000000 32.1250000000000 20.4939999999999
N   -11.631000000000 34.2100000000000 20.6080000000000
H   -11.134000000000 35.0889999999999 20.6269999999999
H   -11.111000000000 33.3599999999999 20.7759999999999
C   -11.868000000000 36.1959999999999 14.5730000000000
O   -11.031000000000 36.8519999999999 15.2379999999999
N   -11.551999999999 35.5630000000000 13.4819999999999
H   -12.287000000000 35.0399999999999 13.0280000000000
C   -10.160000000000 35.2580000000000 12.9670000000000
H   -9.4879999999999 35.9429999999999 13.4849999999999
C   -9.6829999999999 33.8500000000000 13.4900000000000
H   -8.7360000000000 33.4290000000000 13.1509999999999
H   -10.382999999999 33.0760000000000 13.1760000000000
C   -9.4689999999999 33.6529999999999 14.9730000000000
C   -8.4030000000000 34.3590000000000 15.5050000000000
H   -7.7460000000000 34.9390000000000 14.8729999999999
C   -8.1059999999999 34.2760000000000 16.8560000000000
H   -7.2030000000000 34.7280000000000 17.2379999999999
C   -8.9659999999999 33.5240000000000 17.7169999999999
O   -8.7010000000000 33.2879999999999 19.0410000000000
H   -9.1419999999999 32.5150000000000 19.4009999999999
C   -10.153000000000 32.9939999999999 17.2119999999999
H   -10.871999999999 32.4769999999999 17.8309999999999
C   -10.361000000000 32.9900000000000 15.8290000000000
H   -11.131000000000 32.2890000000000 15.5440000000000
C   -9.9860000000000 35.2899999999999 11.4269999999999
O   -8.8369999999999 35.3260000000000 10.9860000000000
N   -11.025999999999 35.2749999999999 10.6039999999999
H   -11.859000000000 35.1689999999999 11.1649999999999
C   -10.900999999999 35.1109999999999 9.12700000000000
H   -9.8719999999999 35.3890000000000 8.90199999999999
C   -11.191000000000 33.6670000000000 8.71000000000000
H   -11.169000000000 33.5720000000000 7.62500000000000
H   -12.179000000000 33.3710000000000 9.06199999999999
C   -10.234999999999 32.6300000000000 9.29599999999999
C   -9.0350000000000 32.3470000000000 8.50200000000000
H   -8.9250000000000 32.7389999999999 7.50199999999999
C   -8.0269999999999 31.4149999999999 9.00799999999999
H   -7.0860000000000 31.2749999999999 8.49699999999999
C   -8.2820000000000 30.6930000000000 10.1530000000000
H   -7.5609999999999 30.0000000000000 10.5609999999999
C   -9.5160000000000 30.9110000000000 10.8650000000000
H   -9.6129999999999 30.3840000000000 11.8019999999999
C   -10.503999999999 31.8539999999999 10.4649999999999
H   -11.362000000000 32.0790000000000 11.0800000000000
C   -11.865999999999 35.9849999999999 8.28899999999999
O   -11.551000000000 36.3489999999999 7.15299999999999
N   -12.992000000000 36.3849999999999 8.83999999999999
H   -13.114000000000 35.9829999999999 9.75900000000000
C   -14.022000000000 37.4050000000000 8.47899999999999
H   -14.981999999999 37.0039999999999 8.80700000000000
C   -13.805999999999 38.5690000000000 9.47400000000000
H   -12.837999999999 39.0510000000000 9.33600000000000
H   -13.925000000000 38.0989999999999 10.4499999999999
C   -14.990999999999 39.5600000000000 9.42900000000000
H   -15.914999999999 38.9960000000000 9.29700000000000
H   -14.807999999999 40.1629999999999 8.53999999999999
C   -15.134999999999 40.5459999999999 10.5549999999999
H   -14.330000000000 41.2700000000000 10.4290000000000
H   -14.968000000000 40.1629999999999 11.5619999999999
C   -16.437999999999 41.3860000000000 10.4410000000000
H   -17.327999999999 40.7680000000000 10.5600000000000
H   -16.457000000000 41.9140000000000 9.48700000000000
N   -16.463999999999 42.4050000000000 11.5090000000000
H   -16.513000000000 41.8680000000000 12.3629999999999
H   -15.682999999999 43.0450000000000 11.4960000000000
H   -17.368999999999 42.8410000000000 11.6059999999999
C   -14.172000000000 37.8049999999999 7.00999999999999
O   -15.180999999999 37.4720000000000 6.41000000000000
N   -13.314000000000 38.7449999999999 6.55199999999999
H   -12.465999999999 38.8939999999999 7.08000000000000
C   -13.429000000000 39.4110000000000 5.21300000000000
H   -14.489000000000 39.4870000000000 4.97100000000000
C   -12.795999999999 40.7989999999999 5.35400000000000
H   -12.801999999999 41.3320000000000 4.40299999999999
H   -11.769000000000 40.5870000000000 5.65200000000000
C   -13.464999999999 41.6099999999999 6.35200000000000
C   -12.890000000000 41.8209999999999 7.58600000000000
H   -12.060000000000 41.1950000000000 7.87999999999999
C   -13.442000000000 42.7400000000000 8.51099999999999
H   -12.942999999999 42.9390000000000 9.44800000000000
C   -14.628999999999 43.3590000000000 8.19800000000000
O   -15.143000000000 44.3079999999999 8.95700000000000
H   -14.837999999999 44.1349999999999 9.84999999999999
C   -15.221000000000 43.1799999999999 6.91899999999999
H   -16.132000000000 43.6929999999999 6.64599999999999
C   -14.708999999999 42.2730000000000 5.97600000000000
H   -15.073999999999 42.1250000000000 4.96999999999999
C   -12.662000000000 38.6400000000000 4.06500000000000
O   -12.611000000000 39.1069999999999 2.95800000000000
N   -12.164999999999 37.4420000000000 4.27899999999999
H   -12.301999999999 37.0780000000000 5.21199999999999
C   -11.904999999999 36.4590000000000 3.18500000000000
H   -11.160000000000 36.8119999999999 2.47200000000000
C   -11.271000000000 35.2220000000000 3.91100000000000
H   -11.935000000000 35.0489999999999 4.75800000000000
H   -10.295999999999 35.3130000000000 4.38900000000000
C   -11.178000000000 33.9249999999999 3.06300000000000
C   -12.118000000000 32.9799999999999 2.80600000000000
H   -13.105999999999 33.0279999999999 3.23899999999999
N   -11.653000000000 32.0880000000000 1.86400000000000
H   -12.179000000000 31.3039999999999 1.50600000000000
C   -10.336000000000 32.2370000000000 1.60600000000000
C   -9.4680000000000 31.5500000000000 0.70700000000000
H   -9.8399999999999 30.6509999999999 0.23800000000000
C   -8.1039999999999 32.0080000000000 0.65400000000000
H   -7.3630000000000 31.4559999999999 0.09600000000000
C   -7.7800000000000 33.1360000000000 1.42300000000000
H   -6.7590000000000 33.4810000000000 1.34600000000000
C   -8.7050000000000 33.9059999999999 2.14599999999999
H   -8.4629999999999 34.8089999999999 2.68599999999999
C   -10.006000000000 33.3980000000000 2.30200000000000
C   -13.250999999999 36.1090000000000 2.54800000000000
O   -14.118999999999 35.7209999999999 3.23600000000000
N   -13.477999999999 36.3780000000000 1.28600000000000
H   -12.776999999999 36.8659999999999 0.74800000000000
C   -14.778999999999 36.7370000000000 0.71700000000000
H   -15.407999999999 36.9639999999999 1.57800000000000
C   -14.548999999999 37.9560000000000 -0.2010000000000
H   -14.102999999999 38.7959999999999 0.33100000000000
H   -15.548999999999 38.2989999999999 -0.4670000000000
C   -13.760999999999 37.6430000000000 -1.4110000000000
O   -14.361000000000 37.3800000000000 -2.4990000000000
O   -12.507999999999 37.8149999999999 -1.3819999999999
C   -15.439000000000 35.5810000000000 -0.0080000000000
O   -16.631000000000 35.6250000000000 -0.2760000000000
N   -14.731999999999 34.4859999999999 -0.3420000000000
H   -13.740000000000 34.6129999999999 -0.2010000000000
C   -15.285000000000 33.2530000000000 -0.7900000000000
H   -15.955000000000 33.3879999999999 -1.6379999999999
C   -14.112000000000 32.3449999999999 -1.2709999999999
H   -13.602999999999 32.0670000000000 -0.3480000000000
H   -13.404999999999 32.8109999999999 -1.9560000000000
C   -14.522000000000 31.0420000000000 -1.9880000000000
H   -15.359000000000 31.2100000000000 -2.6659999999999
H   -14.856999999999 30.3389999999999 -1.2260000000000
C   -13.462999999999 30.3810000000000 -2.8759999999999
O   -12.326000000000 30.7779999999999 -3.0110000000000
N   -13.784000000000 29.2489999999999 -3.4860000000000
H   -13.087999999999 28.8569999999999 -4.1029999999999
H   -14.694000000000 28.8240000000000 -3.5870000000000
C   -16.091999999999 32.5189999999999 0.27900000000000
O   -15.932000000000 32.7370000000000 1.52000000000000
N   -17.111999999999 31.7899999999999 -0.1970000000000
H   -17.216999999999 31.6660000000000 -1.1930000000000
C   -18.176999999999 31.2059999999999 0.58200000000000
H   -18.509000000000 31.9759999999999 1.27899999999999
C   -19.458999999999 30.8270000000000 -0.2400000000000
H   -19.167000000000 30.1580000000000 -1.0500000000000
C   -20.597999999999 30.1969999999999 0.58000000000000
H   -21.286000000000 29.7070000000000 -0.1100000000000
H   -20.172999999999 29.4269999999999 1.22400000000000
H   -21.192000000000 30.8870000000000 1.17900000000000
O   -19.969999999999 32.0609999999999 -0.7410000000000
H   -19.376999999999 32.4560000000000 -1.3839999999999
C   -17.710999999999 29.9740000000000 1.41700000000000
O   -16.992999999999 29.1080000000000 1.01000000000000
N   -18.047000000000 29.9480000000000 2.73600000000000
H   -18.638000000000 30.6030000000000 3.22800000000000
C   -17.658000000000 28.9250000000000 3.68599999999999
H   -17.045000000000 28.1409999999999 3.24299999999999
C   -17.056000000000 29.5889999999999 4.95200000000000
H   -17.867000000000 30.2360000000000 5.28699999999999
H   -16.207999999999 30.2439999999999 4.75199999999999
C   -16.635999999999 28.6789999999999 6.06599999999999
C   -16.181000000000 27.3999999999999 5.76199999999999
H   -15.917999999999 27.2220000000000 4.73000000000000
C   -16.027000000000 26.4259999999999 6.72100000000000
H   -15.666999999999 25.4520000000000 6.42400000000000
C   -16.501000000000 26.6030000000000 8.01999999999999
O   -16.324000000000 25.6119999999999 8.94299999999999
H   -16.589999999999 24.7959999999999 8.51500000000000
C   -17.077000000000 27.8780000000000 8.37500000000000
H   -17.542999999999 28.0459999999999 9.33500000000000
C   -17.094999999999 28.8999999999999 7.39200000000000
H   -17.586999999999 29.8520000000000 7.52500000000000
C   -18.856999999999 28.0530000000000 4.01499999999999
O   -19.878000000000 28.6159999999999 4.44400000000000
N   -18.748999999999 26.6969999999999 3.89699999999999
H   -17.876999999999 26.2890000000000 3.59200000000000
C   -19.786000000000 25.7010000000000 4.16899999999999
H   -20.725000000000 26.1709999999999 4.46100000000000
C   -20.027000000000 24.8670000000000 2.87900000000000
H   -20.649999999999 24.0120000000000 3.14299999999999
H   -19.062999999999 24.5450000000000 2.48700000000000
C   -20.687999999999 25.6670000000000 1.79699999999999
N   -20.231999999999 25.8449999999999 0.48600000000000
C   -21.190000000000 26.5429999999999 -0.1410000000000
H   -21.172999999999 26.7199999999999 -1.2070000000000
N   -22.152000000000 26.8569999999999 0.71500000000000
H   -22.960000000000 27.3490000000000 0.36100000000000
C   -21.844999999999 26.3670000000000 1.98200000000000
H   -22.463999999999 26.4819999999999 2.85900000000000
C   -19.335000000000 24.8939999999999 5.40099999999999
O   -18.402000000000 24.0930000000000 5.19099999999999
N   -19.902999999999 25.0489999999999 6.62199999999999
C   -20.664999999999 26.2289999999999 6.95399999999999
H   -20.149000000000 27.0640000000000 6.47900000000000
H   -21.716000000000 26.0960000000000 6.69899999999999
C   -20.504000000000 26.3689999999999 8.46400000000000
H   -19.603000000000 26.9510000000000 8.65499999999999
H   -21.431000000000 26.8120000000000 8.82799999999999
C   -20.178999999999 24.9950000000000 9.01200000000000
H   -19.658000000000 24.9600000000000 9.96899999999999
H   -21.106000000000 24.4589999999999 9.21700000000000
C   -19.474000000000 24.3240000000000 7.84199999999999
H   -18.405999999999 24.4869999999999 7.98599999999999
C   -19.707999999999 22.8120000000000 7.80999999999999
O   -19.004000000000 22.0820000000000 8.56000000000000
N   -20.524000000000 22.4400000000000 6.84199999999999
H   -21.210999999999 23.1179999999999 6.54699999999999
C   -20.769999999999 20.9789999999999 6.52500000000000
H   -19.890999999999 20.4690000000000 6.91800000000000
C   -22.172999999999 20.6499999999999 7.15200000000000
H   -22.422999999999 19.5930000000000 7.06299999999999
H   -22.963999999999 21.2199999999999 6.66399999999999
C   -22.175000000000 20.8880000000000 8.69800000000000
O   -21.653999999999 20.0829999999999 9.48400000000000
N   -22.518999999999 22.0620000000000 9.14400000000000
H   -22.780999999999 22.1179999999999 10.1180000000000
H   -22.955999999999 22.7229999999999 8.51800000000000
C   -20.710999999999 20.9559999999999 5.00399999999999
O   -21.611999999999 21.5150000000000 4.34799999999999
N   -19.751999999999 20.2139999999999 4.40200000000000
H   -19.196999999999 19.5719999999999 4.95099999999999
C   -19.536000000000 20.2300000000000 2.94300000000000
H   -19.390999999999 21.2469999999999 2.57900000000000
C   -18.218000000000 19.5489999999999 2.70299999999999
H   -17.990999999999 19.4379999999999 1.64300000000000
H   -18.323000000000 18.5380000000000 3.09500000000000
S   -16.870000000000 20.4039999999999 3.54700000000000
H   -16.667000000000 21.4349999999999 2.72200000000000
C   -20.635999999999 19.6490000000000 2.06800000000000
O   -20.562000000000 19.8520000000000 0.87600000000000
N   -21.676999999999 19.0450000000000 2.53399999999999
H   -21.719999999999 19.0309999999999 3.54300000000000
C   -22.952999999999 18.6789999999999 1.78099999999999
H   -22.567000000000 18.0130000000000 1.00899999999999
C   -23.899999999999 17.9200000000000 2.68500000000000
H   -23.443000000000 17.0839999999999 3.21400000000000
C   -24.399000000000 18.9110000000000 3.78900000000000
H   -25.065999999999 18.3859999999999 4.47200000000000
H   -23.565999999999 19.1920000000000 4.43400000000000
H   -25.065999999999 19.7079999999999 3.46099999999999
C   -25.093000000000 17.2820000000000 1.88399999999999
H   -25.791000000000 16.9529999999999 2.65300000000000
H   -25.693999999999 18.0049999999999 1.33400000000000
H   -24.754000000000 16.4009999999999 1.33900000000000
C   -23.573000000000 19.8380000000000 0.96100000000000
O   -24.208999999999 19.6649999999999 -0.0810000000000
N   -23.346000000000 21.1110000000000 1.38700000000000
H   -22.782000000000 21.1859999999999 2.22200000000000
C   -23.728000000000 22.3009999999999 0.74700000000000
H   -24.737999999999 22.2469999999999 0.34100000000000
C   -23.603999999999 23.3580000000000 1.82500000000000
H   -23.737999999999 24.3569999999999 1.41100000000000
H   -22.550999999999 23.3840000000000 2.10400000000000
C   -24.536000000000 23.2759999999999 2.89699999999999
O   -25.606999999999 23.9359999999999 2.89299999999999
N   -24.222999999999 22.5000000000000 3.91299999999999
H   -24.914999999999 22.6460000000000 4.63400000000000
H   -23.280000000000 22.1829999999999 4.08900000000000
C   -22.864000000000 22.7590000000000 -0.4400000000000
O   -23.172000000000 23.7669999999999 -1.0910000000000
N   -21.606999999999 22.3560000000000 -0.4920000000000
H   -21.370999999999 21.5599999999999 0.08300000000000
C   -20.568000000000 22.8180000000000 -1.3759999999999
H   -20.321999999999 23.8659999999999 -1.2050000000000
C   -19.227000000000 22.2040000000000 -1.1379999999999
H   -18.475999999999 22.3829999999999 -1.9079999999999
H   -19.393999999999 21.1310000000000 -1.2340000000000
S   -18.411999999999 22.5749999999999 0.44200000000000
C   -20.992999999999 22.6819999999999 -2.8860000000000
O   -21.809999999999 21.7940000000000 -3.2229999999999
N   -20.449000000000 23.5010000000000 -3.7799999999999
H   -19.926999999999 24.2920000000000 -3.4310000000000
C   -21.012000000000 23.5730000000000 -5.1180000000000
H   -22.074999999999 23.3369999999999 -5.1449999999999
C   -20.972000000000 25.0779999999999 -5.6909999999999
H   -21.429999999999 24.9329999999999 -6.6689999999999
H   -19.958999999999 25.3619999999999 -5.9779999999999
C   -21.678000000000 26.1859999999999 -4.8680000000000
H   -21.251999999999 26.2109999999999 -3.8650000000000
C   -21.533000000000 27.5500000000000 -5.5110000000000
H   -20.498000000000 27.6939999999999 -5.8220000000000
H   -22.189000000000 27.5489999999999 -6.3819999999999
H   -21.824999999999 28.3780000000000 -4.8639999999999
C   -23.135000000000 25.9520000000000 -4.7380000000000
H   -23.653999999999 26.8509999999999 -4.4050000000000
H   -23.574999999999 25.4699999999999 -5.6109999999999
H   -23.294000000000 25.1580000000000 -4.0080000000000
C   -20.332000000000 22.6879999999999 -6.2119999999999
O   -20.888000000000 22.4619999999999 -7.2869999999999
N   -19.144999999999 22.2300000000000 -5.8700000000000
H   -18.763999999999 22.4879999999999 -4.9710000000000
C   -18.278999999999 21.2869999999999 -6.6749999999999
H   -18.900999999999 20.4740000000000 -7.0499999999999
C   -17.585999999999 22.1359999999999 -7.7900000000000
H   -16.609000000000 22.4849999999999 -7.4569999999999
H   -18.187999999999 23.0120000000000 -8.0289999999999
C   -17.181000000000 21.3719999999999 -9.0129999999999
O   -17.521999999999 20.1520000000000 -9.1150000000000
O   -16.609000000000 21.9130000000000 -9.9719999999999
C   -17.182999999999 20.6619999999999 -5.7930000000000
O   -17.131000000000 21.0479999999999 -4.5999999999999
N   -16.368999999999 19.7650000000000 -6.3559999999999
H   -16.547000000000 19.5180000000000 -7.3239999999999
C   -15.169999999999 19.2259999999999 -5.7080000000000
H   -15.489000000000 18.7340000000000 -4.7900000000000
C   -14.503000000000 18.1509999999999 -6.5919999999999
H   -15.141999999999 17.2659999999999 -6.5819999999999
H   -13.554000000000 17.8730000000000 -6.1369999999999
C   -14.234999999999 18.5429999999999 -8.0530000000000
O   -13.660000000000 19.6179999999999 -8.3270000000000
O   -14.579000000000 17.7549999999999 -8.9640000000000
C   -14.178000000000 20.3210000000000 -5.2750000000000
O   -13.711000000000 20.3030000000000 -4.1379999999999
N   -14.115999999999 21.4259999999999 -6.0250000000000
H   -14.532000000000 21.3930000000000 -6.9450000000000
C   -13.365000000000 22.7049999999999 -5.6950000000000
H   -12.332000000000 22.3990000000000 -5.5289999999999
C   -13.401999999999 23.6920000000000 -6.9340000000000
H   -12.926000000000 24.6159999999999 -6.6040000000000
H   -14.358000000000 24.1269999999999 -7.2260000000000
C   -12.708000000000 23.1849999999999 -8.1809999999999
H   -13.144999999999 22.2570000000000 -8.5489999999999
H   -11.698000000000 22.8569999999999 -7.9359999999999
C   -12.598000000000 24.2240000000000 -9.3499999999999
H   -13.544000000000 24.5030000000000 -9.8140000000000
H   -12.095000000000 23.6729999999999 -10.144000000000
N   -11.808999999999 25.4209999999999 -8.9879999999999
H   -12.339000000000 26.1870000000000 -8.5980000000000
C   -10.544000000000 25.5579999999999 -8.9380000000000
N   -9.6829999999999 24.6600000000000 -9.3699999999999
H   -9.9770000000000 23.8200000000000 -9.8480000000000
H   -8.6980000000000 24.8120000000000 -9.2010000000000
N   -9.9459999999999 26.6499999999999 -8.5239999999999
H   -10.625000000000 27.3299999999999 -8.2100000000000
H   -8.9429999999999 26.7450000000000 -8.5890000000000
C   -13.890000000000 23.2950000000000 -4.3979999999999
O   -13.109999999999 23.6859999999999 -3.5710000000000
N   -15.176000000000 23.3240000000000 -4.3010000000000
H   -15.728999999999 22.7850000000000 -4.9520000000000
C   -15.949999999999 23.9840000000000 -3.2149999999999
H   -15.449999999999 24.9400000000000 -3.0560000000000
C   -17.303999999999 24.1449999999999 -3.7589999999999
H   -17.740999999999 23.1610000000000 -3.9310000000000
H   -17.271999999999 24.6509999999999 -4.7240000000000
S   -18.164999999999 25.1980000000000 -2.5169999999999
C   -15.686999999999 23.1610000000000 -1.9520000000000
O   -15.332000000000 23.6819999999999 -0.9060000000000
N   -15.737999999999 21.8279999999999 -2.0539999999999
H   -16.048999999999 21.4229999999999 -2.9329999999999
C   -15.380000000000 20.9229999999999 -0.9480000000000
H   -16.019999999999 21.1589999999999 -0.0970000000000
C   -15.647999999999 19.4439999999999 -1.3180000000000
H   -15.089000000000 19.1980000000000 -2.2210000000000
C   -15.176000000000 18.5109999999999 -0.1830000000000
H   -15.670999999999 18.7789999999999 0.75200000000000
H   -15.403000000000 17.4729999999999 -0.4180000000000
H   -14.096000000000 18.5869999999999 -0.0480000000000
C   -17.157000000000 19.2280000000000 -1.5910000000000
H   -17.528999999999 20.0100000000000 -2.2480000000000
H   -17.710000000000 19.2989999999999 -0.6540000000000
C   -17.495999999999 17.8969999999999 -2.2700000000000
H   -16.963999999999 17.8189999999999 -3.2170000000000
H   -17.228999999999 17.0599999999999 -1.6290000000000
H   -18.568000000000 17.8619999999999 -2.4689999999999
C   -13.932999999999 21.1679999999999 -0.4880000000000
O   -13.734000000000 21.4810000000000 0.68300000000000
N   -12.978999999999 21.3049999999999 -1.4179999999999
H   -13.228999999999 21.1299999999999 -2.3870000000000
C   -11.570999999999 21.6030000000000 -1.1110000000000
H   -11.240999999999 20.8949999999999 -0.3520000000000
C   -10.705000000000 21.4009999999999 -2.3710000000000
H   -9.6890000000000 21.7340000000000 -2.1570000000000
H   -11.099999999999 22.0390000000000 -3.1600000000000
C   -10.634999999999 19.9549999999999 -2.8959999999999
H   -11.637999999999 19.5730000000000 -3.0510000000000
C   -9.9009999999999 19.9349999999999 -4.2389999999999
H   -9.9420000000000 18.9319999999999 -4.6619999999999
H   -10.398999999999 20.6119999999999 -4.9340000000000
H   -8.8640000000000 20.2450000000000 -4.1109999999999
C   -9.9230000000000 19.0030000000000 -1.9339999999999
H   -10.444000000000 18.9690000000000 -0.9790000000000
H   -9.9329999999999 18.0019999999999 -2.3550000000000
H   -8.8960000000000 19.3240000000000 -1.7740000000000
C   -11.300000000000 22.9939999999999 -0.4970000000000
O   -10.285999999999 23.1370000000000 0.18600000000000
N   -12.198000000000 23.9830000000000 -0.6110000000000
H   -13.048999999999 23.8590000000000 -1.1399999999999
C   -12.117000000000 25.2349999999999 0.17600000000000
H   -11.064999999999 25.5040000000000 0.26500000000000
C   -12.893000000000 26.3569999999999 -0.5760000000000
H   -13.935000000000 26.0770000000000 -0.7270000000000
H   -12.368999999999 26.4359999999999 -1.5289999999999
C   -13.031000000000 27.6670000000000 0.13100000000000
N   -14.063000000000 27.9359999999999 1.03600000000000
H   -14.794000000000 27.2970000000000 1.31400000000000
C   -14.076000000000 29.2259999999999 1.30600000000000
H   -14.682000000000 29.7549999999999 2.02700000000000
N   -12.999000000000 29.7839999999999 0.64600000000000
C   -12.401999999999 28.7950000000000 -0.1460000000000
H   -11.637000000000 28.9349999999999 -0.8960000000000
C   -12.666000000000 24.8530000000000 1.61500000000000
O   -11.898999999999 24.7139999999999 2.53600000000000
N   -13.955000000000 24.6250000000000 1.79600000000000
H   -14.509999999999 24.4289999999999 0.97600000000000
C   -14.664999999999 24.4149999999999 3.08599999999999
H   -14.560000000000 25.3060000000000 3.70500000000000
C   -16.140999999999 24.3470000000000 2.70400000000000
H   -16.728000000000 24.1769999999999 3.60700000000000
H   -16.402000000000 23.4669999999999 2.11799999999999
S   -16.679999999999 25.8949999999999 1.91799999999999
C   -14.134000000000 23.3039999999999 4.05299999999999
O   -14.028999999999 23.5010000000000 5.22600000000000
N   -13.615999999999 22.2169999999999 3.46800000000000
H   -13.685999999999 22.1439999999999 2.45900000000000
C   -12.996999999999 21.0940000000000 4.16899999999999
H   -13.701000000000 20.7429999999999 4.91800000000000
C   -12.759000000000 19.9510000000000 3.17399999999999
H   -13.702999999999 19.6570000000000 2.71499999999999
H   -12.055999999999 20.2630000000000 2.39999999999999
H   -12.346000000000 19.0899999999999 3.70000000000000
C   -11.688000000000 21.4510000000000 4.89299999999999
O   -11.455999999999 20.9529999999999 5.99600000000000
N   -10.878000000000 22.3700000000000 4.34999999999999
H   -11.160999999999 22.8200000000000 3.48800000000000
C   -9.6519999999999 22.8270000000000 5.02099999999999
H   -9.0770000000000 21.9549999999999 5.33600000000000
C   -8.7880000000000 23.6329999999999 4.03300000000000
H   -8.1389999999999 24.3109999999999 4.58300000000000
H   -9.4130000000000 24.2280000000000 3.36900000000000
C   -7.8760000000000 22.7259999999999 3.23099999999999
O   -6.9589999999999 22.1209999999999 3.76799999999999
N   -8.1910000000000 22.4510000000000 1.98800000000000
H   -7.6440000000000 21.7570000000000 1.51800000000000
H   -8.9819999999999 22.8900000000000 1.52400000000000
C   -9.9540000000000 23.6119999999999 6.30999999999999
O   -9.3100000000000 23.3889999999999 7.33600000000000
N   -11.044000000000 24.3820000000000 6.33100000000000
H   -11.551999999999 24.5339999999999 5.47200000000000
C   -11.522000000000 25.0470000000000 7.56299999999999
H   -10.743999999999 25.6020000000000 8.08799999999999
C   -12.554999999999 26.1069999999999 7.16699999999999
H   -13.146000000000 26.4080000000000 8.03200000000000
H   -13.351000000000 25.6359999999999 6.58999999999999
C   -12.122999999999 27.3679999999999 6.33699999999999
C   -11.685999999999 28.5369999999999 6.94599999999999
H   -11.589000000000 28.6550000000000 8.01500000000000
C   -11.157999999999 29.5940000000000 6.19599999999999
H   -10.641999999999 30.4259999999999 6.65200000000000
C   -11.115000000000 29.4259999999999 4.75800000000000
H   -10.702000000000 30.2450000000000 4.18799999999999
C   -11.781000000000 28.3470000000000 4.13199999999999
H   -11.776999999999 28.3859999999999 3.05299999999999
C   -12.237000000000 27.2439999999999 4.94500000000000
H   -12.576000000000 26.3449999999999 4.45200000000000
C   -12.185000000000 24.0509999999999 8.52899999999999
O   -12.189000000000 24.1810000000000 9.78200000000000
N   -12.875999999999 23.0599999999999 7.98200000000000
H   -12.944000000000 23.0030000000000 6.97499999999999
C   -13.634999999999 22.0539999999999 8.75300000000000
H   -14.143000000000 22.5569999999999 9.57600000000000
C   -14.666000000000 21.3150000000000 7.91099999999999
H   -15.146000000000 20.4400000000000 8.35100000000000
H   -14.199999999999 20.9540000000000 6.99399999999999
C   -15.859000000000 22.1520000000000 7.47200000000000
O   -16.242000000000 23.0509999999999 8.16799999999999
N   -16.554999999999 21.9639999999999 6.33300000000000
H   -17.432999999999 22.4520000000000 6.23200000000000
H   -16.278999999999 21.2940000000000 5.62899999999999
C   -12.756000000000 21.1619999999999 9.51500000000000
O   -13.041000000000 20.9110000000000 10.6180000000000
N   -11.614000000000 20.7379999999999 8.95200000000000
H   -11.449999999999 20.9469999999999 7.97100000000000
C   -10.590999999999 19.9890000000000 9.70200000000000
H   -11.115000000000 19.2149999999999 10.2639999999999
C   -9.6059999999999 19.2560000000000 8.77200000000000
H   -10.194000000000 18.6720000000000 8.06300000000000
C   -8.6690000000000 20.1619999999999 7.96699999999999
H   -9.2579999999999 20.8410000000000 7.36000000000000
H   -8.0150000000000 20.7340000000000 8.62400000000000
H   -8.0559999999999 19.5539999999999 7.30299999999999
C   -8.7530000000000 18.2759999999999 9.57600000000000
H   -9.4019999999999 17.6239999999999 10.1579999999999
H   -8.1660000000000 17.6649999999999 8.89499999999999
H   -8.0779999999999 18.8049999999999 10.2490000000000
C   -9.8740000000000 20.8590000000000 10.7400000000000
O   -9.7739999999999 20.4340000000000 11.8910000000000
N   -9.6050000000000 22.1380000000000 10.4399999999999
H   -9.5770000000000 22.4490000000000 9.47899999999999
C   -9.1430000000000 23.1189999999999 11.4239999999999
H   -8.1959999999999 22.7369999999999 11.8049999999999
C   -8.9220000000000 24.4250000000000 10.6730000000000
H   -9.8750000000000 24.7920000000000 10.2929999999999
H   -8.3350000000000 24.3079999999999 9.76200000000000
C   -8.3590000000000 25.6269999999999 11.5250000000000
H   -8.9600000000000 25.7860000000000 12.4199999999999
C   -7.0010000000000 25.3530000000000 12.0660000000000
H   -6.4779999999999 26.1849999999999 12.5380000000000
H   -6.9720000000000 24.5609999999999 12.8130000000000
H   -6.4240000000000 25.1520000000000 11.1630000000000
C   -8.2140000000000 26.8640000000000 10.7040000000000
H   -7.7530000000000 27.6179999999999 11.3420000000000
H   -7.5250000000000 26.7630000000000 9.86599999999999
H   -9.1679999999999 27.2119999999999 10.3100000000000
C   -10.102000000000 23.3210000000000 12.6560000000000
O   -9.6699999999999 23.1539999999999 13.7870000000000
N   -11.337999999999 23.6479999999999 12.3420000000000
H   -11.638999999999 23.8829999999999 11.4070000000000
C   -12.230000000000 23.9589999999999 13.4879999999999
H   -11.765000000000 24.6039999999999 14.2330000000000
C   -13.398999999999 24.7330000000000 12.9160000000000
H   -14.132999999999 24.9649999999999 13.6880000000000
H   -14.082000000000 24.1539999999999 12.2940000000000
C   -13.025999999999 26.0859999999999 12.2449999999999
C   -12.176999999999 27.0309999999999 12.8879999999999
H   -11.768000000000 26.8320000000000 13.8680000000000
C   -11.964999999999 28.2119999999999 12.2110000000000
H   -11.339999999999 28.9310000000000 12.7200000000000
C   -12.577999999999 28.6119999999999 11.0549999999999
H   -12.375999999999 29.5599999999999 10.5790000000000
C   -13.416999999999 27.7070000000000 10.4269999999999
H   -13.922000000000 27.9710000000000 9.50999999999999
C   -13.567000000000 26.4379999999999 10.9960000000000
H   -14.271000000000 25.7659999999999 10.5289999999999
C   -12.659000000000 22.7040000000000 14.2629999999999
O   -13.048000000000 22.8909999999999 15.4039999999999
N   -12.659000000000 21.4770000000000 13.7439999999999
H   -12.550000000000 21.3640000000000 12.7460000000000
C   -12.869999999999 20.2519999999999 14.5190000000000
H   -13.837999999999 20.1720000000000 15.0129999999999
C   -12.666000000000 19.1250000000000 13.5429999999999
H   -12.598000000000 18.1520000000000 14.0289999999999
H   -11.817999999999 19.2500000000000 12.8710000000000
O   -13.688000000000 19.1020000000000 12.5289999999999
H   -13.436999999999 19.6000000000000 11.7479999999999
C   -11.880000000000 20.0820000000000 15.6669999999999
O   -12.194000000000 19.5369999999999 16.7340000000000
N   -10.621000000000 20.6060000000000 15.5120000000000
H   -10.432000000000 21.1090000000000 14.6570000000000
C   -9.7180000000000 20.6589999999999 16.6580000000000
H   -9.4800000000000 19.6520000000000 16.9989999999999
C   -8.2859999999999 21.2289999999999 16.2740000000000
H   -7.5000000000000 20.9959999999999 16.9929999999999
C   -7.7380000000000 20.5670000000000 14.9900000000000
H   -6.7149999999999 20.9200000000000 14.8550000000000
H   -7.7210000000000 19.4899999999999 15.1609999999999
H   -8.2850000000000 20.9559999999999 14.1319999999999
O   -8.2729999999999 22.6149999999999 16.0839999999999
H   -8.6189999999999 22.7880000000000 15.2050000000000
C   -10.289999999999 21.4600000000000 17.8939999999999
O   -9.7270000000000 21.2310000000000 18.9630000000000
N   -11.256999999999 22.3380000000000 17.7130000000000
H   -11.335000000000 22.6729999999999 16.7639999999999
C   -11.896000000000 23.2429999999999 18.7469999999999
H   -11.137999999999 23.5549999999999 19.4649999999999
C   -12.452999999999 24.6320000000000 18.1739999999999
H   -13.234999999999 24.5060000000000 17.4259999999999
C   -12.987999999999 25.5620000000000 19.2340000000000
H   -13.912000000000 25.0730000000000 19.5429999999999
H   -12.295999999999 25.6709999999999 20.0680000000000
H   -13.169999999999 26.5199999999999 18.7459999999999
C   -11.253000000000 25.3919999999999 17.5049999999999
H   -11.537000000000 26.3769999999999 17.1329999999999
H   -10.608000000000 25.5120000000000 18.3750000000000
H   -10.731999999999 24.6930000000000 16.8509999999999
C   -12.952999999999 22.5479999999999 19.5889999999999
O   -13.285000000000 22.8760000000000 20.7399999999999
N   -13.387999999999 21.3760000000000 19.0360000000000
H   -12.935999999999 20.9969999999999 18.2160000000000
C   -14.534000000000 20.5549999999999 19.5659999999999
H   -14.903000000000 21.1439999999999 20.4059999999999
C   -15.602000000000 20.5549999999999 18.4529999999999
H   -16.443999999999 19.9390000000000 18.7669999999999
H   -15.150000000000 20.0270000000000 17.6129999999999
C   -16.001000000000 21.9140000000000 17.9510000000000
C   -16.445000000000 22.9319999999999 18.8969999999999
H   -16.731000000000 22.6020000000000 19.8850000000000
C   -16.629000000000 24.1840000000000 18.4229999999999
H   -16.807999999999 24.9890000000000 19.1200000000000
C   -16.443999999999 24.5820000000000 17.1260000000000
H   -16.617000000000 25.5820000000000 16.7560000000000
C   -16.120000000000 23.5910000000000 16.1729999999999
H   -16.067000000000 23.9660000000000 15.1620000000000
C   -15.855999999999 22.2920000000000 16.5839999999999
H   -15.662000000000 21.5040000000000 15.8710000000000
C   -14.157999999999 19.1110000000000 19.9239999999999
O   -13.135999999999 18.6570000000000 19.4529999999999
N   -14.753999999999 18.4110000000000 20.8850000000000
C   -15.894999999999 18.8569999999999 21.5919999999999
H   -15.586000000000 19.6200000000000 22.3060000000000
H   -16.640000000000 19.2070000000000 20.8780000000000
C   -16.425000000000 17.6849999999999 22.3180000000000
H   -17.045000000000 17.9200000000000 23.1829999999999
H   -16.958999999999 17.0730000000000 21.5919999999999
C   -15.121999999999 16.8719999999999 22.7510000000000
H   -14.590999999999 17.2890000000000 23.6069999999999
H   -15.217000000000 15.7880000000000 22.8090000000000
C   -14.218999999999 17.1720000000000 21.4849999999999
H   -13.191000000000 17.4499999999999 21.7169999999999
C   -14.199999999999 15.9920000000000 20.4740000000000
O   -15.160000000000 15.8300000000000 19.6640000000000
N   -13.182000000000 15.1329999999999 20.5620000000000
C   -12.201000000000 14.8970000000000 21.5609999999999
H   -11.733000000000 15.8339999999999 21.8640000000000
H   -12.595000000000 14.3719999999999 22.4310000000000
C   -11.099000000000 14.0820000000000 21.0259999999999
H   -10.458000000000 14.7089999999999 20.4050000000000
H   -10.644000000000 13.4900000000000 21.8200000000000
C   -11.865999999999 13.1820000000000 19.9860000000000
H   -11.287000000000 12.9250000000000 19.1000000000000
H   -12.224000000000 12.3330000000000 20.5689999999999
C   -13.125000000000 13.9469999999999 19.7149999999999
H   -13.000999999999 14.3670000000000 18.7169999999999
C   -14.346000000000 13.0410000000000 19.6890000000000
O   -14.836000000000 12.6639999999999 18.6219999999999
N   -15.038000000000 12.9169999999999 20.8099999999999
H   -14.699999999999 13.3130000000000 21.6759999999999
C   -16.251999999999 12.0470000000000 20.8939999999999
H   -16.117999999999 11.0719999999999 20.4259999999999
C   -16.631000000000 11.7149999999999 22.3270000000000
H   -17.623000000000 11.2629999999999 22.2880000000000
C   -15.589999999999 10.7799999999999 23.0440000000000
H   -15.673999999999 9.78599999999999 22.6060000000000
H   -14.574999999999 11.1329999999999 22.8640000000000
H   -15.727999999999 10.5980000000000 24.1099999999999
O   -16.492000000000 12.9440000000000 23.0330000000000
H   -17.251999999999 13.4849999999999 22.8060000000000
C   -17.539999999999 12.5280000000000 20.1570000000000
O   -18.489000000000 11.7200000000000 20.0640000000000
N   -17.420999999999 13.7330000000000 19.5390000000000
H   -16.513000000000 14.1769999999999 19.5479999999999
C   -18.463000000000 14.1570000000000 18.6559999999999
H   -19.428000000000 13.9670000000000 19.1250000000000
C   -18.474000000000 15.7189999999999 18.4909999999999
H   -18.582000000000 16.2759999999999 19.4220000000000
H   -19.373999999999 15.8729999999999 17.8949999999999
O   -17.283999999999 16.1759999999999 17.8580000000000
H   -16.550999999999 16.1819999999999 18.4780000000000
C   -18.352000000000 13.5129999999999 17.2059999999999
O   -19.353000000000 13.1500000000000 16.6140000000000
N   -17.170000000000 13.1479999999999 16.7880000000000
H   -16.457999999999 13.5280000000000 17.3960000000000
C   -16.876000000000 12.6129999999999 15.4469999999999
H   -17.660000000000 12.9939999999999 14.7919999999999
C   -15.461000000000 12.9960000000000 15.0299999999999
H   -15.310999999999 12.7360000000000 13.9819999999999
H   -14.650000000000 12.5129999999999 15.5749999999999
C   -15.191000000000 14.4600000000000 15.1790000000000
C   -15.920999999999 15.3859999999999 14.3960000000000
H   -16.580999999999 15.0660000000000 13.6039999999999
C   -15.740999999999 16.7450000000000 14.5679999999999
H   -16.260000000000 17.5229999999999 14.0280000000000
C   -14.835000000000 17.2139999999999 15.5470000000000
H   -14.650000000000 18.2570000000000 15.7550000000000
C   -14.230000000000 16.3619999999999 16.4570000000000
H   -13.503000000000 16.6890000000000 17.1849999999999
C   -14.422000000000 14.9619999999999 16.2450000000000
H   -13.928000000000 14.2959999999999 16.9370000000000
C   -16.990999999999 11.0960000000000 15.3330000000000
O   -16.446000000000 10.3870000000000 16.2109999999999
N   -17.841999999999 10.6310000000000 14.4109999999999
H   -18.234999999999 11.3000000000000 13.7639999999999
C   -18.073000000000 9.25200000000000 14.1229999999999
H   -17.853000000000 8.59600000000000 14.9649999999999
H   -17.353999999999 8.90900000000000 13.3789999999999
C   -19.515999999999 9.01699999999999 13.6129999999999
O   -20.326000000000 9.99699999999999 13.4840000000000
N   -19.925000000000 7.71300000000000 13.5259999999999
C   -19.079999999999 6.47900000000000 13.6090000000000
H   -18.181999999999 6.64400000000000 13.0129999999999
H   -18.780999999999 6.31900000000000 14.6449999999999
C   -19.954999999999 5.27700000000000 13.0930000000000
H   -20.018999999999 5.30400000000000 12.0050000000000
H   -19.547000000000 4.34100000000000 13.4740000000000
C   -21.405000000000 5.67400000000000 13.5429999999999
H   -22.231999999999 5.31299999999999 12.9309999999999
H   -21.554999999999 5.46900000000000 14.6029999999999
C   -21.338000000000 7.21699999999999 13.2660000000000
H   -21.655999999999 7.35799999999999 12.2330000000000
C   -22.329999999999 7.87999999999999 14.2490000000000
O   -22.065999999999 7.89200000000000 15.4649999999999
N   -23.343000000000 8.52699999999999 13.7010000000000
H   -23.355000000000 8.66399999999999 12.7010000000000
C   -24.510999999999 8.98199999999999 14.4689999999999
H   -24.196000000000 9.20500000000000 15.4890000000000
C   -24.844999999999 10.2460000000000 13.8270000000000
H   -25.640000000000 10.6929999999999 14.4239999999999
H   -25.094999999999 10.1240000000000 12.7729999999999
C   -23.856999999999 11.4090000000000 13.9070000000000
H   -22.955999999999 11.2420000000000 13.3160000000000
C   -24.382000000000 12.6370000000000 13.2129999999999
H   -23.739999999999 13.5169999999999 13.1639999999999
H   -24.600999999999 12.3940000000000 12.1739999999999
H   -25.297000000000 13.0030000000000 13.6799999999999
C   -23.239999999999 11.6760000000000 15.2620000000000
H   -22.763000000000 10.8000000000000 15.7010000000000
H   -22.525999999999 12.4979999999999 15.1959999999999
H   -24.064000000000 11.9160000000000 15.9339999999999
C   -25.685999999999 8.00099999999999 14.3149999999999
O   -25.940999999999 7.53200000000000 13.2140000000000
N   -26.214999999999 7.65399999999999 15.4689999999999
H   -25.932999999999 8.10500000000000 16.3270000000000
C   -27.228000000000 6.61500000000000 15.6329999999999
H   -27.419000000000 6.16899999999999 14.6570000000000
C   -26.626999999999 5.46999999999999 16.5369999999999
H   -27.500000000000 4.83300000000000 16.6810000000000
C   -25.443999999999 4.86200000000000 15.7289999999999
H   -25.836999999999 4.37999999999999 14.8350000000000
H   -24.644999999999 5.58100000000000 15.5429999999999
H   -25.079000000000 3.97299999999999 16.2429999999999
C   -26.149999999999 5.98299999999999 17.9119999999999
H   -27.035000000000 6.43100000000000 18.3659999999999
H   -25.777999999999 5.10100000000000 18.4319999999999
H   -25.381000000000 6.74399999999999 17.7809999999999
C   -28.594999999999 7.11899999999999 16.1439999999999
O   -28.650999999999 8.21700000000000 16.7830000000000
N   -29.649000000000 6.38199999999999 15.9049999999999
H   -29.515999999999 5.49300000000000 15.4440000000000
C   -30.978999999999 6.45399999999999 16.4149999999999
H   -31.079000000000 7.11599999999999 17.2749999999999
C   -31.871999999999 7.07099999999999 15.3460000000000
H   -32.901000000000 7.05600000000000 15.7040000000000
H   -31.762000000000 6.51600000000000 14.4149999999999
C   -31.588000000000 8.58099999999999 15.1129999999999
H   -30.653999999999 8.72600000000000 14.5700000000000
H   -31.481999999999 9.03500000000000 16.0979999999999
C   -32.774999999999 9.19999999999999 14.3979999999999
H   -33.716000000000 8.97000000000000 14.8989999999999
H   -32.738999999999 8.74300000000000 13.4090000000000
N   -32.642000000000 10.6720000000000 14.1730000000000
H   -31.899999999999 10.9830000000000 13.5619999999999
C   -33.118000000000 11.5749999999999 15.0350000000000
N   -33.841999999999 11.2040000000000 16.0060000000000
H   -33.978999999999 10.2370000000000 16.2600000000000
H   -34.087000000000 11.9169999999999 16.6789999999999
N   -32.872999999999 12.8149999999999 14.8719999999999
H   -32.621000000000 13.2449999999999 13.9939999999999
H   -33.173000000000 13.4169999999999 15.6259999999999
C   -31.446999999999 5.07000000000000 16.7659999999999
O   -30.998999999999 4.11899999999999 16.0569999999999
N   -32.347000000000 4.85700000000000 17.7800000000000
H   -32.551000000000 5.70000000000000 18.2979999999999
C   -33.122999999999 3.61500000000000 18.0010000000000
H   -32.485999999999 2.73400000000000 18.0779999999999
C   -33.896000000000 3.73899999999999 19.3120000000000
H   -34.573999999999 4.58999999999999 19.2489999999999
H   -33.156999999999 3.88600000000000 20.1000000000000
C   -34.658000000000 2.38399999999999 19.4400000000000
H   -33.926000000000 1.59400000000000 19.2710000000000
H   -35.545000000000 2.46499999999999 18.8120000000000
C   -35.131000000000 1.98900000000000 20.8449999999999
H   -34.305999999999 1.83500000000000 21.5399999999999
H   -35.659999999999 1.04200000000000 20.7409999999999
C   -36.101999999999 3.04599999999999 21.4020000000000
H   -37.148000000000 3.17300000000000 21.1239999999999
H   -35.676000000000 4.00999999999999 21.1219999999999
N   -36.158999999999 3.03299999999999 22.8990000000000
H   -36.756999999999 2.24100000000000 23.0889999999999
H   -35.249000000000 2.81999999999999 23.2820000000000
H   -36.377000000000 3.91999999999999 23.3290000000000
C   -34.116999999999 3.46600000000000 16.7570000000000
O   -34.843000000000 4.42600000000000 16.3919999999999
N   -34.247999999999 2.23200000000000 16.2809999999999
H   -33.786000000000 1.45900000000000 16.7390000000000
C   -35.182000000000 1.82800000000000 15.1809999999999
H   -35.969999999999 2.57600000000000 15.0879999999999
C   -34.371000000000 1.69900000000000 13.8040000000000
H   -33.667999999999 0.86800000000000 13.8719999999999
C   -35.344000000000 1.34800000000000 12.6159999999999
H   -36.170000000000 2.05799999999999 12.5920000000000
H   -34.874000000000 1.38599999999999 11.6329999999999
H   -35.743999999999 0.33500000000000 12.6560000000000
C   -33.612000000000 3.01500000000000 13.5459999999999
H   -32.970999999999 2.84600000000000 12.6809999999999
H   -32.941000000000 3.24000000000000 14.3750000000000
C   -34.378999999999 4.33100000000000 13.2340000000000
H   -35.064000000000 4.23500000000000 12.3910000000000
H   -35.036000000000 4.67199999999999 14.0340000000000
H   -33.703000000000 5.12899999999999 12.9260000000000
C   -35.905999999999 0.60000000000000 15.5860000000000
O   -35.442999999999 -0.1820000000000 16.4029999999999
N   -37.066000000000 0.32200000000000 14.9420000000000
H   -37.423999999999 0.96200000000000 14.2469999999999
C   -37.884999999999 -0.8210000000000 15.3249999999999
H   -37.451000000000 -1.4070000000000 16.1350000000000
C   -39.177999999999 -0.2330000000000 15.8970000000000
H   -40.005000000000 -0.9350000000000 15.7859999999999
H   -39.478000000000 0.67700000000000 15.3770000000000
C   -39.066000000000 0.25900000000000 17.3730000000000
C   -38.777000000000 1.59200000000000 17.5749999999999
H   -38.575000000000 2.30799999999999 16.7910000000000
C   -38.569000000000 2.12699999999999 18.8930000000000
H   -38.265999999999 3.16299999999999 18.9450000000000
C   -38.677999999999 1.29400000000000 19.9720000000000
H   -38.651000000000 1.78899999999999 20.9310000000000
C   -39.124000000000 -0.0220000000000 19.8709999999999
H   -39.206000000000 -0.6190000000000 20.7669999999999
C   -39.357999999999 -0.5460000000000 18.5489999999999
H   -39.670999999999 -1.5740000000000 18.4469999999999
C   -38.198000000000 -1.7609999999999 14.1669999999999
O   -38.585000000000 -1.2929999999999 13.1329999999999
N   -38.005000000000 -3.0520000000000 14.3300000000000
H   -37.783999999999 -3.4420000000000 15.2349999999999
C   -38.183999999999 -4.0309999999999 13.2970000000000
H   -38.795999999999 -3.7220000000000 12.4499999999999
C   -36.899000000000 -4.6660000000000 12.8330000000000
H   -36.344999999999 -5.1449999999999 13.6410000000000
C   -37.173999999999 -5.7130000000000 11.7319999999999
H   -37.759999999999 -6.6010000000000 11.9670000000000
H   -37.567999999999 -5.2500000000000 10.8279999999999
H   -36.197000000000 -6.0190000000000 11.3590000000000
C   -35.920999999999 -3.6219999999999 12.2609999999999
H   -36.310000000000 -3.2829999999999 11.3010000000000
H   -35.682000000000 -2.8310000000000 12.9719999999999
H   -34.969000000000 -4.0970000000000 12.0259999999999
C   -39.115000000000 -5.1730000000000 13.8119999999999
O   -38.756000000000 -5.9260000000000 14.6859999999999
N   -40.365999999999 -5.1790000000000 13.4179999999999
H   -40.691000000000 -4.4020000000000 12.8599999999999
C   -41.448000000000 -5.9800000000000 13.9489999999999
H   -42.390999999999 -5.4930000000000 13.6980000000000
C   -41.451999999999 -7.3559999999999 13.2550000000000
H   -40.551000000000 -7.8910000000000 13.5540000000000
H   -41.411999999999 -6.9669999999999 12.2379999999999
C   -42.734999999999 -8.1500000000000 13.4730000000000
O   -43.790999999999 -7.5709999999999 13.9420000000000
O   -42.636000000000 -9.3439999999999 13.1519999999999
C   -41.460999999999 -5.8620000000000 15.4870000000000
O   -41.301000000000 -6.8159999999999 16.1920000000000
N   -41.680999999999 -4.6619999999999 15.9710000000000
H   -41.707999999999 -3.8199999999999 15.4139999999999
C   -41.646000000000 -4.3670000000000 17.4089999999999
H   -42.436999999999 -4.7919999999999 18.0259999999999
H   -41.996999999999 -3.3380000000000 17.4950000000000
C   -40.320000000000 -4.5160000000000 18.1099999999999
O   -40.118999999999 -3.9600000000000 19.1509999999999
N   -39.424999999999 -5.3620000000000 17.6580000000000
H   -39.676999999999 -5.8869999999999 16.8339999999999
C   -38.100000000000 -5.5620000000000 18.3679999999999
H   -38.341000000000 -5.6050000000000 19.4299999999999
C   -37.329000000000 -6.7999999999999 17.9969999999999
H   -37.040999999999 -6.6829999999999 16.9520000000000
C   -35.970999999999 -6.8959999999999 18.7259999999999
H   -35.993999999999 -7.2720000000000 19.7489999999999
H   -35.326999999999 -7.6269999999999 18.2390000000000
H   -35.337000000000 -6.0110000000000 18.6589999999999
C   -38.155000000000 -8.0969999999999 18.0659999999999
H   -38.658999999999 -8.2230000000000 19.0240000000000
H   -38.929000000000 -7.9950000000000 17.3049999999999
H   -37.609999999999 -9.0229999999999 17.8840000000000
C   -37.329000000000 -4.2220000000000 18.1509999999999
O   -37.119999999999 -3.7450000000000 16.9969999999999
N   -36.795999999999 -3.6019999999999 19.1490000000000
C   -37.030999999999 -3.7749999999999 20.5459999999999
H   -38.055999999999 -3.4670000000000 20.7500000000000
H   -36.703000000000 -4.7519999999999 20.9029999999999
C   -36.146000000000 -2.8439999999999 21.3739999999999
H   -36.664999999999 -2.3660000000000 22.2040000000000
H   -35.253000000000 -3.3470000000000 21.7450000000000
C   -35.899000000000 -1.7360000000000 20.3580000000000
H   -36.646000000000 -0.9540000000000 20.4909999999999
H   -34.905999999999 -1.3149999999999 20.5219999999999
C   -35.896999999999 -2.4620000000000 19.0479999999999
H   -36.286999999999 -1.7700000000000 18.3019999999999
C   -34.475000000000 -2.8399999999999 18.6050000000000
O   -33.948999999999 -3.7940000000000 19.1350000000000
N   -33.834000000000 -2.0790000000000 17.7429999999999
H   -34.396000000000 -1.5089999999999 17.1269999999999
C   -32.405999999999 -2.0930000000000 17.4499999999999
H   -31.964999999999 -2.7090000000000 18.2340000000000
C   -32.039999999999 -2.8559999999999 16.1350000000000
H   -30.969999999999 -2.8210000000000 15.9309999999999
H   -32.606999999999 -2.2850000000000 15.4000000000000
C   -32.581000000000 -4.2649999999999 16.0829999999999
C   -33.810999999999 -4.6369999999999 15.4770000000000
H   -34.399000000000 -3.8599999999999 15.0120000000000
C   -34.286999999999 -5.9589999999999 15.6570000000000
H   -35.258000000000 -6.1810000000000 15.2400000000000
C   -33.509999999999 -6.9569999999999 16.2450000000000
H   -33.878000000000 -7.9699999999999 16.1909999999999
C   -32.305999999999 -6.5890000000000 16.8939999999999
H   -31.705999999999 -7.3150000000000 17.4229999999999
C   -31.810999999999 -5.2709999999999 16.7270000000000
H   -30.937999999999 -4.9749999999999 17.2910000000000
C   -31.763000000000 -0.6540000000000 17.4589999999999
O   -32.439000000000 0.31400000000000 17.1290000000000
N   -30.423999999999 -0.5280000000000 17.7890000000000
H   -29.911999999999 -1.3710000000000 18.0049999999999
C   -29.579000000000 0.59400000000000 17.5180000000000
H   -30.179999999999 1.50400000000000 17.5339999999999
C   -28.524000000000 0.84800000000000 18.6370000000000
H   -27.881000000000 -0.0290000000000 18.5539999999999
C   -27.629999999999 2.04099999999999 18.5040000000000
H   -27.625000000000 2.46700000000000 17.5010000000000
H   -27.882999999999 2.85199999999999 19.1879999999999
H   -26.599000000000 1.70000000000000 18.6000000000000
C   -28.914000000000 0.95700000000000 20.0970000000000
H   -28.033000000000 0.94099999999999 20.7379999999999
H   -29.559999999999 1.81200000000000 20.2950000000000
H   -29.512000000000 0.08900000000000 20.3739999999999
C   -28.916000000000 0.52000000000000 16.1449999999999
O   -28.631000000000 -0.6140000000000 15.7200000000000
N   -28.797999999999 1.61900000000000 15.4130000000000
H   -29.083999999999 2.51299999999999 15.7859999999999
C   -28.649000000000 1.75099999999999 13.8640000000000
H   -27.914999999999 1.00899999999999 13.5500000000000
C   -30.080999999999 1.62900000000000 13.1809999999999
H   -30.763999999999 2.31800000000000 13.6769999999999
C   -30.062999999999 2.05200000000000 11.6660000000000
H   -29.210000000000 1.57100000000000 11.1869999999999
H   -30.946999999999 1.77800000000000 11.0909999999999
H   -29.859999999999 3.11100000000000 11.5079999999999
C   -30.745999999999 0.28100000000000 13.3640000000000
H   -30.129999999999 -0.5190000000000 12.9540000000000
H   -30.768000000000 0.14300000000000 14.4450000000000
H   -31.760999999999 0.32800000000000 12.9689999999999
C   -28.109999999999 3.11200000000000 13.4949999999999
O   -28.577000000000 4.09799999999999 14.0960000000000
N   -27.105000000000 3.19899999999999 12.6519999999999
H   -26.801999999999 2.34900000000000 12.1999999999999
C   -26.621999999999 4.57000000000000 12.2560000000000
H   -26.603999999999 5.24099999999999 13.1140000000000
C   -25.170000000000 4.58399999999999 11.6679999999999
H   -24.466000000000 4.19599999999999 12.4049999999999
H   -24.917000000000 5.64100000000000 11.5760000000000
O   -25.065999999999 3.84799999999999 10.4329999999999
H   -25.202999999999 2.91199999999999 10.5990000000000
C   -27.600000000000 5.21999999999999 11.3390000000000
O   -28.196999999999 4.61800000000000 10.4540000000000
N   -27.814000000000 6.53399999999999 11.4860000000000
H   -27.277000000000 7.01199999999999 12.1950000000000
C   -28.643999999999 7.37500000000000 10.6210000000000
H   -29.074000000000 6.83800000000000 9.77500000000000
C   -29.739999999999 7.94299999999999 11.5000000000000
H   -30.396999999999 8.57099999999999 10.9000000000000
C   -30.632000000000 6.77099999999999 11.9410000000000
H   -31.568000000000 7.12399999999999 12.3719999999999
H   -30.916000000000 6.23000000000000 11.0389999999999
H   -30.065999999999 6.05499999999999 12.5359999999999
O   -29.339999999999 8.69400000000000 12.6219999999999
H   -29.460000000000 9.60500000000000 12.3420000000000
C   -27.763999999999 8.53100000000000 10.0370000000000
O   -28.358000000000 9.36599999999999 9.37700000000000
N   -26.416000000000 8.60200000000000 10.3460000000000
H   -25.995000000000 7.91999999999999 10.9600000000000
C   -25.557999999999 9.58099999999999 9.70599999999999
H   -25.843000000000 10.5770000000000 10.0440000000000
H   -25.501000000000 9.54800000000000 8.61800000000000
C   -24.111999999999 9.49600000000000 10.2370000000000
O   -23.824999999999 8.52399999999999 10.9380000000000
N   -23.236999999999 10.4169999999999 9.89799999999999
H   -23.522999999999 11.1999999999999 9.31499999999999
C   -21.853999999999 10.3390000000000 10.3239999999999
H   -21.780000000000 9.82499999999999 11.2829999999999
C   -21.082999999999 9.53700000000000 9.26699999999999
H   -20.905000000000 10.1669999999999 8.39700000000000
H   -21.714999999999 8.71400000000000 8.93299999999999
C   -19.772999999999 8.93699999999999 9.73199999999999
C   -18.626000000000 9.74200000000000 9.83000000000000
H   -18.685999999999 10.7970000000000 9.59999999999999
C   -17.384000000000 9.16399999999999 10.1489999999999
H   -16.492999999999 9.77200000000000 10.1720000000000
C   -17.295999999999 7.78899999999999 10.3979999999999
O   -16.103999999999 7.22200000000000 10.6980000000000
H   -15.365000000000 7.65700000000000 10.2370000000000
C   -18.440000000000 6.98700000000000 10.3260000000000
H   -18.341000000000 5.92699999999999 10.5009999999999
C   -19.682999999999 7.55499999999999 9.98900000000000
H   -20.559000000000 6.92699999999999 9.89899999999999
C   -21.350000000000 11.7599999999999 10.4860000000000
O   -21.591000000000 12.6039999999999 9.61899999999999
N   -20.725999999999 12.0570000000000 11.6229999999999
H   -20.553000000000 11.3330000000000 12.3059999999999
C   -19.957000000000 13.3179999999999 11.6989999999999
H   -20.408999999999 14.0730000000000 11.0559999999999
C   -20.196999999999 13.9920000000000 13.0800000000000
H   -19.939000000000 13.3160000000000 13.8949999999999
H   -21.272999999999 14.0690000000000 13.2360000000000
C   -19.600999999999 15.3699999999999 13.2219999999999
N   -19.132999999999 16.1570000000000 12.1739999999999
C   -18.623000000000 17.2869999999999 12.7200000000000
H   -18.346000000000 18.1870000000000 12.1910000000000
N   -18.766999999999 17.2379999999999 14.0239999999999
H   -18.489999999999 17.9409999999999 14.6940000000000
C   -19.339999999999 16.0429999999999 14.3580000000000
H   -19.535000000000 15.6850000000000 15.3580000000000
C   -18.471000000000 13.0700000000000 11.2840000000000
O   -17.823000000000 12.1989999999999 11.8379999999999
N   -17.952000000000 13.8930000000000 10.3710000000000
H   -18.559000000000 14.6120000000000 9.98799999999999
C   -16.582000000000 13.8390000000000 9.85299999999999
H   -16.070000000000 12.9550000000000 10.2319999999999
C   -16.620000000000 13.7780000000000 8.31799999999999
H   -15.595000000000 13.7569999999999 7.94500000000000
H   -17.074999999999 14.6980000000000 7.95300000000000
C   -17.364000000000 12.6090000000000 7.70899999999999
C   -16.722000000000 11.3659999999999 7.57000000000000
H   -15.712999999999 11.2340000000000 7.93400000000000
C   -17.402000000000 10.2870000000000 6.98000000000000
H   -16.923999999999 9.32300000000000 6.90599999999999
C   -18.722999999999 10.4459999999999 6.52899999999999
H   -19.250000000000 9.60500000000000 6.10299999999999
C   -19.364999999999 11.6880000000000 6.66300000000000
H   -20.387000000000 11.8089999999999 6.33100000000000
C   -18.687999999999 12.7669999999999 7.25600000000000
H   -19.195000000000 13.7140000000000 7.37199999999999
C   -15.804999999999 15.0980000000000 10.2560000000000
O   -16.282000000000 16.2079999999999 10.0129999999999
N   -14.500999999999 14.9649999999999 10.5259999999999
H   -14.128999999999 14.0199999999999 10.5939999999999
C   -13.571999999999 16.1009999999999 10.7040000000000
H   -13.980999999999 16.7759999999999 11.4580000000000
C   -12.204000000000 15.6050000000000 11.2029999999999
H   -11.500999999999 16.4409999999999 11.1959999999999
H   -11.830999999999 14.8330000000000 10.5280000000000
C   -12.272000000000 15.0470000000000 12.6289999999999
H   -12.984000000000 14.2219999999999 12.6590000000000
H   -12.617000000000 15.8279999999999 13.3089999999999
C   -10.894999999999 14.5480000000000 13.0930000000000
H   -10.202999999999 15.3900000000000 13.1199999999999
H   -10.509999999999 13.8140000000000 12.3840000000000
N   -10.977000000000 13.9529999999999 14.4369999999999
H   -10.631999999999 14.5009999999999 15.2189999999999
C   -11.560999999999 12.8160000000000 14.7569999999999
N   -11.945000000000 11.9450000000000 13.8759999999999
H   -11.660000000000 12.0259999999999 12.9100000000000
H   -12.484000000000 11.1509999999999 14.2020000000000
N   -11.795999999999 12.5419999999999 16.0019999999999
H   -11.531000000000 13.2360000000000 16.6909999999999
H   -12.285999999999 11.6950000000000 16.2719999999999
C   -13.391999999999 16.9310000000000 9.43200000000000
O   -13.615000000000 18.1380000000000 9.46299999999999
N   -13.169000000000 16.2820000000000 8.28700000000000
H   -13.028000000000 15.2750000000000 8.32900000000000
C   -12.952999999999 16.9680000000000 7.00499999999999
H   -12.333999999999 17.8500000000000 7.17900000000000
C   -12.195999999999 16.0380000000000 6.04100000000000
H   -12.137000000000 16.5189999999999 5.06299999999999
H   -12.756999999999 15.1080000000000 5.92499999999999
C   -10.762999999999 15.7210000000000 6.50300000000000
H   -10.772000000000 15.2639999999999 7.49300000000000
H   -10.189000000000 16.6469999999999 6.55900000000000
C   -10.073999999999 14.7560000000000 5.54300000000000
O   -10.506000000000 13.6549999999999 5.22100000000000
O   -8.9290000000000 15.1980000000000 4.99600000000000
O   -8.6310000000000 14.4990000000000 4.40299999999999
C   -14.246000000000 17.4660000000000 6.33000000000000
O   -14.205000000000 18.4800000000000 5.64299999999999
N   -15.400999999999 16.8219999999999 6.54800000000000
H   -15.387999999999 16.0120000000000 7.14900000000000
C   -16.637000000000 17.1149999999999 5.79399999999999
H   -16.428999999999 17.8889999999999 5.05499999999999
C   -17.106000000000 15.8610000000000 5.02099999999999
H   -18.048999999999 16.0979999999999 4.52599999999999
H   -17.314000000000 15.0679999999999 5.73599999999999
C   -16.140000000000 15.3170000000000 3.95100000000000
H   -15.188000000000 15.0579999999999 4.41500000000000
C   -16.739999999999 14.0489999999999 3.33700000000000
H   -16.077999999999 13.6519999999999 2.56999999999999
H   -16.873000000000 13.2910000000000 4.11099999999999
H   -17.707999999999 14.2699999999999 2.88499999999999
C   -15.885999999999 16.3140000000000 2.81700000000000
H   -15.387999999999 17.2029999999999 3.20299999999999
H   -15.239000000000 15.8599999999999 2.06599999999999
H   -16.827999999999 16.6000000000000 2.35000000000000
C   -17.783999999999 17.6930000000000 6.63999999999999
O   -18.782000000000 18.1310000000000 6.07000000000000
N   -17.657000000000 17.7630000000000 7.96600000000000
H   -16.856000000000 17.3009999999999 8.37199999999999
C   -18.759000000000 18.1739999999999 8.81799999999999
H   -19.320000000000 19.0350000000000 8.45500000000000
H   -18.394999999999 18.4780000000000 9.79899999999999
C   -19.814000000000 16.9800000000000 9.01900000000000
O   -19.483000000000 15.8230000000000 8.75999999999999
N   -21.030999999999 17.4370000000000 9.35500000000000
H   -21.192000000000 18.4250000000000 9.48700000000000
C   -22.131000000000 16.5519999999999 9.56400000000000
H   -21.736999999999 15.7140000000000 10.1389999999999
C   -23.309999999999 17.1840000000000 10.3390000000000
H   -23.544000000000 18.0979999999999 9.79499999999999
C   -24.588999999999 16.3170000000000 10.5549999999999
H   -24.321000000000 15.3330000000000 10.9390000000000
H   -25.243999999999 16.8210000000000 11.2660000000000
H   -25.138999999999 16.2109999999999 9.61999999999999
C   -22.748999999999 17.4890000000000 11.7739999999999
H   -22.207999999999 16.6320000000000 12.1769999999999
H   -21.954999999999 18.2079999999999 11.5739999999999
H   -23.463999999999 17.7180000000000 12.5630000000000
C   -22.643999999999 16.1099999999999 8.15700000000000
O   -22.777999999999 16.8109999999999 7.15099999999999
N   -23.303999999999 14.9250000000000 8.19800000000000
H   -23.272999999999 14.3320000000000 9.01600000000000
C   -24.009000000000 14.2579999999999 7.05900000000000
H   -24.528999999999 15.0739999999999 6.55600000000000
C   -22.986999999999 13.6219999999999 6.08199999999999
H   -22.525999999999 12.9510000000000 6.80700000000000
C   -23.653999999999 12.8819999999999 4.87999999999999
H   -24.353999999999 13.5500000000000 4.37899999999999
H   -22.870999999999 12.5289999999999 4.20800000000000
H   -24.144999999999 12.0239999999999 5.33999999999999
C   -21.862999999999 14.4459999999999 5.45500000000000
H   -22.315000000000 15.2520000000000 4.87699999999999
H   -21.205999999999 14.9160000000000 6.18700000000000
H   -21.227000000000 13.8569999999999 4.79499999999999
C   -25.021000000000 13.2449999999999 7.56900000000000
O   -24.617999999999 12.3900000000000 8.33900000000000
N   -26.314000000000 13.4009999999999 7.23299999999999
H   -26.687000000000 14.1890000000000 6.72200000000000
C   -27.385999999999 12.4090000000000 7.53000000000000
H   -27.004999999999 11.7020000000000 8.26699999999999
C   -28.545999999999 13.0099999999999 8.26800000000000
H   -29.367999999999 12.3070000000000 8.40000000000000
H   -29.013999999999 13.8550000000000 7.76400000000000
C   -28.204999999999 13.3620000000000 9.67099999999999
N   -28.050999999999 12.4969999999999 10.7029999999999
H   -28.233000000000 11.5079999999999 10.6120000000000
C   -27.765000000000 13.1090000000000 11.8559999999999
H   -27.687999999999 12.6240000000000 12.8179999999999
N   -27.667000000000 14.4120000000000 11.5999999999999
C   -27.791000000000 14.5399999999999 10.2070000000000
H   -27.899000000000 15.4800000000000 9.68500000000000
C   -27.722999999999 11.6289999999999 6.25000000000000
O   -27.626999999999 12.2200000000000 5.20000000000000
N   -28.216000000000 10.4079999999999 6.39200000000000
H   -28.265000000000 9.94599999999999 7.28899999999999
C   -28.682999999999 9.55599999999999 5.26499999999999
H   -27.783000000000 9.37899999999999 4.67499999999999
C   -29.239999999999 8.19899999999999 5.92100000000000
H   -29.786000000000 7.63300000000000 5.16699999999999
H   -29.817000000000 8.44899999999999 6.81200000000000
C   -28.035000000000 7.37100000000000 6.37100000000000
O   -26.931999999999 7.71100000000000 6.16099999999999
N   -28.285000000000 6.37600000000000 7.15000000000000
H   -27.452000000000 6.03200000000000 7.60500000000000
H   -29.181999999999 6.03099999999999 7.46100000000000
C   -29.923999999999 10.1880000000000 4.48500000000000
O   -30.814000000000 10.7110000000000 5.13699999999999
N   -29.961999999999 10.0690000000000 3.18100000000000
H   -29.179999999999 9.75799999999999 2.62199999999999
C   -31.160000000000 10.6280000000000 2.50999999999999
H   -31.225999999999 11.6730000000000 2.81199999999999
C   -30.942000000000 10.6280000000000 1.01600000000000
H   -31.849000000000 10.6500000000000 0.41300000000000
H   -30.390000000000 9.71800000000000 0.77900000000000
C   -30.143000000000 11.9230000000000 0.71000000000000
H   -29.301999999999 12.1799999999999 1.35400000000000
H   -30.713000000000 12.8480000000000 0.80200000000000
C   -29.743999999999 11.8379999999999 -0.7850000000000
O   -30.454000000000 11.3270000000000 -1.6490000000000
N   -28.547000000000 12.3469999999999 -1.1279999999999
H   -28.257000000000 12.2219999999999 -2.0870000000000
H   -27.978999999999 12.9939999999999 -0.5990000000000
C   -32.460000000000 9.88299999999999 2.83100000000000
O   -33.533000000000 10.5289999999999 2.86200000000000
N   -32.384000000000 8.51999999999999 3.06999999999999
H   -31.460000000000 8.11599999999999 3.01100000000000
C   -33.521000000000 7.74399999999999 3.60800000000000
H   -34.451000000000 8.08799999999999 3.15399999999999
C   -33.319000000000 6.25499999999999 3.20900000000000
H   -34.204999999999 5.73599999999999 3.57600000000000
H   -32.448000000000 5.95800000000000 3.79300000000000
C   -33.240999999999 5.92300000000000 1.72800000000000
O   -32.819000000000 4.77700000000000 1.39599999999999
O   -33.637999999999 6.76400000000000 0.86900000000000
C   -33.594999999999 7.78200000000000 5.12999999999999
O   -32.625999999999 7.47799999999999 5.83100000000000
N   -34.746999999999 8.19699999999999 5.68599999999999
H   -35.509999999999 8.48499999999999 5.08999999999999
C   -34.847999999999 8.48799999999999 7.14700000000000
H   -34.021000000000 8.06300000000000 7.71600000000000
C   -34.776000000000 9.99499999999999 7.31299999999999
H   -33.862000000000 10.3629999999999 6.84600000000000
C   -35.914000000000 10.7699999999999 6.66699999999999
H   -36.463000000000 11.2959999999999 7.44700000000000
H   -35.649000000000 11.4260000000000 5.83699999999999
H   -36.606999999999 10.0530000000000 6.22700000000000
C   -34.652999999999 10.3620000000000 8.74699999999999
H   -35.567000000000 10.1430000000000 9.29800000000000
H   -33.777000000000 9.85699999999999 9.15600000000000
H   -34.484999999999 11.4390000000000 8.76699999999999
C   -36.049999999999 7.72200000000000 7.68100000000000
O   -36.930999999999 7.21999999999999 6.91199999999999
N   -36.240999999999 7.58199999999999 9.05400000000000
H   -35.476999999999 7.90500000000000 9.63100000000000
C   -37.359000000000 7.01100000000000 9.78100000000000
H   -37.076000000000 6.86800000000000 10.8239999999999
C   -38.554999999999 8.00099999999999 9.63400000000000
H   -39.409999999999 7.63199999999999 10.2010000000000
H   -38.905999999999 7.92799999999999 8.60500000000000
C   -38.222999999999 9.39899999999999 10.0410000000000
O   -37.715000000000 9.63499999999999 11.1489999999999
N   -38.338999999999 10.3989999999999 9.23000000000000
H   -38.051999999999 11.3409999999999 9.45200000000000
H   -38.844999999999 10.2970000000000 8.36200000000000
C   -37.628999999999 5.52299999999999 9.34399999999999
O   -38.768999999999 5.07800000000000 9.17699999999999
N   -36.600000000000 4.65200000000000 9.25200000000000
H   -35.686999999999 5.05400000000000 9.40600000000000
C   -36.552999999999 3.33100000000000 8.70800000000000
H   -37.177999999999 3.27800000000000 7.81700000000000
C   -35.171999999999 3.06900000000000 8.10299999999999
H   -35.082999999999 2.07500000000000 7.66500000000000
H   -34.478000000000 3.10800000000000 8.94299999999999
C   -34.768000000000 4.12999999999999 7.00800000000000
H   -34.594000000000 5.09100000000000 7.49200000000000
C   -33.476999999999 3.66400000000000 6.28599999999999
H   -33.689000000000 2.85999999999999 5.58000000000000
H   -32.939000000000 4.47700000000000 5.79800000000000
H   -32.804000000000 3.20800000000000 7.01199999999999
C   -35.844999999999 4.27099999999999 5.91600000000000
H   -36.277000000000 3.30299999999999 5.66500000000000
H   -36.704999999999 4.78399999999999 6.34700000000000
H   -35.520000000000 4.87600000000000 5.07000000000000
C   -37.128000000000 2.32399999999999 9.68399999999999
O   -36.658999999999 1.17900000000000 9.74799999999999
N   -38.246999999999 2.56199999999999 10.4070000000000
H   -38.670000000000 3.45800000000000 10.2119999999999
C   -39.031999999999 1.52899999999999 11.0619999999999
H   -38.307999999999 0.86000000000000 11.5289999999999
C   -40.011000000000 2.16900000000000 12.0139999999999
H   -40.398000000000 1.41199999999999 12.6969999999999
H   -40.902000000000 2.53900000000000 11.5069999999999
C   -39.442000000000 3.29000000000000 12.8399999999999
N   -38.575000000000 3.04000000000000 13.9000000000000
C   -38.283000000000 4.27299999999999 14.4139999999999
H   -37.698000000000 4.48099999999999 15.2970000000000
N   -38.854999999999 5.24200000000000 13.7270000000000
H   -38.692999999999 6.23299999999999 13.8350000000000
C   -39.567999999999 4.68700000000000 12.7170000000000
H   -40.070000000000 5.21800000000000 11.9220000000000
C   -39.878000000000 0.70200000000000 10.0830000000000
O   -40.392000000000 1.27499999999999 9.12400000000000
N   -40.003000000000 -0.6310000000000 10.3710000000000
H   -39.365999999999 -0.9310000000000 11.0950000000000
C   -40.554999999999 -1.6000000000000 9.41399999999999
H   -41.432000000000 -1.2789999999999 8.85299999999999
C   -39.472000000000 -2.1120000000000 8.42999999999999
H   -38.750000000000 -2.8450000000000 8.79199999999999
H   -38.823999999999 -1.3120000000000 8.07300000000000
O   -40.143000000000 -2.5409999999999 7.17199999999999
H   -39.618999999999 -3.1010000000000 6.59499999999999
C   -41.106999999999 -2.8759999999999 10.0779999999999
O   -40.637000000000 -3.3050000000000 11.1699999999999
N   -41.868000000000 -3.6600000000000 9.32499999999999
H   -42.326999999999 -3.3879999999999 8.46800000000000
C   -42.195999999999 -5.0049999999999 9.75600000000000
H   -42.146999999999 -5.0960000000000 10.8409999999999
C   -43.618999999999 -5.3270000000000 9.33300000000000
H   -44.304000000000 -4.5650000000000 9.70400000000000
H   -43.850000000000 -6.3239999999999 9.70700000000000
O   -43.817000000000 -5.3559999999999 7.87000000000000
H   -44.707999999999 -5.0369999999999 7.70899999999999
C   -41.290999999999 -6.0590000000000 9.09800000000000
O   -40.996000000000 -6.9740000000000 9.76800000000000
N   -40.799999999999 -5.7759999999999 7.84700000000000
H   -41.170999999999 -4.9420000000000 7.41399999999999
C   -39.985999999999 -6.7050000000000 7.07200000000000
H   -39.404000000000 -7.3910000000000 7.68799999999999
C   -40.804000000000 -7.6070000000000 6.15000000000000
H   -40.167000000000 -8.1980000000000 5.49099999999999
H   -41.335000000000 -6.9189999999999 5.49300000000000
C   -41.834000000000 -8.5739999999999 6.86599999999999
H   -42.445999999999 -9.0090000000000 6.07599999999999
H   -42.573000000000 -7.9969999999999 7.42199999999999
C   -41.027999999999 -9.6110000000000 7.66899999999999
H   -40.360999999999 -9.1110000000000 8.37199999999999
H   -40.496000000000 -10.236000000000 6.95200000000000
N   -41.905000000000 -10.583000000000 8.37899999999999
H   -42.127000000000 -11.474999999999 7.96100000000000
C   -42.509000000000 -10.391000000000 9.52200000000000
N   -42.305999999999 -9.3680000000000 10.2400000000000
H   -41.601999999999 -8.7089999999999 9.93900000000000
H   -42.781999999999 -9.4220000000000 11.1289999999999
N   -43.290999999999 -11.272000000000 10.0600000000000
H   -43.412999999999 -12.169999999999 9.61299999999999
H   -43.911999999999 -10.968999999999 10.7959999999999
C   -38.799999999999 -6.1109999999999 6.25199999999999
O   -38.944000000000 -4.9920000000000 5.80199999999999
N   -37.630000000000 -6.7199999999999 6.36300000000000
H   -37.595999999999 -7.5930000000000 6.87100000000000
C   -36.341999999999 -6.2350000000000 5.82000000000000
H   -36.506999999999 -5.2670000000000 5.34799999999999
C   -35.268000000000 -6.0490000000000 6.91999999999999
H   -34.292000000000 -5.9480000000000 6.44500000000000
H   -35.301000000000 -6.9160000000000 7.58000000000000
C   -35.524999999999 -4.7569999999999 7.77899999999999
H   -36.567999999999 -4.7740000000000 8.09600000000000
C   -34.698000000000 -4.7460000000000 9.06000000000000
H   -33.627000000000 -4.5960000000000 8.92200000000000
H   -35.079000000000 -3.9289999999999 9.67300000000000
H   -34.740999999999 -5.7020000000000 9.58200000000000
C   -35.368000000000 -3.3570000000000 7.16199999999999
H   -35.680999999999 -3.3079999999999 6.11899999999999
H   -35.908000000000 -2.6490000000000 7.79100000000000
H   -34.323999999999 -3.0480000000000 7.21699999999999
C   -35.926999999999 -7.1239999999999 4.68900000000000
O   -36.149999999999 -8.3689999999999 4.72400000000000
N   -35.453000000000 -6.5469999999999 3.64999999999999
H   -35.383000000000 -5.5400000000000 3.61300000000000
C   -34.746999999999 -7.2610000000000 2.55399999999999
H   -35.320000000000 -8.1219999999999 2.20800000000000
C   -34.750000000000 -6.3849999999999 1.33800000000000
H   -35.750999999999 -6.1090000000000 1.00800000000000
H   -34.201999999999 -7.0599999999999 0.67900000000000
O   -33.968000000000 -5.2729999999999 1.45300000000000
H   -34.447000000000 -4.6509999999999 2.00599999999999
C   -33.298000000000 -7.7000000000000 3.00599999999999
O   -32.783999999999 -7.2130000000000 3.98700000000000
N   -32.700000000000 -8.6539999999999 2.29400000000000
H   -33.168999999999 -9.1649999999999 1.56000000000000
C   -31.367000000000 -9.1449999999999 2.74500000000000
H   -31.568000000000 -9.3979999999999 3.78600000000000
C   -31.012000000000 -10.403000000000 1.92599999999999
H   -30.791000000000 -10.132999999999 0.89400000000000
H   -31.839999999999 -11.096000000000 1.77600000000000
C   -29.711999999999 -11.124000000000 2.34500000000000
C   -29.728000000000 -11.747999999999 3.61500000000000
H   -30.632999999999 -11.768000000000 4.20399999999999
C   -28.557999999999 -12.387999999999 4.11800000000000
H   -28.518000000000 -12.955000000000 5.03599999999999
C   -27.457999999999 -12.407000000000 3.22299999999999
H   -26.551999999999 -12.942000000000 3.46800000000000
C   -27.472000000000 -11.877000000000 1.95700000000000
H   -26.582999999999 -11.923999999999 1.34500000000000
C   -28.548999999999 -11.159000000000 1.45300000000000
H   -28.449000000000 -10.705000000000 0.47800000000000
C   -30.365999999999 -7.9829999999999 2.63899999999999
O   -29.609000000000 -7.8150000000000 3.58199999999999
N   -30.205999999999 -7.2420000000000 1.49100000000000
H   -30.728000000000 -7.5770000000000 0.69400000000000
C   -29.350999999999 -6.1299999999999 1.37000000000000
H   -28.323000000000 -6.4889999999999 1.33600000000000
C   -29.629000000000 -5.4729999999999 -0.0370000000000
H   -29.542000000000 -6.2080000000000 -0.8370000000000
H   -28.856999999999 -4.7089999999999 -0.1320000000000
C   -30.966000000000 -4.8120000000000 -0.0830000000000
H   -31.225000000000 -4.1459999999999 0.74000000000000
H   -31.670999999999 -5.6420000000000 -0.1430000000000
C   -31.231999999999 -3.9680000000000 -1.3420000000000
H   -31.394999999999 -4.6859999999999 -2.1459999999999
H   -30.346000000000 -3.4110000000000 -1.6479999999999
C   -32.487000000000 -3.0419999999999 -1.1550000000000
H   -32.539000000000 -2.2290000000000 -1.8799999999999
H   -32.228000000000 -2.5299999999999 -0.2280000000000
N   -33.752000000000 -3.7749999999999 -1.0320000000000
H   -33.697000000000 -4.2720000000000 -0.1550000000000
H   -34.503000000000 -3.1000000000000 -1.0340000000000
H   -33.817999999999 -4.4470000000000 -1.7829999999999
C   -29.364999999999 -5.0839999999999 2.50300000000000
O   -28.364999999999 -4.4169999999999 2.75899999999999
N   -30.513999999999 -5.0259999999999 3.24000000000000
H   -31.231999999999 -5.6950000000000 3.00099999999999
C   -30.681999999999 -4.1689999999999 4.41000000000000
H   -30.149000000000 -3.2180000000000 4.41300000000000
C   -32.218000000000 -3.8420000000000 4.48800000000000
H   -32.393000000000 -3.4470000000000 5.48899999999999
H   -32.740999999999 -4.7919999999999 4.38499999999999
C   -32.723999999999 -2.8759999999999 3.40499999999999
H   -32.405000000000 -3.2740000000000 2.44099999999999
H   -32.119999999999 -1.9690000000000 3.42200000000000
C   -34.253000000000 -2.6869999999999 3.52499999999999
O   -34.790999999999 -1.5740000000000 3.79899999999999
O   -35.021999999999 -3.6419999999999 3.29700000000000
C   -30.214999999999 -4.9180000000000 5.66899999999999
O   -29.640999999999 -4.2220000000000 6.49300000000000
N   -30.428999999999 -6.2469999999999 5.78800000000000
H   -30.864999999999 -6.6779999999999 4.98500000000000
C   -29.847000000000 -7.1029999999999 6.81299999999999
H   -30.103999999999 -6.4379999999999 7.63799999999999
C   -30.557999999999 -8.5649999999999 6.99200000000000
H   -30.021999999999 -9.2550000000000 6.33999999999999
H   -31.571999999999 -8.6560000000000 6.60200000000000
C   -30.452999999999 -9.0899999999999 8.44599999999999
H   -29.422000000000 -9.0760000000000 8.79899999999999
C   -31.425000000000 -8.4000000000000 9.36100000000000
H   -31.416000000000 -7.3140000000000 9.26299999999999
H   -32.453000000000 -8.7520000000000 9.28200000000000
H   -31.091000000000 -8.6929999999999 10.3559999999999
C   -30.884000000000 -10.535999999999 8.54499999999999
H   -31.230000000000 -10.717000000000 9.56199999999999
H   -31.795000000000 -10.679000000000 7.96300000000000
H   -30.077000000000 -11.226000000000 8.30100000000000
C   -28.294000000000 -7.2539999999999 6.78000000000000
O   -27.673999999999 -7.2519999999999 7.86000000000000
N   -27.789000000000 -7.1100000000000 5.59199999999999
H   -28.367999999999 -7.2160000000000 4.77099999999999
C   -26.346000000000 -6.9100000000000 5.37300000000000
H   -25.876999999999 -7.7380000000000 5.90399999999999
C   -26.033999999999 -7.1680000000000 3.86399999999999
H   -26.667000000000 -6.4989999999999 3.28100000000000
H   -26.303999999999 -8.2080000000000 3.68199999999999
C   -24.471000000000 -7.0540000000000 3.68199999999999
H   -23.992000000000 -6.4039999999999 4.41500000000000
C   -23.893000000000 -8.4580000000000 3.86500000000000
H   -22.847000000000 -8.2910000000000 4.12199999999999
H   -24.437000000000 -8.9030000000000 4.69800000000000
H   -23.820000000000 -9.1110000000000 2.99600000000000
C   -24.082999999999 -6.6340000000000 2.28399999999999
H   -24.425999999999 -5.6369999999999 2.00700000000000
H   -23.000000000000 -6.7089999999999 2.18100000000000
H   -24.460000000000 -7.3879999999999 1.59200000000000
C   -25.879000000000 -5.6100000000000 6.01700000000000
O   -25.015999999999 -5.5789999999999 6.81500000000000
N   -26.554999999999 -4.4729999999999 5.80700000000000
H   -27.368999999999 -4.4400000000000 5.21000000000000
C   -26.175000000000 -3.2060000000000 6.47799999999999
H   -25.094000000000 -3.0699999999999 6.45399999999999
C   -26.952000000000 -1.9700000000000 5.92499999999999
H   -28.035000000000 -1.9690000000000 6.04199999999999
C   -26.524999999999 -0.6350000000000 6.55499999999999
H   -26.870000000000 -0.5760000000000 7.58699999999999
H   -25.437999999999 -0.5610000000000 6.51400000000000
H   -27.028999999999 0.20800000000000 6.08399999999999
C   -26.614999999999 -1.7689999999999 4.40899999999999
H   -25.538000000000 -1.7460000000000 4.24500000000000
H   -27.009000000000 -2.6230000000000 3.85800000000000
H   -27.077999999999 -0.8780000000000 3.98600000000000
C   -26.329000000000 -3.3290000000000 7.96900000000000
O   -25.399999999999 -2.9310000000000 8.69500000000000
N   -27.339999999999 -4.0240000000000 8.51999999999999
H   -27.998000000000 -4.3529999999999 7.82700000000000
C   -27.440000000000 -4.3440000000000 9.92500000000000
H   -27.399999999999 -3.4380000000000 10.5299999999999
C   -28.783999999999 -5.0259999999999 10.2300000000000
H   -28.699999999999 -5.7830000000000 11.0099999999999
H   -29.082000000000 -5.6470000000000 9.38499999999999
C   -29.986999999999 -4.1699999999999 10.5739999999999
C   -30.862999999999 -3.7120000000000 9.58600000000000
H   -30.670000000000 -3.9380000000000 8.54700000000000
C   -31.931999999999 -2.9270000000000 9.98000000000000
H   -32.557999999999 -2.5240000000000 9.19699999999999
C   -32.158999999999 -2.5480000000000 11.2949999999999
O   -33.197000000000 -1.6699999999999 11.4689999999999
H   -33.560000000000 -1.5280000000000 10.5920000000000
C   -31.306000000000 -3.0690000000000 12.3290000000000
H   -31.524999999999 -2.8830000000000 13.3689999999999
C   -30.254000000000 -4.0060000000000 11.9779999999999
H   -29.536000000000 -4.3830000000000 12.6899999999999
C   -26.268000000000 -5.1740000000000 10.5600000000000
O   -25.830999999999 -4.9480000000000 11.7050000000000
N   -25.777999999999 -6.1090000000000 9.83699999999999
H   -26.089999999999 -6.0069999999999 8.88199999999999
C   -24.634000000000 -6.8890000000000 10.2880000000000
H   -24.739999999999 -7.0839999999999 11.3550000000000
C   -24.669000000000 -8.2550000000000 9.52899999999999
H   -25.455999999999 -8.7889999999999 10.0600000000000
H   -24.835999999999 -8.0660000000000 8.46800000000000
H   -23.663000000000 -8.6709999999999 9.59099999999999
C   -23.341999999999 -6.0919999999999 10.2710000000000
O   -22.498000000000 -6.0770000000000 11.1319999999999
N   -23.131000000000 -5.3019999999999 9.20700000000000
H   -23.664999999999 -5.3949999999999 8.41699999999999
C   -21.902999999999 -4.5369999999999 8.96199999999999
H   -20.975999999999 -5.1550000000000 8.90600000000000
C   -21.888000000000 -4.0149999999999 7.54399999999999
H   -22.597999999999 -3.2200000000000 7.31599999999999
H   -20.951000000000 -3.5510000000000 7.29600000000000
H   -22.047000000000 -4.7800000000000 6.81099999999999
C   -21.760000000000 -3.3060000000000 9.92200000000000
O   -20.670000000000 -2.9390000000000 10.2859999999999
N   -22.876999999999 -2.6379999999999 10.2309999999999
H   -23.721000000000 -3.0590000000000 9.86999999999999
C   -22.882999999999 -1.3320000000000 10.9410000000000
H   -22.123000000000 -0.7510000000000 10.4190000000000
C   -24.289999999999 -0.7210000000000 10.8719999999999
H   -24.981999999999 -1.3720000000000 11.4060000000000
H   -24.490999999999 -0.5470000000000 9.81400000000000
C   -24.617999999999 0.57700000000000 11.5470000000000
O   -25.649000000000 1.23000000000000 11.1199999999999
O   -23.888999999999 1.01400000000000 12.4209999999999
C   -22.458999999999 -1.4259999999999 12.3979999999999
O   -23.076000000000 -2.2040000000000 13.1129999999999
N   -21.426999999999 -0.6929999999999 12.8819999999999
C   -20.649999999999 0.22500000000000 12.0320000000000
H   -20.083999999999 -0.3720000000000 11.3170000000000
H   -21.341000000000 1.01699999999999 11.7430000000000
C   -19.591999999999 0.86100000000000 13.0020000000000
H   -18.670999999999 0.32000000000000 12.7820000000000
H   -19.495999999999 1.93300000000000 12.8309999999999
C   -20.111000000000 0.58500000000000 14.3989999999999
H   -19.286999999999 0.42800000000000 15.0950000000000
H   -20.824000000000 1.31600000000000 14.7799999999999
C   -20.949999999999 -0.6909999999999 14.2530000000000
H   -20.327000000000 -1.5720000000000 14.4049999999999
C   -22.044000000000 -0.6060000000000 15.3379999999999
O   -21.873999999999 -1.2000000000000 16.4100000000000
N   -23.144999999999 0.07700000000000 15.1780000000000
H   -23.382000000000 0.34200000000000 14.2330000000000
C   -24.085000000000 0.51400000000000 16.2270000000000
H   -23.611000000000 1.36800000000000 16.7109999999999
C   -25.269999999999 0.94800000000000 15.4169999999999
H   -25.643999999999 0.17500000000000 14.7439999999999
H   -25.937000000000 1.30400000000000 16.2010000000000
H   -25.079999999999 1.79600000000000 14.7590000000000
C   -24.504999999999 -0.4340000000000 17.3109999999999
O   -24.240999999999 -0.1160000000000 18.4299999999999
N   -24.853999999999 -1.7190000000000 16.9770000000000
H   -24.829999999999 -1.8040000000000 15.9710000000000
C   -25.102000000000 -2.8530000000000 17.8509999999999
H   -25.716000000000 -2.4840000000000 18.6720000000000
C   -25.827000000000 -3.9870000000000 17.1409999999999
H   -25.800000000000 -4.9059999999999 17.7259999999999
H   -25.371999999999 -4.1980000000000 16.1739999999999
C   -27.309999999999 -3.7330000000000 16.7620000000000
H   -27.635999999999 -4.4840000000000 16.0420000000000
H   -27.428999999999 -2.7989999999999 16.2139999999999
S   -28.577999999999 -3.6499999999999 18.0440000000000
C   -28.478000000000 -5.3270000000000 18.8049999999999
H   -28.371999999999 -6.0339999999999 17.9819999999999
H   -27.469000000000 -5.3150000000000 19.2169999999999
H   -29.222000000000 -5.4989999999999 19.5820000000000
C   -23.855000000000 -3.3370000000000 18.5429999999999
O   -23.908000000000 -3.6010000000000 19.7379999999999
N   -22.739999999999 -3.5009999999999 17.7880000000000
H   -22.864000000000 -3.2519999999999 16.8180000000000
C   -21.489999999999 -4.0570000000000 18.3350000000000
H   -21.666000000000 -4.9630000000000 18.9149999999999
C   -20.579999999999 -4.2729999999999 17.1529999999999
H   -19.704999999999 -4.6440000000000 17.6859999999999
H   -20.323000000000 -3.3119999999999 16.7070000000000
C   -21.100000000000 -5.1680000000000 16.0489999999999
N   -21.010999999999 -6.5540000000000 16.0479999999999
C   -21.452000000000 -6.9279999999999 14.8190000000000
H   -21.167000000000 -7.9109999999999 14.4749999999999
N   -21.772999999999 -5.8540000000000 14.0690000000000
H   -22.039999999999 -5.8990000000000 13.0960000000000
C   -21.454999999999 -4.7180000000000 14.7680000000000
H   -21.432999999999 -3.7149999999999 14.3680000000000
C   -20.838000000000 -3.1579999999999 19.4209999999999
O   -20.542999999999 -3.6090000000000 20.4460000000000
N   -20.879000000000 -1.8350000000000 19.2429999999999
H   -21.152999999999 -1.4590000000000 18.3460000000000
C   -20.443999999999 -0.9520000000000 20.3150000000000
H   -19.515000000000 -1.3839999999999 20.6859999999999
C   -20.006000000000 0.33100000000000 19.5270000000000
H   -20.774999999999 0.83900000000000 18.9450000000000
H   -19.579000000000 1.07200000000000 20.2029999999999
H   -19.248999999999 0.06900000000000 18.7869999999999
C   -21.478000000000 -0.6810000000000 21.4259999999999
O   -21.143000000000 -0.5220000000000 22.5949999999999
N   -22.797999999999 -0.7920000000000 21.1269999999999
H   -23.096000000000 -0.7160000000000 20.1649999999999
C   -23.856000000000 -0.7690000000000 22.1320000000000
H   -23.777000000000 0.11100000000000 22.7699999999999
C   -25.182999999999 -0.6130000000000 21.3619999999999
H   -26.062999999999 -0.6180000000000 22.0049999999999
H   -25.228000000000 0.39800000000000 20.9570000000000
H   -25.356000000000 -1.3730000000000 20.6009999999999
C   -23.879000000000 -2.0449999999999 23.0420000000000
O   -24.532000000000 -1.9940000000000 24.0530000000000
N   -23.199999999999 -3.1619999999999 22.6469999999999
H   -22.643999999999 -3.0449999999999 21.8109999999999
C   -23.076000000000 -4.4199999999999 23.3350000000000
H   -23.786999999999 -4.4880000000000 24.1580000000000
C   -23.574000000000 -5.5700000000000 22.4349999999999
H   -24.612999999999 -5.3289999999999 22.2089999999999
H   -23.429999999999 -6.5430000000000 22.9050000000000
O   -22.803999999999 -5.5400000000000 21.2890000000000
H   -23.083999999999 -4.7629999999999 20.7989999999999
C   -21.707000000000 -4.8380000000000 23.8500000000000
O   -21.614999999999 -5.7820000000000 24.6479999999999
N   -20.618999999999 -4.1050000000000 23.6030000000000
H   -20.719999999999 -3.3439999999999 22.9460000000000
C   -19.326000000000 -4.3739999999999 24.2390000000000
H   -18.597999999999 -3.9800000000000 23.5309999999999
H   -19.198000000000 -5.4260000000000 24.4929999999999
C   -19.103000000000 -3.6980000000000 25.5459999999999
O   -19.696000000000 -2.7020000000000 25.8750000000000
N   -18.106000000000 -4.1470000000000 26.2850000000000
H   -17.567000000000 -4.9219999999999 25.9250000000000
C   -17.710999999999 -3.4840000000000 27.4989999999999
H   -18.609000000000 -3.2460000000000 28.0689999999999
C   -16.876999999999 -4.5240000000000 28.2979999999999
H   -16.653999999999 -4.0129999999999 29.2340000000000
H   -16.024999999999 -4.8529999999999 27.7029999999999
C   -17.689000000000 -5.7519999999999 28.6409999999999
O   -18.810999999999 -5.6959999999999 29.1170000000000
N   -17.062000000000 -6.9640000000000 28.6819999999999
H   -17.562999999999 -7.7549999999999 29.0620000000000
H   -16.085000000000 -6.9509999999999 28.4269999999999
C   -16.903999999999 -2.2340000000000 27.2330000000000
O   -16.329000000000 -2.1960000000000 26.1159999999999
N   -16.844999999999 -1.2520000000000 28.1449999999999
H   -17.228000000000 -1.3480000000000 29.0749999999999
C   -16.074000000000 -0.0680000000000 27.8799999999999
H   -16.346000000000 0.40500000000000 26.9359999999999
C   -16.364000000000 0.99000000000000 28.9669999999999
H   -16.175000000000 0.49500000000000 29.9190000000000
H   -17.426999999999 1.20000000000000 29.0829999999999
C   -15.528999999999 2.32399999999999 28.9890000000000
H   -14.458999999999 2.16800000000000 29.1260000000000
C   -15.775999999999 3.16999999999999 27.7369999999999
H   -15.180999999999 4.08100000000000 27.7929999999999
H   -15.361000000000 2.62999999999999 26.8859999999999
H   -16.832999999999 3.42300000000000 27.6580000000000
C   -15.971999999999 3.15700000000000 30.2010000000000
H   -15.249000000000 3.96400000000000 30.3150000000000
H   -16.998000000000 3.52300000000000 30.1589999999999
H   -15.901999999999 2.58000000000000 31.1230000000000
C   -14.625999999999 -0.3880000000000 27.8539999999999
O   -14.167999999999 -1.1120000000000 28.7489999999999
N   -13.871999999999 0.13300000000000 26.8709999999999
H   -14.371000000000 0.65900000000000 26.1670000000000
C   -12.458000000000 -0.0270000000000 26.7119999999999
H   -12.096999999999 -0.7660000000000 27.4280000000000
C   -12.269000000000 -0.5040000000000 25.2459999999999
H   -12.827000000000 0.15100000000000 24.5770000000000
H   -12.858000000000 -1.4199999999999 25.2920000000000
C   -10.789999999999 -0.7670000000000 24.7830000000000
H   -10.230999999999 0.16800000000000 24.8279999999999
C   -10.150000000000 -1.8480000000000 25.6550000000000
H   -10.618999999999 -2.8119999999999 25.4609999999999
H   -9.0809999999999 -1.9640000000000 25.4740000000000
H   -10.182000000000 -1.6200000000000 26.7210000000000
C   -10.778000000000 -1.1210000000000 23.3230000000000
H   -9.7660000000000 -1.2809999999999 22.9529999999999
H   -11.304999999999 -2.0680000000000 23.2070000000000
H   -11.215999999999 -0.3160000000000 22.7330000000000
C   -11.739000000000 1.31699999999999 27.0459999999999
O   -12.141000000000 2.41699999999999 26.6520000000000
N   -10.590999999999 1.13799999999999 27.6170000000000
H   -10.419999999999 0.20400000000000 27.9619999999999
C   -9.4990000000000 2.04300000000000 27.4070000000000
H   -9.6669999999999 2.55699999999999 26.4609999999999
C   -9.4009999999999 3.03799999999999 28.5899999999999
H   -9.4169999999999 2.40700000000000 29.4780000000000
H   -10.281000000000 3.67499999999999 28.6810000000000
C   -8.1170000000000 3.96000000000000 28.5809999999999
H   -7.2000000000000 3.39900000000000 28.7620000000000
C   -7.9080000000000 4.76600000000000 27.3210000000000
H   -7.6040000000000 4.08699999999999 26.5249999999999
H   -8.8770000000000 5.18400000000000 27.0470000000000
H   -7.1490000000000 5.54600000000000 27.3670000000000
C   -8.2729999999999 4.84900000000000 29.8799999999999
H   -7.3689999999999 5.45099999999999 29.9720000000000
H   -9.1549999999999 5.48800000000000 29.8359999999999
H   -8.2520000000000 4.23500000000000 30.7800000000000
C   -8.2469999999999 1.13700000000000 27.1189999999999
O   -8.0530000000000 0.06500000000000 27.6810000000000
N   -7.3559999999999 1.55899999999999 26.1780000000000
H   -7.5170000000000 2.42099999999999 25.6759999999999
C   -6.0250000000000 0.99400000000000 26.0079999999999
H   -5.7960000000000 0.30400000000000 26.8210000000000
C   -5.9029999999999 0.33100000000000 24.6230000000000
H   -5.9310000000000 1.20400000000000 23.9710000000000
H   -6.7740000000000 -0.2860000000000 24.4029999999999
C   -4.5949999999999 -0.4280000000000 24.4259999999999
O   -4.6589999999999 -1.2960000000000 23.4810000000000
O   -3.5449999999999 -0.2690000000000 25.1099999999999
C   -4.9790000000000 2.11300000000000 26.2970000000000
O   -4.9800000000000 3.14999999999999 25.6490000000000
N   -4.1420000000000 1.94400000000000 27.3539999999999
H   -4.0739999999999 1.08000000000000 27.8730000000000
C   -3.0800000000000 2.94200000000000 27.5970000000000
H   -3.4399999999999 3.96400000000000 27.4710000000000
C   -2.5019999999999 2.83199999999999 29.0420000000000
H   -1.7190000000000 3.56499999999999 29.2349999999999
H   -2.1669999999999 1.81099999999999 29.2250000000000
C   -3.5419999999999 3.18900000000000 30.1920000000000
H   -3.0850000000000 3.09300000000000 31.1769999999999
H   -4.2889999999999 2.40099999999999 30.2940000000000
C   -4.1680000000000 4.65700000000000 30.1479999999999
H   -4.9840000000000 4.74500000000000 30.8659999999999
H   -4.7320000000000 4.83699999999999 29.2330000000000
C   -3.1539999999999 5.80700000000000 30.3709999999999
H   -2.6789999999999 6.03200000000000 29.4149999999999
H   -2.2799999999999 5.52400000000000 30.9570000000000
N   -3.7949999999999 7.03000000000000 30.9149999999999
H   -3.0920000000000 7.75300000000000 30.9639999999999
H   -4.5570000000000 7.30199999999999 30.3099999999999
H   -4.2789999999999 6.86800000000000 31.7869999999999
C   -1.8910000000000 2.90200000000000 26.5990000000000
O   -1.2410000000000 3.93400000000000 26.5339999999999
N   -1.7569999999999 1.87700000000000 25.7349999999999
H   -2.4279999999999 1.11100000000000 25.8009999999999
C   -0.7260000000000 1.77400000000000 24.6720000000000
H   0.25900000000000 1.94800000000000 25.1110000000000
C   -0.7210000000000 0.36900000000000 24.0210000000000
H   0.04600000000000 0.35400000000000 23.2439999999999
H   -1.6770000000000 0.20400000000000 23.5249999999999
C   -0.4190000000000 -0.7950000000000 24.9810000000000
H   -1.1200000000000 -0.7940000000000 25.8159999999999
H   0.58200000000000 -0.6510000000000 25.3719999999999
C   -0.4630000000000 -2.1690000000000 24.2940000000000
H   -0.1130000000000 -2.9199999999999 25.0019999999999
H   0.21500000000000 -2.1600000000000 23.4379999999999
N   -1.8260000000000 -2.5160000000000 23.8539999999999
H   -2.5630000000000 -1.8460000000000 24.0770000000000
C   -2.2050000000000 -3.5770000000000 23.1619999999999
N   -1.4059999999999 -4.5560000000000 22.8270000000000
H   -0.4270000000000 -4.5309999999999 23.0710000000000
H   -1.7609999999999 -5.3090000000000 22.2390000000000
N   -3.4440000000000 -3.6520000000000 22.7929999999999
H   -4.0540000000000 -2.8650000000000 23.0079999999999
H   -3.7810000000000 -4.3739999999999 22.1640000000000
C   -0.8780000000000 2.79199999999999 23.5360000000000
O   0.10700000000000 3.04000000000000 22.8460000000000
N   -2.0770000000000 3.33100000000000 23.2920000000000
H   -2.8530000000000 3.04099999999999 23.8689999999999
C   -2.3780000000000 4.08500000000000 22.0569999999999
H   -1.4379999999999 4.37999999999999 21.5899999999999
C   -3.1360000000000 3.20900000000000 21.0339999999999
H   -3.6000000000000 3.85199999999999 20.2850000000000
C   -2.1800000000000 2.25999999999999 20.3120000000000
H   -1.6890000000000 1.59800000000000 21.0249999999999
H   -2.7349999999999 1.65599999999999 19.5970000000000
H   -1.4250000000000 2.83599999999999 19.7759999999999
O   -4.1340000000000 2.38499999999999 21.6170000000000
H   -4.8689999999999 2.93999999999999 21.9209999999999
C   -3.1530000000000 5.38199999999999 22.3009999999999
O   -4.1680000000000 5.38300000000000 22.9939999999999
N   -2.7810000000000 6.43299999999999 21.5650000000000
H   -1.9660000000000 6.31599999999999 20.9720000000000
C   -3.4790000000000 7.72900000000000 21.4490000000000
H   -3.7749999999999 8.06199999999999 22.4450000000000
C   -2.5630000000000 8.80599999999999 20.8339999999999
H   -3.1440000000000 9.71599999999999 20.6799999999999
C   -1.3610000000000 9.15000000000000 21.7100000000000
H   -0.7450000000000 8.26699999999999 21.8810000000000
H   -0.7600000000000 9.91699999999999 21.2210000000000
H   -1.7090000000000 9.53700000000000 22.6670000000000
O   -2.0489999999999 8.37599999999999 19.5910000000000
H   -2.1810000000000 9.12199999999999 18.9649999999999
C   -4.7489999999999 7.66199999999999 20.5910000000000
O   -5.6490000000000 8.47799999999999 20.7860000000000
N   -4.8689999999999 6.65899999999999 19.7100000000000
H   -4.0499999999999 6.09700000000000 19.5360000000000
C   -6.0869999999999 6.32599999999999 18.9540000000000
H   -6.3550000000000 7.17699999999999 18.3270000000000
C   -5.7750000000000 5.12000000000000 18.0549999999999
H   -6.6589999999999 4.84999999999999 17.4759999999999
H   -5.5010000000000 4.26600000000000 18.6759999999999
S   -4.4130000000000 5.51199999999999 16.9170000000000
H   -4.2759999999999 4.27700000000000 16.4110000000000
C   -7.2889999999999 6.02799999999999 19.8750000000000
O   -7.1010000000000 5.66300000000000 21.0380000000000
N   -8.5220000000000 6.11200000000000 19.3670000000000
H   -8.6359999999999 6.29100000000000 18.3750000000000
C   -9.7370000000000 6.00000000000000 20.1870000000000
H   -9.5500000000000 6.49899999999999 21.1400000000000
C   -10.900000000000 6.73800000000000 19.5030000000000
H   -11.712999999999 6.84600000000000 20.2220000000000
H   -11.272999999999 6.12000000000000 18.6879999999999
C   -10.548000000000 8.10999999999999 18.9529999999999
C   -10.560000000000 8.33399999999999 17.5629999999999
H   -10.852000000000 7.54600000000000 16.8880000000000
C   -10.175000000000 9.57900000000000 17.0380000000000
H   -10.185999999999 9.74399999999999 15.9700000000000
C   -9.7750000000000 10.6090000000000 17.9050000000000
H   -9.4680000000000 11.5640000000000 17.5030000000000
C   -9.7750000000000 10.3970000000000 19.2950000000000
H   -9.4619999999999 11.1910000000000 19.9589999999999
C   -10.162000000000 9.15099999999999 19.8210000000000
H   -10.137999999999 8.99300000000000 20.8900000000000
C   -10.118000000000 4.53699999999999 20.4789999999999
O   -10.381000000000 3.75599999999999 19.5629999999999
N   -10.272999999999 4.20600000000000 21.7630000000000
H   -10.034000000000 4.92100000000000 22.4359999999999
C   -10.832000000000 2.87500000000000 22.2540000000000
H   -10.478999999999 2.04000000000000 21.6490000000000
C   -10.400999999999 2.72600000000000 23.7160000000000
H   -10.965999999999 1.98300000000000 24.2800000000000
H   -10.638999999999 3.65399999999999 24.2349999999999
O   -9.0700000000000 2.59799999999999 23.8470000000000
H   -8.5690000000000 3.20100000000000 23.2940000000000
C   -12.319000000000 2.97400000000000 22.2390000000000
O   -12.869999999999 3.67799999999999 23.0970000000000
N   -12.980000000000 2.15499999999999 21.4710000000000
H   -12.486000000000 1.43999999999999 20.9570000000000
C   -14.446999999999 2.03699999999999 21.3399999999999
H   -14.913999999999 3.00199999999999 21.5320000000000
C   -15.000999999999 1.74500000000000 19.8619999999999
H   -14.525000000000 0.86100000000000 19.4390000000000
C   -16.554999999999 1.56400000000000 19.7970000000000
H   -16.887000000000 0.72700000000000 20.4119999999999
H   -17.109000000000 2.37100000000000 20.2759999999999
H   -16.864000000000 1.50699999999999 18.7530000000000
C   -14.478999999999 2.89400000000000 19.0429999999999
H   -13.400000000000 2.99100000000000 18.9200000000000
H   -14.952000000000 2.77400000000000 18.0689999999999
H   -14.865999999999 3.85800000000000 19.3719999999999
C   -14.952000000000 1.07300000000000 22.3840000000000
O   -15.249000000000 1.61500000000000 23.4499999999999
N   -15.163999999999 -0.1890000000000 22.1069999999999
H   -14.744999999999 -0.6040000000000 21.2869999999999
C   -15.526999999999 -1.1619999999999 23.2040000000000
H   -15.364000000000 -0.7190000000000 24.1870000000000
C   -17.060999999999 -1.3440000000000 23.0569999999999
H   -17.469999999999 -1.9379999999999 23.8739999999999
H   -17.507000000000 -0.3530000000000 23.1370000000000
H   -17.196000000000 -1.8069999999999 22.0790000000000
C   -14.744999999999 -2.5030000000000 23.1350000000000
O   -14.288999999999 -2.8679999999999 22.0650000000000
N   -14.710000000000 -3.2220000000000 24.1999999999999
H   -15.301999999999 -2.9790000000000 24.9819999999999
C   -14.012999999999 -4.5140000000000 24.3099999999999
H   -13.195000000000 -4.6170000000000 23.5970000000000
C   -13.365000000000 -4.5869999999999 25.7310000000000
H   -12.574999999999 -3.8420000000000 25.8230000000000
H   -14.105000000000 -4.2939999999999 26.4759999999999
H   -12.993999999999 -5.5979999999999 25.9009999999999
C   -15.105999999999 -5.6289999999999 24.1340000000000
O   -16.190000000000 -5.5549999999999 24.7259999999999
N   -14.775999999999 -6.6349999999999 23.2910000000000
H   -13.948000000000 -6.5359999999999 22.7210000000000
C   -15.587999999999 -7.8879999999999 23.1449999999999
H   -16.638000000000 -7.6310000000000 23.2890000000000
C   -15.567999999999 -8.3859999999999 21.6550000000000
H   -16.280999999999 -9.1850000000000 21.4510000000000
H   -14.525999999999 -8.7059999999999 21.6439999999999
C   -15.641999999999 -7.3410000000000 20.5330000000000
H   -14.672000000000 -6.8600000000000 20.4050000000000
C   -15.843000000000 -8.1080000000000 19.1870000000000
H   -15.891999999999 -7.5410000000000 18.2570000000000
H   -14.981999999999 -8.7739999999999 19.1449999999999
H   -16.667000000000 -8.8179999999999 19.2680000000000
C   -16.865999999999 -6.3270000000000 20.6610000000000
H   -16.670000000000 -5.5730000000000 21.4229999999999
H   -17.007999999999 -5.7729999999999 19.7330000000000
H   -17.716000000000 -6.9600000000000 20.9179999999999
C   -15.164999999999 -8.9640000000000 24.1409999999999
O   -15.778000000000 -9.9489999999999 24.2650000000000
N   -14.054999999999 -8.8309999999999 24.9149999999999
H   -13.455999999999 -8.0250000000000 24.8120000000000
C   -13.669999999999 -9.8759999999999 25.8440000000000
H   -14.564000000000 -10.355999999999 26.2429999999999
C   -12.824999999999 -10.974000000000 25.0719999999999
H   -13.462999999999 -11.455999999999 24.3309999999999
C   -11.644000000000 -10.487000000000 24.2579999999999
H   -11.997999999999 -9.7219999999999 23.5680000000000
H   -10.763999999999 -10.310000000000 24.8769999999999
H   -11.371999999999 -11.326000000000 23.6179999999999
O   -12.279999999999 -12.000000000000 25.9329999999999
H   -12.355000000000 -12.865999999999 25.5270000000000
C   -12.769999999999 -9.2720000000000 26.8709999999999
O   -12.316000000000 -8.1029999999999 26.6909999999999
N   -12.438000000000 -9.9450000000000 27.9549999999999
H   -12.647000000000 -10.932999999999 27.9520000000000
C   -11.666999999999 -9.3780000000000 29.0749999999999
H   -11.569000000000 -8.3049999999999 28.9130000000000
C   -12.464999999999 -9.6709999999999 30.3580000000000
H   -13.448999999999 -9.2040000000000 30.3659999999999
H   -11.948999999999 -9.1389999999999 31.1580000000000
C   -12.618000000000 -11.125000000000 30.7570000000000
O   -12.724999999999 -12.074999999999 29.9750000000000
N   -12.510999999999 -11.429000000000 32.0080000000000
H   -12.663999999999 -12.374000000000 32.3299999999999
H   -12.307999999999 -10.721000000000 32.6989999999999
C   -10.226000000000 -9.7599999999999 29.1520000000000
O   -9.6730000000000 -9.9230000000000 30.2399999999999
N   -9.5999999999999 -10.090999999999 28.0450000000000
H   -10.194000000000 -9.9220000000000 27.2459999999999
C   -8.2270000000000 -10.537000000000 27.7989999999999
H   -7.6529999999999 -10.117000000000 28.6250000000000
C   -8.0310000000000 -12.041000000000 27.7719999999999
H   -8.3140000000000 -12.333999999999 28.7830000000000
H   -6.9909999999999 -12.323999999999 27.6080000000000
C   -8.9269999999999 -12.827000000000 26.8109999999999
O   -8.5749999999999 -12.878999999999 25.6520000000000
N   -9.9740000000000 -13.525999999999 27.2169999999999
H   -10.461999999999 -13.965999999999 26.4499999999999
H   -10.019999999999 -13.734999999999 28.2040000000000
C   -7.6740000000000 -9.8710000000000 26.4770000000000
O   -8.5000000000000 -9.4009999999999 25.6849999999999
N   -6.3609999999999 -9.9269999999999 26.1630000000000
H   -5.7180000000000 -10.438000000000 26.7510000000000
C   -5.8479999999999 -9.3800000000000 24.8189999999999
H   -6.7340000000000 -8.9559999999999 24.3460000000000
C   -4.8099999999999 -8.2579999999999 24.9460000000000
H   -5.1799999999999 -7.7240000000000 25.8219999999999
C   -3.3069999999999 -8.5310000000000 25.1250000000000
H   -2.7060000000000 -7.6330000000000 25.2669999999999
H   -3.0680000000000 -9.1829999999999 25.9649999999999
H   -2.9140000000000 -9.0500000000000 24.2510000000000
C   -4.9310000000000 -7.3940000000000 23.5930000000000
H   -4.2279999999999 -6.5609999999999 23.5809999999999
H   -4.6509999999999 -8.0640000000000 22.7800000000000
H   -5.9459999999999 -7.0480000000000 23.3969999999999
C   -5.2290000000000 -10.541000000000 24.1310000000000
O   -4.8920000000000 -11.590999999999 24.6350000000000
N   -5.0499999999999 -10.422000000000 22.8090000000000
H   -5.3460000000000 -9.5579999999999 22.3829999999999
C   -4.3019999999999 -11.343000000000 21.9319999999999
H   -3.6600000000000 -11.980000000000 22.5420000000000
C   -5.3090000000000 -12.246999999999 21.2040000000000
H   -5.9059999999999 -12.797000000000 21.9289999999999
H   -5.9770000000000 -11.646000000000 20.5910000000000
H   -4.7869999999999 -12.961999999999 20.5680000000000
C   -3.3630000000000 -10.585000000000 20.9570000000000
O   -3.2829999999999 -9.3550000000000 21.0010000000000
N   -2.5739999999999 -11.317000000000 20.1550000000000
H   -2.7140000000000 -12.316000000000 20.1230000000000
C   -1.4600000000000 -10.781000000000 19.3479999999999
H   -1.6100000000000 -9.7129999999999 19.1879999999999
C   -0.1350000000000 -10.968999999999 20.1149999999999
H   0.68500000000000 -10.561999999999 19.5229999999999
H   0.05300000000000 -12.037000000000 20.2259999999999
C   -0.0790000000000 -10.314999999999 21.4810000000000
C   0.17500000000000 -8.9350000000000 21.6000000000000
H   0.32700000000000 -8.3309999999999 20.7160000000000
C   0.20500000000000 -8.3279999999999 22.8679999999999
H   0.38600000000000 -7.2640000000000 22.9510000000000
C   -0.0300000000000 -9.0999999999999 24.0180000000000
H   -0.0430000000000 -8.6370000000000 24.9929999999999
C   -0.2730000000000 -10.478999999999 23.9009999999999
H   -0.4560000000000 -11.074999999999 24.7809999999999
C   -0.2900000000000 -11.087999999999 22.6370000000000
H   -0.4780000000000 -12.148999999999 22.5579999999999
C   -1.3540000000000 -11.444000000000 17.9589999999999
O   -1.9790000000000 -12.477000000000 17.6900000000000
N   -0.4320000000000 -10.946999999999 17.1290000000000
H   0.06500000000000 -10.115000000000 17.4269999999999
C   -0.0000000000000 -11.571999999999 15.8719999999999
H   -0.1410000000000 -12.650999999999 15.9570000000000
C   -0.8750000000000 -11.076000000000 14.7040000000000
H   -1.9030000000000 -11.378999999999 14.8940000000000
H   -0.5470000000000 -11.587999999999 13.8010000000000
C   -0.8520000000000 -9.5549999999999 14.4450000000000
H   0.16700000000000 -9.2240000000000 14.2490000000000
H   -1.2140000000000 -9.0350000000000 15.3320000000000
C   -1.7220000000000 -9.1590000000000 13.2490000000000
O   -1.8009999999999 -9.8610000000000 12.2430000000000
N   -2.4529999999999 -8.0690000000000 13.3279999999999
H   -3.0600000000000 -7.8250000000000 12.5559999999999
H   -2.3879999999999 -7.4530000000000 14.1410000000000
C   1.49600000000000 -11.339000000000 15.5930000000000
O   2.06000000000000 -10.330000000000 16.0189999999999
N   2.11200000000000 -12.205000000000 14.7850000000000
H   1.56299999999999 -12.990999999999 14.4440000000000
C   3.51100000000000 -12.106999999999 14.3130000000000
H   3.74600000000000 -11.057999999999 14.1359999999999
C   4.48500000000000 -12.602999999999 15.4090000000000
H   4.28300000000000 -12.038999999999 16.3210000000000
C   4.36500000000000 -14.089999999999 15.7330000000000
H   3.35500000000000 -14.311999999999 16.0760000000000
H   4.58999999999999 -14.694000000000 14.8529999999999
H   5.06200000000000 -14.351000000000 16.5289999999999
O   5.82500000000000 -12.353999999999 15.0440000000000
H   6.30499999999999 -12.051999999999 15.8379999999999
C   3.68400000000000 -12.829000000000 12.9589999999999
O   2.69200000000000 -13.128999999999 12.2870000000000
N   4.91500000000000 -12.957000000000 12.4559999999999
H   5.67799999999999 -12.702999999999 13.0730000000000
C   5.23800000000000 -13.656000000000 11.1959999999999
H   4.59100000000000 -13.263999999999 10.4130000000000
C   6.70300000000000 -13.388999999999 10.7820000000000
H   7.37100000000000 -13.762000000000 11.5589999999999
C   7.07700000000000 -14.051999999999 9.44800000000000
H   8.09300000000000 -13.772000000000 9.16699999999999
H   7.04600000000000 -15.135999999999 9.54400000000000
H   6.39100000000000 -13.737999999999 8.66099999999999
C   6.95200000000000 -11.884999999999 10.6010000000000
H   6.78599999999999 -11.352000000000 11.5350000000000
H   7.98599999999999 -11.721999999999 10.3019999999999
H   6.28899999999999 -11.480999999999 9.83600000000000
C   4.96900000000000 -15.166000000000 11.3209999999999
O   5.28300000000000 -15.778999999999 12.3450000000000
N   4.38199999999999 -15.765000000000 10.2759999999999
H   4.10900000000000 -15.176000000000 9.49499999999999
C   4.11300000000000 -17.210999999999 10.1660000000000
H   3.38700000000000 -17.463999999999 10.9369999999999
C   3.46800000000000 -17.507000000000 8.78999999999999
H   2.59100000000000 -16.868999999999 8.67300000000000
H   3.12699999999999 -18.542999999999 8.78299999999999
C   4.41999999999999 -17.295999999999 7.59100000000000
H   5.23400000000000 -18.015999999999 7.66300000000000
H   4.85299999999999 -16.295999999999 7.63300000000000
C   3.76699999999999 -17.493999999999 6.21400000000000
H   3.20400000000000 -18.428999999999 6.20399999999999
H   4.56799999999999 -17.571000000000 5.47600000000000
C   2.85500000000000 -16.326000000000 5.82099999999999
H   3.39500000000000 -15.387999999999 5.97900000000000
H   1.97100000000000 -16.327000000000 6.46499999999999
N   2.43800000000000 -16.429999999999 4.40299999999999
H   1.89399999999999 -17.277000000000 4.25000000000000
H   1.85100000000000 -15.648999999999 4.11500000000000
H   3.23099999999999 -16.449000000000 3.76399999999999
C   5.38199999999999 -18.062000000000 10.3979999999999
O   6.45099999999999 -17.653999999999 9.93399999999999
N   5.28399999999999 -19.283000000000 10.9619999999999
C   4.15500000000000 -19.806999999999 11.7159999999999
H   3.75400000000000 -19.065000000000 12.4079999999999
H   3.37999999999999 -20.143999999999 11.0269999999999
C   4.71100000000000 -20.996999999999 12.4979999999999
H   5.15000000000000 -20.646000000000 13.4309999999999
H   3.94700000000000 -21.745000000000 12.7040000000000
C   5.81599999999999 -21.533999999999 11.5899999999999
H   6.59300000000000 -22.042999999999 12.1620000000000
H   5.38600000000000 -22.211999999999 10.8520000000000
C   6.35900000000000 -20.278999999999 10.8960000000000
H   7.20300000000000 -19.902999999999 11.4700000000000
C   6.81700000000000 -20.579999999999 9.45599999999999
O   6.03000000000000 -20.466999999999 8.51099999999999
N   8.04499999999999 -21.079999999999 9.30100000000000
H   8.63799999999999 -21.164999999999 10.1150000000000
C   8.65600000000000 -21.352000000000 7.99699999999999
H   9.06600000000000 -20.420999999999 7.60400000000000
H   7.89499999999999 -21.704000000000 7.29900000000000
C   9.77899999999999 -22.393000000000 8.02999999999999
O   9.96400000000000 -23.120999999999 9.01500000000000
N   10.4199999999999 -22.573000000000 6.87100000000000
H   10.2490000000000 -21.960000000000 6.07000000000000
C   11.2500000000000 -23.740999999999 6.46199999999999
H   11.4149999999999 -24.385000000000 7.34700000000000
C   10.4369999999999 -24.544000000000 5.49200000000000
H   11.0030000000000 -25.405999999999 5.19299999999999
H   10.3770000000000 -24.045000000000 4.47499999999999
C   9.18299999999999 -25.109000000000 6.12899999999999
O   9.33799999999999 -26.164999999999 6.81099999999999
N   8.01399999999999 -24.545999999999 5.79600000000000
H   7.18700000000000 -24.789999999999 6.28000000000000
H   8.03500000000000 -23.839999999999 5.04399999999999
C   12.5830000000000 -23.335000000000 5.83399999999999
O   12.7539999999999 -22.192000000000 5.40299999999999
N   13.4450000000000 -24.292999999999 5.64900000000000
H   13.1530000000000 -25.236999999999 5.85900000000000
C   14.8670000000000 -24.160000000000 5.22200000000000
H   15.0060000000000 -23.146999999999 4.84499999999999
C   15.9079999999999 -24.175999999999 6.41399999999999
H   15.5679999999999 -25.048999999999 6.97100000000000
H   15.8469999999999 -23.295999999999 7.05499999999999
C   17.3949999999999 -24.326000000000 5.92300000000000
C   17.9579999999999 -23.454000000000 4.88699999999999
H   17.3109999999999 -22.759000000000 4.37199999999999
C   19.3069999999999 -23.452999999999 4.58500000000000
H   19.7469999999999 -22.725000000000 3.91900000000000
C   20.1039999999999 -24.356000000000 5.25000000000000
H   21.1739999999999 -24.423999999999 5.11899999999999
C   19.5700000000000 -25.312999999999 6.12300000000000
H   20.2959999999999 -25.969999999999 6.57899999999999
C   18.2409999999999 -25.289999999999 6.41099999999999
H   17.8470000000000 -25.995999999999 7.12699999999999
C   15.3300000000000 -25.265000000000 4.18400000000000
O   15.4429999999999 -26.437999999999 4.55400000000000
N   15.5419999999999 -24.867000000000 2.88700000000000
H   15.5370000000000 -23.870999999999 2.72100000000000
C   15.9079999999999 -25.731000000000 1.76499999999999
H   15.3439999999999 -26.644999999999 1.95100000000000
C   15.4130000000000 -25.193999999999 0.39600000000000
H   15.9570000000000 -24.318999999999 0.03900000000000
H   14.3989999999999 -24.800000000000 0.47300000000000
C   15.4570000000000 -26.275999999999 -0.6340000000000
O   16.1119999999999 -27.330999999999 -0.4450000000000
N   14.7880000000000 -26.102000000000 -1.7090000000000
H   14.6500000000000 -26.867999999999 -2.3530000000000
H   14.2980000000000 -25.219999999999 -1.7500000000000
C   17.3750000000000 -26.132000000000 1.78400000000000
O   18.2650000000000 -25.634000000000 1.11700000000000
N   17.6909999999999 -27.053000000000 2.73000000000000
H   16.9639999999999 -27.274999999999 3.39500000000000
C   19.0010000000000 -27.530000000000 2.99100000000000
H   19.5459999999999 -26.631000000000 3.27599999999999
C   19.0509999999999 -28.519999999999 4.13300000000000
H   18.3109999999999 -28.222000000000 4.87600000000000
H   20.0479999999999 -28.477000000000 4.57099999999999
C   18.6310000000000 -29.946999999999 3.74299999999999
H   19.4520000000000 -30.292999999999 3.11500000000000
H   17.6430000000000 -29.934999999999 3.28299999999999
C   18.7579999999999 -30.885999999999 4.92600000000000
H   18.2390000000000 -30.466999999999 5.78800000000000
H   19.8180000000000 -30.838999999999 5.17499999999999
C   18.1840000000000 -32.250000000000 4.52500000000000
H   17.2259999999999 -31.907000000000 4.13600000000000
H   17.9840000000000 -32.920000000000 5.36200000000000
N   18.9840000000000 -32.957000000000 3.53299999999999
H   19.1900000000000 -32.381999999999 2.72800000000000
H   19.8969999999999 -33.079999999999 3.94499999999999
H   18.5640000000000 -33.755000000000 3.07900000000000
C   19.7149999999999 -28.103999999999 1.78699999999999
O   20.9439999999999 -28.077000000000 1.67199999999999
N   18.9160000000000 -28.722999999999 0.88300000000000
H   17.9589999999999 -28.920000000000 1.14100000000000
C   19.4789999999999 -29.371999999999 -0.2860000000000
H   20.3870000000000 -29.932999999999 -0.0660000000000
C   18.5459999999999 -30.480000000000 -0.7200000000000
H   19.0320000000000 -30.771000000000 -1.6519999999999
H   17.5579999999999 -30.027999999999 -0.8080000000000
C   18.5090000000000 -31.596000000000 0.29300000000000
O   19.1419999999999 -32.630000000000 0.05800000000000
O   17.7469999999999 -31.431000000000 1.27600000000000
C   19.8689999999999 -28.349000000000 -1.3839999999999
O   20.9050000000000 -28.504999999999 -1.9960000000000
N   19.1260000000000 -27.221000000000 -1.5609999999999
H   18.2360000000000 -27.172000000000 -1.0850000000000
C   19.4939999999999 -26.137000000000 -2.3870000000000
H   19.7910000000000 -26.553000000000 -3.3490000000000
C   18.2300000000000 -25.225000000000 -2.5910000000000
H   17.7369999999999 -24.852000000000 -1.6930000000000
H   17.3829999999999 -25.731000000000 -3.0529999999999
C   18.6619999999999 -23.968000000000 -3.3710000000000
C   18.7439999999999 -24.056000000000 -4.7629999999999
H   18.5799999999999 -24.986000000000 -5.2880000000000
C   19.1709999999999 -22.954999999999 -5.5830000000000
H   19.4160000000000 -23.135000000000 -6.6189999999999
C   19.5309999999999 -21.742000000000 -4.9619999999999
H   19.8859999999999 -20.885999999999 -5.5179999999999
C   19.3900000000000 -21.643999999999 -3.5400000000000
H   19.4439999999999 -20.690000000000 -3.0379999999999
C   18.9899999999999 -22.754000000000 -2.6989999999999
H   18.8539999999999 -22.754999999999 -1.6279999999999
C   20.6269999999999 -25.288000000000 -1.7360000000000
O   21.4660000000000 -24.769999999999 -2.4409999999999
N   20.7360000000000 -25.254999999999 -0.3850000000000
H   19.9100000000000 -25.509000000000 0.13800000000000
C   21.8369999999999 -24.544000000000 0.30500000000000
H   21.8679999999999 -23.567000000000 -0.1770000000000
C   21.4340000000000 -24.306000000000 1.80200000000000
H   21.1750000000000 -25.240999999999 2.29800000000000
H   20.5719999999999 -23.655000000000 1.65700000000000
C   22.4229999999999 -23.589999999999 2.65399999999999
C   22.4789999999999 -22.195000000000 2.76100000000000
H   21.7300000000000 -21.542000000000 2.33800000000000
C   23.4649999999999 -21.693000000000 3.54099999999999
H   23.5689999999999 -20.626000000000 3.66900000000000
C   24.4420000000000 -22.538000000000 4.18499999999999
O   25.4439999999999 -21.955999999999 4.86700000000000
H   25.8659999999999 -22.623999999999 5.41099999999999
C   24.4430000000000 -23.920000000000 3.98099999999999
H   25.1870000000000 -24.562000000000 4.42999999999999
C   23.4490000000000 -24.397999999999 3.14400000000000
H   23.4179999999999 -25.457999999999 2.94200000000000
C   23.1789999999999 -25.274999999999 0.12700000000000
O   24.1769999999999 -24.629999999999 -0.2810000000000
N   23.2280000000000 -26.588000000000 0.35600000000000
H   22.4319999999999 -27.021999999999 0.80100000000000
C   24.3709999999999 -27.512000000000 0.05700000000000
H   25.1490000000000 -27.085999999999 0.69199999999999
C   23.9460000000000 -28.929999999999 0.55900000000000
H   23.1209999999999 -29.242999999999 -0.0820000000000
H   23.5970000000000 -28.885000000000 1.59100000000000
C   25.1619999999999 -29.917999999999 0.50000000000000
O   26.1789999999999 -29.609999999999 1.13100000000000
O   24.9529999999999 -31.071999999999 0.02000000000000
C   24.7600000000000 -27.545999999999 -1.3950000000000
O   25.9140000000000 -27.625000000000 -1.7600000000000
N   23.7650000000000 -27.411000000000 -2.2860000000000
H   22.8060000000000 -27.318999999999 -1.9840000000000
C   24.0590000000000 -27.225999999999 -3.7250000000000
H   24.7970000000000 -27.934000000000 -4.1040000000000
C   22.8069999999999 -27.437999999999 -4.5819999999999
H   22.1670000000000 -26.559999999999 -4.4950000000000
H   22.1250000000000 -28.173999999999 -4.1570000000000
C   23.0300000000000 -27.565999999999 -6.1210000000000
C   23.6829999999999 -28.757000000000 -6.6170000000000
H   24.0249999999999 -29.524000000000 -5.9390000000000
C   23.8479999999999 -28.914999999999 -8.0410000000000
H   24.2639999999999 -29.844000000000 -8.4019999999999
C   23.5180000000000 -27.849000000000 -8.9130000000000
H   23.7940000000000 -27.995999999999 -9.9469999999999
C   22.9209999999999 -26.742999999999 -8.3620000000000
H   22.7869999999999 -25.960000000000 -9.0939999999999
C   22.6209999999999 -26.548999999999 -7.0060000000000
H   22.0859999999999 -25.693000000000 -6.6210000000000
C   24.7149999999999 -25.847000000000 -3.9319999999999
O   25.6759999999999 -25.736000000000 -4.7050000000000
N   24.3829999999999 -24.806999999999 -3.1370000000000
H   23.5689999999999 -24.850000000000 -2.5409999999999
C   24.9639999999999 -23.487999999999 -3.3540000000000
H   25.0399999999999 -23.426999999999 -4.4390000000000
C   23.9759999999999 -22.480000000000 -2.8590000000000
H   23.8219999999999 -22.785000000000 -1.8240000000000
H   24.3900000000000 -21.474000000000 -2.9359999999999
H   23.0060000000000 -22.591000000000 -3.3450000000000
C   26.3670000000000 -23.410000000000 -2.7200000000000
O   27.2869999999999 -22.937000000000 -3.3929999999999
N   26.4879999999999 -24.056999999999 -1.5500000000000
H   25.6350000000000 -24.431000000000 -1.1599999999999
C   27.8090000000000 -24.350000000000 -1.0309999999999
H   28.2970000000000 -23.399999999999 -0.8179999999999
C   27.6969999999999 -25.147999999999 0.32500000000000
H   27.0869999999999 -26.039000000000 0.17300000000000
C   28.9950000000000 -25.640999999999 0.92800000000000
H   29.5450000000000 -24.786999999999 1.32300000000000
H   28.7729999999999 -26.410000000000 1.66799999999999
H   29.5919999999999 -26.149999999999 0.17200000000000
C   27.1630000000000 -24.332000000000 1.47600000000000
H   26.8580000000000 -25.015000000000 2.26900000000000
H   27.8909999999999 -23.641999999999 1.90300000000000
H   26.2890000000000 -23.751000000000 1.18100000000000
C   28.6179999999999 -25.182999999999 -2.0970000000000
O   29.7210000000000 -24.791000000000 -2.5350000000000
N   28.0949999999999 -26.237999999999 -2.7360000000000
H   27.2240000000000 -26.603000000000 -2.3769999999999
C   28.9420000000000 -27.036000000000 -3.7460000000000
H   29.9390000000000 -27.167000000000 -3.3239999999999
C   28.2340000000000 -28.435999999999 -3.9769999999999
H   28.8299999999999 -28.917000000000 -4.7530000000000
H   27.1950000000000 -28.382000000000 -4.3029999999999
O   28.2360000000000 -29.207999999999 -2.8130000000000
H   27.9929999999999 -28.789999999999 -1.9840000000000
C   29.2149999999999 -26.428999999999 -5.1079999999999
O   30.2330000000000 -26.785000000000 -5.7530000000000
N   28.3350000000000 -25.507999999999 -5.5709999999999
H   27.5899999999999 -25.251000000000 -4.9390000000000
C   28.6769999999999 -24.615999999999 -6.7190000000000
H   28.7369999999999 -25.335000000000 -7.5359999999999
C   27.5560000000000 -23.585999999999 -7.0149999999999
H   27.4229999999999 -22.894999999999 -6.1840000000000
H   26.5960000000000 -24.102000000000 -7.0259999999999
C   27.5489999999999 -22.762000000000 -8.2989999999999
H   28.5530000000000 -22.361000000000 -8.4350000000000
H   26.7620000000000 -22.010000000000 -8.3580000000000
C   27.3840000000000 -23.754999999999 -9.4700000000000
H   26.4699999999999 -24.329999999999 -9.3170000000000
H   28.1859999999999 -24.492999999999 -9.4710000000000
C   27.4179999999999 -23.099000000000 -10.852000000000
H   28.2970000000000 -22.489000000000 -11.057999999999
H   26.5749999999999 -22.410000000000 -10.903999999999
N   27.4649999999999 -24.160000000000 -11.894000000000
H   26.6729999999999 -24.785000000000 -11.862999999999
H   27.5740000000000 -23.792999999999 -12.829000000000
H   28.2800000000000 -24.757000000000 -11.877000000000
C   29.9810000000000 -23.724000000000 -6.4729999999999
O   30.7620000000000 -23.579999999999 -7.4070000000000
N   30.0030000000000 -23.025999999999 -5.3090000000000
H   29.3990000000000 -23.318999999999 -4.5540000000000
C   30.9420000000000 -21.960000000000 -4.9349999999999
H   31.4280000000000 -21.559000000000 -5.8239999999999
H   31.7130000000000 -22.500000000000 -4.3849999999999
C   30.4029999999999 -20.771000000000 -4.1079999999999
O   31.1389999999999 -19.812000000000 -3.9049999999999
N   29.1260000000000 -20.748999999999 -3.6320000000000
H   28.6610000000000 -21.644999999999 -3.6000000000000
C   28.5249999999999 -19.736000000000 -2.7620000000000
H   28.8750000000000 -18.711999999999 -2.8950000000000
C   27.0380000000000 -19.666000000000 -3.0680000000000
H   26.4649999999999 -19.126999999999 -2.3130000000000
H   26.6799999999999 -20.685999999999 -3.2029999999999
C   26.8129999999999 -18.943999999999 -4.3399999999999
C   26.6939999999999 -19.695000000000 -5.5090000000000
H   26.4890000000000 -20.753000000000 -5.4409999999999
C   26.5740000000000 -19.112999999999 -6.8150000000000
H   26.3539999999999 -19.675000000000 -7.7100000000000
C   26.7180000000000 -17.701000000000 -6.9660000000000
H   26.8859999999999 -17.262000000000 -7.9390000000000
C   26.7409999999999 -16.905000000000 -5.7900000000000
H   26.9759999999999 -15.852000000000 -5.7709999999999
C   26.8260000000000 -17.562999999999 -4.4960000000000
H   27.0880000000000 -16.960000000000 -3.6389999999999
C   28.7740000000000 -19.940999999999 -1.2940000000000
O   29.3760000000000 -20.899999999999 -0.8720000000000
N   28.3109999999999 -18.934000000000 -0.4780000000000
H   27.8140000000000 -18.153999999999 -0.8850000000000
C   28.4520000000000 -18.838000000000 1.04099999999999
H   28.2729999999999 -17.823000000000 1.39500000000000
C   27.3670000000000 -19.745000000000 1.63999999999999
H   27.0930000000000 -19.375000000000 2.62800000000000
H   27.6789999999999 -20.782000000000 1.76899999999999
C   26.0109999999999 -19.638999999999 0.92400000000000
C   25.5380000000000 -18.349000000000 0.58700000000000
H   26.0300000000000 -17.400999999999 0.74300000000000
C   24.2570000000000 -18.254999999999 0.05200000000000
H   23.8369999999999 -17.297000000000 -0.2190000000000
C   23.4649999999999 -19.385999999999 -0.2360000000000
H   22.4800000000000 -19.242000000000 -0.6550000000000
C   23.8419999999999 -20.625000000000 0.20900000000000
H   23.1159999999999 -21.420000000000 0.12700000000000
C   25.1060000000000 -20.769999999999 0.79600000000000
H   25.2959999999999 -21.742000000000 1.22500000000000
C   29.8689999999999 -19.056999999999 1.67700000000000
O   30.0289999999999 -19.170000000000 2.90399999999999
N   30.9450000000000 -19.129999999999 0.86300000000000
H   30.7540000000000 -19.274000000000 -0.1180000000000
C   32.2999999999999 -18.963000000000 1.23600000000000
H   32.3639999999999 -19.577999999999 2.13399999999999
C   33.2689999999999 -19.710999999999 0.19100000000000
H   32.8620000000000 -20.721000000000 0.15100000000000
H   34.2710000000000 -19.719000000000 0.61900000000000
C   33.4339999999999 -19.202999999999 -1.1579999999999
H   33.7169999999999 -18.150999999999 -1.1750000000000
H   32.4900000000000 -19.390999999999 -1.6690000000000
C   34.5200000000000 -20.003000000000 -1.8280000000000
H   34.0799999999999 -20.966000000000 -2.0870000000000
H   35.4050000000000 -20.181000000000 -1.2170000000000
C   35.0559999999999 -19.300000000000 -3.0920000000000
H   35.5619999999999 -18.376999999999 -2.8100000000000
H   34.2370000000000 -18.884000000000 -3.6779999999999
N   35.8089999999999 -20.184999999999 -3.9590000000000
H   36.2680000000000 -19.675000000000 -4.7000000000000
H   36.5499999999999 -20.524000000000 -3.3620000000000
H   35.2599999999999 -20.980000000000 -4.2519999999999
C   32.8070000000000 -17.585000000000 1.64399999999999
O   32.3410000000000 -16.585000000000 1.12500000000000
N   33.7070000000000 -17.492999999999 2.63499999999999
H   34.1139999999999 -18.327999999999 3.02999999999999
C   34.3170000000000 -16.125000000000 2.94800000000000
H   33.6400000000000 -15.272999999999 3.00999999999999
C   35.2130000000000 -16.283999999999 4.24899999999999
H   35.8440000000000 -15.396000000000 4.26499999999999
H   35.7599999999999 -17.214999999999 4.10100000000000
C   34.4709999999999 -16.500000000000 5.59799999999999
H   35.1869999999999 -16.734999999999 6.38499999999999
H   33.8750000000000 -17.408000000000 5.51199999999999
C   33.5369999999999 -15.367000000000 6.00199999999999
O   33.6550000000000 -14.262999999999 5.42900000000000
O   32.5900000000000 -15.489000000000 6.78800000000000
C   35.2049999999999 -15.740000000000 1.79899999999999
O   36.0510000000000 -16.548999999999 1.42999999999999
N   34.8430000000000 -14.558999999999 1.17900000000000
H   34.1520000000000 -14.002000000000 1.66199999999999
C   35.2860000000000 -14.166000000000 -0.1540000000000
H   36.2839999999999 -14.474000000000 -0.4660000000000
H   35.3800000000000 -13.080000000000 -0.1360000000000
C   34.2500000000000 -14.371999999999 -1.2880000000000
O   34.7150000000000 -14.262999999999 -2.4340000000000
N   33.0170000000000 -14.836000000000 -0.9450000000000
H   32.9170000000000 -15.192999999999 -0.0060000000000
C   31.9080000000000 -14.785999999999 -1.8910000000000
H   32.3149999999999 -14.881999999999 -2.8980000000000
C   30.8859999999999 -15.893000000000 -1.6710000000000
H   30.4699999999999 -15.855000000000 -0.6630000000000
H   31.4179999999999 -16.843000000000 -1.7200000000000
O   29.8189999999999 -15.779999999999 -2.5890000000000
H   30.0749999999999 -15.983000000000 -3.4920000000000
C   31.3309999999999 -13.351000000000 -1.8230000000000
O   31.0180000000000 -12.846000000000 -0.7460000000000
N   31.1230000000000 -12.750999999999 -2.9969999999999
H   31.2590000000000 -13.369999999999 -3.7829999999999
C   30.7600000000000 -11.428000000000 -3.2759999999999
H   31.2789999999999 -10.784000000000 -2.5659999999999
C   31.2899999999999 -11.051999999999 -4.6980000000000
H   32.3400000000000 -11.335000000000 -4.7750000000000
H   31.3109999999999 -9.9689999999999 -4.8230000000000
O   30.4589999999999 -11.664999999999 -5.5750000000000
H   30.6439999999999 -12.602999999999 -5.6669999999999
C   29.2959999999999 -11.071999999999 -3.0850000000000
O   29.0289999999999 -9.9000000000000 -3.2149999999999
N   28.4020000000000 -12.114000000000 -2.8190000000000
H   28.7229999999999 -13.060000000000 -2.9740000000000
C   27.0820000000000 -11.880000000000 -2.2440000000000
H   26.9329999999999 -10.807000000000 -2.1170000000000
C   25.9660000000000 -12.429999999999 -3.1010000000000
H   25.7839999999999 -11.836999999999 -3.9969999999999
C   26.0459999999999 -13.929000000000 -3.4409999999999
H   25.5700000000000 -14.510999999999 -2.6509999999999
H   25.4710000000000 -13.984999999999 -4.3650000000000
H   27.0659999999999 -14.291999999999 -3.5690000000000
C   24.5539999999999 -12.218000000000 -2.4049999999999
H   24.3960000000000 -11.259999999999 -1.9090000000000
H   23.8299999999999 -12.468000000000 -3.1800000000000
H   24.4269999999999 -12.971000000000 -1.6279999999999
C   26.9680000000000 -12.474000000000 -0.8380000000000
O   27.1209999999999 -13.663999999999 -0.6440000000000
N   26.7289999999999 -11.664999999999 0.19800000000000
H   26.7280000000000 -10.660000000000 0.10200000000000
C   26.3580000000000 -12.082000000000 1.49900000000000
H   26.9589999999999 -12.960000000000 1.73700000000000
C   26.8969999999999 -11.015000000000 2.48700000000000
H   26.3460000000000 -10.089000000000 2.32300000000000
H   27.9239999999999 -10.804000000000 2.18800000000000
C   26.9009999999999 -11.571999999999 3.91000000000000
H   27.7180000000000 -12.291999999999 3.95000000000000
H   25.9469999999999 -12.085000000000 4.02599999999999
C   27.1439999999999 -10.564999999999 5.11399999999999
O   26.2630000000000 -10.521000000000 5.98700000000000
O   28.2510000000000 -10.009999999999 5.17199999999999
C   24.8790000000000 -12.534000000000 1.65700000000000
O   24.0000000000000 -11.771000000000 1.37400000000000
N   24.5779999999999 -13.704000000000 2.23400000000000
H   25.3449999999999 -14.282999999999 2.56199999999999
C   23.1990000000000 -14.128000000000 2.56499999999999
H   22.5770000000000 -14.016999999999 1.67599999999999
C   23.2379999999999 -15.619999999999 2.96499999999999
H   23.7779999999999 -15.702000000000 3.91000000000000
H   23.8009999999999 -16.181000000000 2.21800000000000
C   21.8470000000000 -16.268999999999 3.12400000000000
H   21.1840000000000 -15.596000000000 3.66599999999999
C   21.2220000000000 -16.614999999999 1.77000000000000
H   20.2079999999999 -16.980000000000 1.92700000000000
H   21.1870000000000 -15.734000000000 1.13300000000000
H   21.8039999999999 -17.390999999999 1.27499999999999
C   21.9630000000000 -17.573000000000 3.91400000000000
H   22.6189999999999 -18.269999999999 3.39100000000000
H   22.3719999999999 -17.368999999999 4.90399999999999
H   20.9789999999999 -18.027999999999 4.02500000000000
C   22.5949999999999 -13.253999999999 3.69400000000000
O   23.0799999999999 -13.314000000000 4.82099999999999
N   21.7229999999999 -12.298999999999 3.34399999999999
H   21.4239999999999 -12.305999999999 2.37300000000000
C   21.2759999999999 -11.164999999999 4.18900000000000
H   21.6050000000000 -11.327999999999 5.21499999999999
C   21.9160000000000 -9.8499999999999 3.68699999999999
H   21.3900000000000 -9.0000000000000 4.12399999999999
H   21.8079999999999 -9.7859999999999 2.60500000000000
C   23.3969999999999 -9.7249999999999 4.07899999999999
H   23.9510000000000 -10.586999999999 3.71099999999999
H   23.4669999999999 -9.7270000000000 5.16800000000000
C   24.0670000000000 -8.4429999999999 3.55600000000000
H   25.0760000000000 -8.4079999999999 3.97299999999999
H   23.5330000000000 -7.5670000000000 3.92399999999999
C   24.1890000000000 -8.4009999999999 2.02300000000000
H   24.0519999999999 -9.4109999999999 1.62700000000000
H   25.2059999999999 -8.0890000000000 1.76699999999999
N   23.2300000000000 -7.4669999999999 1.38300000000000
H   22.2630000000000 -7.6619999999999 1.61700000000000
H   23.4250000000000 -6.4980000000000 1.62500000000000
H   23.3009999999999 -7.5430000000000 0.36800000000000
C   19.7510000000000 -11.023999999999 4.27200000000000
O   19.2579999999999 -10.204000000000 5.04300000000000
N   19.0040000000000 -11.827999999999 3.51500000000000
H   19.5019999999999 -12.512000000000 2.95900000000000
C   17.5399999999999 -11.900000000000 3.51799999999999
H   17.1419999999999 -11.080000000000 4.11099999999999
C   16.9660000000000 -11.804999999999 2.08700000000000
H   15.8900000000000 -11.951000000000 2.16500000000000
H   17.3599999999999 -12.619999999999 1.48100000000000
C   17.1879999999999 -10.512999999999 1.33900000000000
N   16.2229999999999 -9.7970000000000 0.66300000000000
H   15.2409999999999 -10.029999999999 0.58500000000000
C   16.8109999999999 -8.7249999999999 0.10500000000000
H   16.3030000000000 -7.9699999999999 -0.4800000000000
N   18.1260000000000 -8.7240000000000 0.36700000000000
C   18.3780000000000 -9.8689999999999 1.12999999999999
H   19.3470000000000 -10.185000000000 1.48800000000000
C   17.1039999999999 -13.228999999999 4.15299999999999
O   17.4699999999999 -14.291999999999 3.64699999999999
N   16.2469999999999 -13.162000000000 5.17600000000000
H   15.8940000000000 -12.252000000000 5.44899999999999
C   15.8910000000000 -14.284000000000 6.05799999999999
H   16.0150000000000 -15.233000000000 5.53399999999999
C   16.8120000000000 -14.256999999999 7.29600000000000
H   16.4740000000000 -15.005000000000 8.01500000000000
H   16.7089999999999 -13.285999999999 7.78200000000000
C   18.2800000000000 -14.525000000000 7.03899999999999
C   18.7349999999999 -15.849999999999 6.89799999999999
H   18.0339999999999 -16.669000000000 6.96100000000000
C   20.0990000000000 -16.111000000000 6.68200000000000
H   20.4450000000000 -17.129000000000 6.56799999999999
C   21.0150000000000 -15.044999999999 6.62899999999999
H   22.0670000000000 -15.234999999999 6.46999999999999
C   20.5650000000000 -13.724999999999 6.79699999999999
H   21.2749999999999 -12.912000000000 6.78300000000000
C   19.1999999999999 -13.461000000000 6.99600000000000
H   18.8649999999999 -12.442000000000 7.12999999999999
C   14.4369999999999 -14.172000000000 6.54699999999999
O   13.8859999999999 -13.070999999999 6.57599999999999
N   13.9600000000000 -15.218000000000 7.23299999999999
H   14.4840000000000 -16.079000000000 7.21800000000000
C   12.9559999999999 -15.079000000000 8.29199999999999
H   12.1720000000000 -14.404999999999 7.94400000000000
C   12.2940000000000 -16.434000000000 8.60200000000000
H   11.7390000000000 -16.338999999999 9.53700000000000
H   13.0679999999999 -17.185999999999 8.76299999999999
C   11.3119999999999 -16.917000000000 7.54499999999999
C   10.1500000000000 -16.167000000000 7.27299999999999
H   9.96700000000000 -15.240999999999 7.80199999999999
C   9.21899999999999 -16.615999999999 6.31900000000000
H   8.33300000000000 -16.030999999999 6.11500000000000
C   9.44100000000000 -17.824000000000 5.63499999999999
H   8.72499999999999 -18.170999999999 4.90200000000000
C   10.5890000000000 -18.585999999999 5.91399999999999
H   10.7509999999999 -19.527000000000 5.40700000000000
C   11.5190000000000 -18.135000000000 6.86899999999999
H   12.3829999999999 -18.742000000000 7.09400000000000
C   13.5679999999999 -14.429000000000 9.55199999999999
O   14.1029999999999 -15.105000000000 10.4350000000000
N   13.5470000000000 -13.095000000000 9.60399999999999
H   13.1660000000000 -12.614000000000 8.79899999999999
C   13.6069999999999 -12.346999999999 10.8680000000000
H   14.4909999999999 -12.644000000000 11.4280000000000
C   13.7010000000000 -10.833999999999 10.5690000000000
H   13.5370000000000 -10.282000000000 11.4949999999999
H   12.9019999999999 -10.550000000000 9.88400000000000
C   15.0359999999999 -10.384000000000 9.99200000000000
C   16.0320000000000 -9.8680000000000 10.8439999999999
H   15.8409999999999 -9.7799999999999 11.9070000000000
C   17.2880000000000 -9.4969999999999 10.3290000000000
H   18.0560000000000 -9.1270000000000 10.9949999999999
C   17.5560000000000 -9.6400000000000 8.95599999999999
H   18.5320000000000 -9.3859999999999 8.56199999999999
C   16.5590000000000 -10.135999999999 8.09800000000000
H   16.7669999999999 -10.259000000000 7.04499999999999
C   15.3000000000000 -10.499000000000 8.61100000000000
H   14.5399999999999 -10.882999999999 7.94500000000000
C   12.3910000000000 -12.692000000000 11.7550000000000
O   11.4030000000000 -13.256999999999 11.2750000000000
N   12.3759999999999 -12.230000000000 13.0039999999999
H   13.1899999999999 -11.740000000000 13.3659999999999
C   11.2249999999999 -12.391000000000 13.8949999999999
H   10.3780000000000 -12.798999999999 13.3439999999999
C   11.6029999999999 -13.410000000000 14.9749999999999
H   11.9659999999999 -14.324999999999 14.5050000000000
H   12.3879999999999 -13.006000000000 15.6170000000000
H   10.7240000000000 -13.653999999999 15.5709999999999
C   10.7710000000000 -11.039999999999 14.4710000000000
O   11.5730000000000 -10.114000000000 14.5909999999999
N   9.51200000000000 -10.955000000000 14.9109999999999
H   8.91699999999999 -11.768000000000 14.8499999999999
C   8.96499999999999 -9.7729999999999 15.5890000000000
H   9.80199999999999 -9.1739999999999 15.9499999999999
C   8.17600000000000 -8.8750000000000 14.6090000000000
H   8.79499999999999 -8.6920000000000 13.7289999999999
H   8.01299999999999 -7.9150000000000 15.0960000000000
C   6.80799999999999 -9.4139999999999 14.1539999999999
H   6.16099999999999 -9.5489999999999 15.0210000000000
H   6.94700000000000 -10.378000000000 13.6690000000000
C   6.12300000000000 -8.4719999999999 13.1630000000000
O   6.49800000000000 -8.3819999999999 12.0009999999999
N   5.10200000000000 -7.7439999999999 13.5670000000000
H   4.77700000000000 -7.0069999999999 12.9459999999999
H   4.74500000000000 -7.8200000000000 14.5129999999999
C   8.14799999999999 -10.167999999999 16.8249999999999
O   7.54300000000000 -11.247999999999 16.8790000000000
N   8.21700000000000 -9.3270000000000 17.8530000000000
H   8.75399999999999 -8.4710000000000 17.7390000000000
C   7.53099999999999 -9.5299999999999 19.1280000000000
H   7.61200000000000 -10.585000000000 19.3880000000000
C   8.28299999999999 -8.7530000000000 20.2259999999999
H   9.33799999999999 -9.0359999999999 20.1879999999999
H   7.91000000000000 -9.0709999999999 21.1969999999999
C   8.17800000000000 -7.2279999999999 20.1380000000000
O   7.23599999999999 -6.6940000000000 19.5189999999999
O   9.04299999999999 -6.5320000000000 20.7149999999999
C   6.01900000000000 -9.2100000000000 19.0629999999999
O   5.45300000000000 -8.9420000000000 17.9959999999999
N   5.33699999999999 -9.3119999999999 20.2070000000000
H   5.84199999999999 -9.5579999999999 21.0489999999999
C   3.90700000000000 -9.0120000000000 20.3260000000000
H   3.56000000000000 -9.3539999999999 21.3000000000000
H   3.35800000000000 -9.5579999999999 19.5579999999999
C   3.56599999999999 -7.5199999999999 20.2010000000000
O   2.53600000000000 -7.1890000000000 19.6080000000000
N   4.45500000000000 -6.6260000000000 20.6509999999999
H   5.30299999999999 -6.9740000000000 21.0809999999999
C   4.30400000000000 -5.1699999999999 20.5399999999999
H   3.31700000000000 -4.8860000000000 20.9119999999999
C   5.37600000000000 -4.4669999999999 21.4050000000000
H   5.36899999999999 -3.4070000000000 21.1449999999999
H   6.36599999999999 -4.8479999999999 21.1630000000000
C   5.18599999999999 -4.5499999999999 22.9160000000000
O   4.45699999999999 -5.3700000000000 23.4609999999999
N   5.76100000000000 -3.6230000000000 23.6419999999999
H   5.65200000000000 -3.6219999999999 24.6419999999999
H   6.36599999999999 -2.9310000000000 23.2100000000000
C   4.39599999999999 -4.6570000000000 19.0859999999999
O   3.76600000000000 -3.6530000000000 18.7609999999999
N   5.15000000000000 -5.3170000000000 18.1999999999999
H   5.70600000000000 -6.0890000000000 18.5629999999999
C   5.52099999999999 -4.7969999999999 16.8769999999999
H   6.16500000000000 -3.9300000000000 17.0279999999999
C   6.34799999999999 -5.8760000000000 16.1679999999999
H   6.51400000000000 -5.5960000000000 15.1289999999999
H   7.30900000000000 -5.9980000000000 16.6679999999999
H   5.82599999999999 -6.8289999999999 16.1930000000000
C   4.34300000000000 -4.3190000000000 16.0030000000000
O   4.33900000000000 -3.1720000000000 15.5459999999999
N   3.28500000000000 -5.1280000000000 15.8699999999999
H   3.35300000000000 -6.0700000000000 16.2379999999999
C   2.06700000000000 -4.7530000000000 15.1419999999999
H   2.36399999999999 -4.3860000000000 14.1579999999999
C   1.21700000000000 -6.0129999999999 14.9390000000000
H   0.36000000000000 -5.7770000000000 14.3079999999999
H   1.81099999999999 -6.7859999999999 14.4489999999999
H   0.85800000000000 -6.3799999999999 15.9000000000000
C   1.23900000000000 -3.6290000000000 15.8089999999999
O   0.40400000000000 -3.0099999999999 15.1449999999999
N   1.47900000000000 -3.3210000000000 17.0889999999999
H   2.21000000000000 -3.8310000000000 17.5700000000000
C   0.88800000000000 -2.1760000000000 17.8039999999999
H   -0.0860000000000 -1.9450000000000 17.3719999999999
C   0.68700000000000 -2.5000000000000 19.3039999999999
H   1.66300000000000 -2.6720000000000 19.7560000000000
C   0.05300000000000 -1.3129999999999 20.0569999999999
H   -0.1820000000000 -1.6060000000000 21.0799999999999
H   0.74800000000000 -0.4730000000000 20.0960000000000
H   -0.8620000000000 -0.9870000000000 19.5620000000000
C   -0.1410000000000 -3.7860000000000 19.5219999999999
H   -0.1890000000000 -3.9809999999999 20.5910000000000
H   0.37500000000000 -4.6360000000000 19.0760000000000
C   -1.5720000000000 -3.7360000000000 18.9699999999999
H   -2.0850000000000 -4.6669999999999 19.2029999999999
H   -2.1240000000000 -2.9180000000000 19.4289999999999
H   -1.5589999999999 -3.6099999999999 17.8880000000000
C   1.76099999999999 -0.9290000000000 17.6359999999999
O   1.24200000000000 0.10700000000000 17.2330000000000
N   3.08800000000000 -1.0669999999999 17.6709999999999
H   3.47299999999999 -1.9440000000000 18.0090000000000
C   4.03899999999999 0.01300000000000 17.3679999999999
H   3.83900000000000 0.84800000000000 18.0369999999999
C   5.46800000000000 -0.4600000000000 17.6389999999999
H   6.15500000000000 0.37200000000000 17.4819999999999
H   5.72400000000000 -1.2749999999999 16.9609999999999
O   5.57399999999999 -0.9070000000000 18.9759999999999
H   6.47799999999999 -1.2780000000000 19.1069999999999
C   3.93100000000000 0.52700000000000 15.9260000000000
O   3.91299999999999 1.73900000000000 15.7029999999999
N   3.66000000000000 -0.3520000000000 14.9559999999999
H   3.70100000000000 -1.3420000000000 15.1899999999999
C   3.38499999999999 0.02500000000000 13.5570000000000
H   4.18299999999999 0.68600000000000 13.2170000000000
C   3.39800000000000 -1.2380000000000 12.6769999999999
H   2.91000000000000 -1.0040000000000 11.7300000000000
H   2.81700000000000 -2.0259999999999 13.1600000000000
C   4.79800000000000 -1.7649999999999 12.3409999999999
O   4.87999999999999 -2.7130000000000 11.5229999999999
O   5.82500000000000 -1.2000000000000 12.7850000000000
C   2.06499999999999 0.81000000000000 13.3539999999999
O   1.87599999999999 1.42900000000000 12.3000000000000
N   1.22200000000000 0.88600000000000 14.3910000000000
H   1.49300000000000 0.39700000000000 15.2360000000000
C   -0.0660000000000 1.58900000000000 14.4380000000000
H   -0.3140000000000 1.97000000000000 13.4459999999999
C   -1.1390000000000 0.55600000000000 14.8320000000000
H   -0.7950000000000 -0.0020000000000 15.7020000000000
H   -1.2330000000000 -0.1660000000000 14.0190000000000
C   -2.5150000000000 1.10400000000000 15.1590000000000
C   -3.5139999999999 1.16900000000000 14.1679999999999
H   -3.2940000000000 0.84600000000000 13.1609999999999
C   -4.8029999999999 1.63700000000000 14.4949999999999
H   -5.5750000000000 1.68500000000000 13.7409999999999
C   -5.0949999999999 2.03200000000000 15.8100000000000
O   -6.3289999999999 2.49299999999999 16.1329999999999
H   -6.9880000000000 2.28200000000000 15.4420000000000
C   -4.1050000000000 1.95600000000000 16.8000000000000
H   -4.3479999999999 2.24000000000000 17.8120000000000
C   -2.8159999999999 1.49200000000000 16.4789999999999
H   -2.0590000000000 1.42500000000000 17.2510000000000
C   -0.0280000000000 2.80399999999999 15.3889999999999
O   -0.3980000000000 3.89500000000000 14.9649999999999
N   0.73100000000000 2.72699999999999 16.4890000000000
H   1.04099999999999 1.80600000000000 16.7770000000000
C   1.18300000000000 3.86500000000000 17.3129999999999
H   0.30100000000000 4.40000000000000 17.6640000000000
C   1.94900000000000 3.31599999999999 18.5369999999999
H   2.87800000000000 2.86600000000000 18.1870000000000
H   1.34900000000000 2.52999999999999 18.9989999999999
C   2.28600000000000 4.34700000000000 19.6269999999999
O   1.60200000000000 5.39100000000000 19.7369999999999
O   3.22000000000000 4.09600000000000 20.4280000000000
C   2.04700000000000 4.86300000000000 16.5139999999999
O   2.15099999999999 6.03599999999999 16.8659999999999
N   2.55100000000000 4.46800000000000 15.3420000000000
H   2.46300000000000 3.48700000000000 15.1120000000000
C   3.15700000000000 5.36800000000000 14.3580000000000
H   4.00800000000000 5.85299999999999 14.8390000000000
C   3.68699999999999 4.52899999999999 13.1829999999999
H   2.89699999999999 4.41800000000000 12.4399999999999
H   3.91299999999999 3.52400000000000 13.5429999999999
C   4.94099999999999 5.06299999999999 12.5050000000000
C   4.90899999999999 6.25000000000000 11.7460000000000
H   3.99900000000000 6.82500000000000 11.6790000000000
C   6.05700000000000 6.69599999999999 11.0660000000000
H   6.01999999999999 7.60599999999999 10.4890000000000
C   7.24399999999999 5.95500000000000 11.1389999999999
O   8.33500000000000 6.35200000000000 10.4280000000000
H   8.19400000000000 7.21900000000000 10.0310000000000
C   7.29499999999999 4.78599999999999 11.9130000000000
H   8.21599999999999 4.22700000000000 11.9870000000000
C   6.14700000000000 4.33999999999999 12.5960000000000
H   6.19000000000000 3.43400000000000 13.1869999999999
C   2.19400000000000 6.48200000000000 13.8800000000000
O   2.64699999999999 7.56700000000000 13.5220000000000
N   0.86800000000000 6.30799999999999 13.9800000000000
H   0.51800000000000 5.41600000000000 14.3190000000000
C   -0.1170000000000 7.37399999999999 13.7240000000000
H   0.14700000000000 7.83900000000000 12.7750000000000
C   -1.5300000000000 6.78599999999999 13.5709999999999
H   -2.2429999999999 7.60799999999999 13.5000000000000
H   -1.7780000000000 6.22200000000000 14.4719999999999
C   -1.7310000000000 5.91199999999999 12.3399999999999
C   -2.2320000000000 4.60200000000000 12.4730000000000
H   -2.4640000000000 4.21000000000000 13.4550000000000
C   -2.4399999999999 3.80299999999999 11.3309999999999
H   -2.8290000000000 2.80200000000000 11.4309999999999
C   -2.1440000000000 4.30700000000000 10.0570000000000
O   -2.3510000000000 3.52899999999999 8.96100000000000
H   -1.9270000000000 3.90799999999999 8.16499999999999
C   -1.6539999999999 5.61300000000000 9.91600000000000
H   -1.4540000000000 6.00900000000000 8.93399999999999
C   -1.4570000000000 6.42100000000000 11.0530000000000
H   -1.1160000000000 7.43900000000000 10.9339999999999
C   -0.1050000000000 8.52299999999999 14.7539999999999
O   -0.5840000000000 9.60900000000000 14.4250000000000
N   0.65900000000000 8.40799999999999 15.8539999999999
H   1.03400000000000 7.48599999999999 16.0670000000000
C   1.14799999999999 9.52800000000000 16.6969999999999
H   0.29400000000000 10.0540000000000 17.1299999999999
C   1.98100000000000 8.90300000000000 17.8299999999999
H   2.88499999999999 8.47300000000000 17.3939999999999
H   1.39300000000000 8.09500000000000 18.2689999999999
C   2.39800000000000 9.84600000000000 18.9669999999999
H   1.51200000000000 10.1820000000000 19.5079999999999
H   2.91999999999999 10.7110000000000 18.5609999999999
C   3.35100000000000 9.13899999999999 19.9379999999999
H   3.66699999999999 9.85500000000000 20.6980000000000
H   4.24399999999999 8.82900000000000 19.3900000000000
N   2.73600000000000 7.95000000000000 20.5609999999999
H   2.47600000000000 7.17100000000000 19.9589999999999
C   2.53900000000000 7.72400000000000 21.8430000000000
N   2.79400000000000 8.58799999999999 22.7789999999999
H   3.06300000000000 9.53899999999999 22.5509999999999
H   2.51799999999999 8.37100000000000 23.7300000000000
N   2.05500000000000 6.58000000000000 22.2079999999999
H   1.88999999999999 5.88600000000000 21.4810000000000
H   2.06999999999999 6.32500000000000 23.1829999999999
C   1.98500000000000 10.5609999999999 15.9169999999999
O   2.06099999999999 11.7289999999999 16.3090000000000
N   2.45800000000000 10.1690000000000 14.7330000000000
H   2.34300000000000 9.18999999999999 14.5009999999999
C   3.27499999999999 10.9510000000000 13.8010000000000
H   3.49800000000000 11.9109999999999 14.2639999999999
C   4.61000000000000 10.2159999999999 13.5779999999999
H   5.30499999999999 10.9169999999999 13.1189999999999
H   4.44099999999999 9.41200000000000 12.8599999999999
C   5.28500000000000 9.62500000000000 14.8130000000000
C   5.54199999999999 10.4149999999999 15.9520000000000
H   5.22499999999999 11.4480000000000 15.9840000000000
C   6.23099999999999 9.86700000000000 17.0539999999999
H   6.43400000000000 10.4680000000000 17.9280000000000
C   6.68700000000000 8.54199999999999 17.0180000000000
O   7.40700000000000 8.04400000000000 18.0590000000000
H   7.82899999999999 7.20200000000000 17.8419999999999
C   6.41600000000000 7.74399999999999 15.8979999999999
H   6.75300000000000 6.71800000000000 15.8759999999999
C   5.70500000000000 8.27800000000000 14.8049999999999
H   5.51199999999999 7.65800000000000 13.9440000000000
C   2.51299999999999 11.2620000000000 12.4890000000000
O   3.08700000000000 11.3230000000000 11.3949999999999
N   1.18900000000000 11.4190000000000 12.6039999999999
H   0.79400000000000 11.2840000000000 13.5259999999999
C   0.26000000000000 11.9420000000000 11.5969999999999
H   0.82700000000000 12.4120000000000 10.7910000000000
C   -0.5659999999999 10.7750000000000 11.0210000000000
H   -1.2350000000000 10.3849999999999 11.7880000000000
H   0.10500000000000 9.97300000000000 10.7149999999999
C   -1.3999999999999 11.2050000000000 9.82600000000000
O   -2.4569999999999 11.8040000000000 9.95800000000000
N   -0.8780000000000 11.0440000000000 8.63499999999999
H   -1.3260000000000 11.4879999999999 7.84600000000000
H   -0.0270000000000 10.5050000000000 8.53500000000000
C   -0.6220000000000 13.0220000000000 12.2639999999999
O   -0.8400000000000 12.9719999999999 13.4789999999999
N   -0.9680000000000 14.0809999999999 11.5250000000000
H   -0.8300000000000 14.0389999999999 10.5229999999999
C   -1.3580000000000 15.3879999999999 12.0839999999999
H   -1.7050000000000 15.2650000000000 13.1099999999999
C   -0.1080000000000 16.2950000000000 12.0660000000000
H   -0.3870000000000 17.3099999999999 12.3469999999999
H   0.26500000000000 16.3350000000000 11.0429999999999
C   1.04499999999999 15.8490000000000 12.9840000000000
H   1.34500000000000 14.8300000000000 12.7409999999999
C   2.24500000000000 16.7530000000000 12.7400000000000
H   2.52400000000000 16.6920000000000 11.6940000000000
H   2.00499999999999 17.7839999999999 12.9990000000000
H   3.08199999999999 16.4050000000000 13.3379999999999
C   0.67200000000000 15.9209999999999 14.4640000000000
H   -0.1380000000000 15.2309999999999 14.6839999999999
H   1.53299999999999 15.6479999999999 15.0760000000000
H   0.35500000000000 16.9310000000000 14.7200000000000
[truncated: 2,112,496 more chars]
